# Supplementary material for: The mutational landscape of phosphorylation signaling in cancer
Source: Sci Rep. 2013 Oct 2;3:2651. doi: 10.1038/srep02651 (PMC3788619; doi:10.1038/srep02651)
Supplement: Supplementary Information — Supplementary Tables 1–8 [file srep02651-s2.zip]

Archive with 8 entries (8 files):
- Supplementary_table_1__sample_info.csv
- Supplementary_table_2__mutated_phosphosites.csv
- Supplementary_table_3__pSNVs.csv
- Supplementary_table_4__ActiveDriver_genes_p0.01.csv
- Supplementary_table_5__network_rewiring_events_p0.05.csv
- Supplementary_table_6__functional_enrichment_analysis_p0.01.csv
- Supplementary_table_7__domains_with_pSNVs_p0.05.csv
- Supplementary_table_8__domain_PPI_network.csv
