# Supplementary material for: The mutational landscape of phosphorylation signaling in cancer
Source: Sci Rep. 2013 Oct 2;3:2651. doi: 10.1038/srep02651 (PMC3788619; doi:10.1038/srep02651)
Supplement: Supplementary Information — Supplementary Tables 1–8 [file srep02651-s2.zip › Supplementary_table_1__sample_info.csv]

	code	type	n_samples	n_snvs	n_psnvs
1	blca	bladder urothelial carcinoma	98	17143	1400
2	brca	breast invasive carcinoma	761	23989	1815
3	coadread	colon,rectum adenocarcinoma	193	12500	783
4	gbm	glioblastoma multiforme	289	13236	934
5	hnsc	head and neck squamous cell carcinoma	301	31577	2261
6	kirc	kidney renal clear cell carcinoma	417	15610	1154
7	laml	acute myeloid leukemia	184	1383	157
8	luad	lung adenocarcinoma	225	49333	3036
9	lusc	lung squamous cell carcinoma	172	36724	2339
10	ov	ovarian serous cystadenocarcinoma	316	12111	915
11	ucec	uterine corpus endometrioid carcinoma	229	28095	2046
