# Supplementary material for: The mutational landscape of phosphorylation signaling in cancer
Source: Sci Rep. 2013 Oct 2;3:2651. doi: 10.1038/srep02651 (PMC3788619; doi:10.1038/srep02651)
Supplement: Supplementary Information — Supplementary Tables 1–8 [file srep02651-s2.zip › Supplementary_table_2__mutated_phosphosites.csv]

	gene	position	residue	kinase	pmid	is_cancer_gene	refseq	DI_pSNV_count	N1_pSNV_count	N2_pSNV_count	disorder	peptide15
1	PTPN22	414	S		20058876	0	NM_015967	0	0	2	0	EPLQKHQsLDLGSLL
2	NES	315	T	CDK_GROUP;CDK1;CDK5	11278541;12832492;18669648;20068231	0	NM_006617	0	0	1	1	AENSRLQtPGGGSKT
3	NES	320	S		18669648	0	NM_006617	0	1	1	1	LQTPGGGsKTSLSFQ
4	NES	325	S		18669648;19664994;19664995;19691289	0	NM_006617	0	0	1	1	GGSKTSLsFQDPKLE
5	NES	352	S		19664995;20068231	0	NM_006617	0	0	1	1	GSLLPVLsPTSLPSP
6	NES	354	T		17081983;20068231	0	NM_006617	0	0	1	1	LLPVLSPtSLPSPLP
7	NES	355	S		19664995;20068231	0	NM_006617	0	1	1	1	LPVLSPTsLPSPLPA
8	NES	358	S		20068231	0	NM_006617	0	1	1	1	LSPTSLPsPLPATLE
9	NES	363	T		20068231	0	NM_006617	0	0	1	1	LPSPLPAtLETPVPA
10	NES	545	T		18669648;20068231	0	NM_006617	1	1	1	1	QVPLEKEtLKSLGEE
11	NES	548	S		18669648;19664994;19664995;20068231	0	NM_006617	0	0	1	1	LEKETLKsLGEEIQE
12	NES	680	S		17081983;19651622;19664995;20068231;20166139	0	NM_006617	0	0	1	1	ENQEPLRsPEVGDEE
13	NES	814	S		PSP	0	NM_006617	0	0	1	1	LKSLKEEsVEAVKSL
14	NES	839	T		18669648;19664995	0	NM_006617	0	0	1	1	AGQENLEtLKSPETQ
15	NES	842	S		18669648;19664995	0	NM_006617	1	1	1	1	ENLETLKsPETQAPL
16	NES	845	T		18669648;19664995	0	NM_006617	0	0	1	1	ETLKSPEtQAPLWTP
17	NES	851	T		18669648	0	NM_006617	0	0	1	1	ETQAPLWtPEEINQG
18	NES	905	S		18669648	0	NM_006617	0	1	1	1	WNLENLRsPEEVDKE
19	NES	913	S		PSP	0	NM_006617	0	0	1	1	PEEVDKEsQRNLEEE
20	NES	934	S		19664994;19664995	0	NM_006617	0	0	1	1	EYQESLRsLEEEGQE
21	NES	1016	S		19664994	0	NM_006617	0	0	2	1	PGEGHPEsPEPKEQR
22	NES	1441	S		19664995	0	NM_006617	0	0	1	1	AGRWGPGsSVGSLQA
23	NES	1489	S		PSP	0	NM_006617	0	1	1	1	KTALETEsQDSAEPS
24	NES	1492	S		PSP	0	NM_006617	0	1	1	1	LETESQDsAEPSGSE
25	NES	1496	S		PSP	0	NM_006617	0	0	1	1	SQDSAEPsGSEEESD
26	NES	1585	S		18669648	0	NM_006617	0	0	1	1	PFQEEEGsALKTSWA
27	NES	1589	T		PSP	0	NM_006617	0	1	2	1	EEGSALKtSWAGAPV
28	NES	1615	S		18669648	0	NM_006617	0	0	1	1	QREGDREsWSSGED*
29	PVRL4	502	Y		PSP	0	NM_030916	0	0	1	0	KPTGNGIyINGRGHL
30	NVL	43	Y		PSP	0	NM_002533	0	0	2	0	ASDLQRVySIDYGRR
31	NVL	47	Y		PSP	0	NM_002533	0	0	1	0	QRVYSIDyGRRKRNA
32	NVL	121	S		20068231	0	NM_002533	0	0	1	1	QSANHMNsSLLSLYR
33	NVL	134	S		18669648;19007248;20068231	0	NM_002533	0	0	1	1	YRKGNPDsVSNTPEM
34	NVL	138	T		18669648;19007248;19691289;20068231	0	NM_002533	0	0	1	1	NPDSVSNtPEMEQRE
35	NVL	159	S		19007248	0	NM_002533	0	0	1	1	RISSKTGsIPLKTPA
36	NVL	207	S		18669648;19007248;19691289;20068231	0	NM_002533	0	0	1	1	PITEIQDsKDSSLLE
37	NVL	210	S		18669648;20068231	0	NM_002533	0	1	1	1	EIQDSKDsSLLESDM
38	NVL	211	S		18669648;19007248;19691289;20068231	0	NM_002533	1	1	1	1	IQDSKDSsLLESDMK
39	NVL	215	S		20068231	0	NM_002533	0	0	1	1	KDSSLLEsDMKRKGK
40	NVL	801	S		20068231	0	NM_002533	1	1	1	0	SALVREAsICALRQE
41	NVL	814	S		PSP	0	NM_002533	0	0	2	1	QEMARQKsGNEKGEL
42	NVL	837	S		PSP	0	NM_002533	0	0	1	1	EAFKKVRsSISKKDQ
43	NVL	838	S		PSP	0	NM_002533	0	0	1	1	AFKKVRSsISKKDQI
44	NVL	840	S		PSP	0	NM_002533	0	1	1	1	KKVRSSIsKKDQIMY
45	SLC6A9	92	T	PRKCA	7595479	0	NM_201649	0	0	1	1	GAVPSEAtKRDQNLK
46	SLC6A9	698	S	PRKCA	7595479	0	NM_201649	0	1	1	1	PIVGSNGsSRLQDSR
47	GRIA4	850	T	PKC_GROUP;PRKCA	10366608	0	NM_000829	0	1	2	1	EAKRMKLtFSEAIRN
48	CLIP1	510	S		PSP	0	NM_001247997	0	1	1	1	VATVSEKsRIMELEK
49	CLIP1	607	S		20068231	0	NM_001247997	0	0	1	1	KENESLKsKLEHANK
50	CLIP1	1009	S		20068231	0	NM_001247997	0	0	5	1	KELERKLsDLEKKME
51	HIP1R	1015	S		20068231	0	NM_003959	0	1	1	1	HYVLAGAsGSPGEEV
52	HIP1R	1017	S		18669648;20068231	0	NM_003959	1	1	1	1	VLAGASGsPGEEVAI
53	SPATS2	141	T		PSP	0	NM_023071	0	1	1	1	VNGAINDtESVDSLS
54	SPATS2	143	S		18669648;20068231	0	NM_023071	0	1	1	1	GAINDTEsVDSLSEG
55	SPATS2	146	S		18669648;20068231	0	NM_023071	0	0	2	1	NDTESVDsLSEGLET
56	SPATS2	213	T		18491316	0	NM_023071	0	0	1	1	AKSLSRPtTETQFSN
57	SPATS2	214	T		18491316	0	NM_023071	0	0	1	1	KSLSRPTtETQFSNM
58	BRCA2	193	S	PLK1	12815053	1	NM_000059	0	0	1	0	AEVDPDMsWSSSLAT
59	BRCA2	3291	S		15800651	1	NM_000059	0	0	1	0	SPICTFVsPAAQKAF
60	SYNE2	841	S		PSP	0	NM_182914	0	0	1	1	LKNLTDVsPDLDIRL
61	SYNE2	2781	S		20068231	0	NM_182914	0	0	1	1	GILARQQsVESLAEE
62	SYNE2	2934	T		20068231	0	NM_182914	0	0	1	1	IQRFIQNtCNEVEHK
63	SYNE2	4157	S		PSP	0	NM_182914	0	1	1	1	MEEDRASsSSGTIVQ
64	SYNE2	4158	S		PSP	0	NM_182914	1	1	1	1	EEDRASSsSGTIVQE
65	SYNE2	4159	S		PSP	0	NM_182914	0	1	1	1	EDRASSSsGTIVQEA
66	SYNE2	4161	T		19691289	0	NM_182914	0	0	1	1	RASSSSGtIVQEAYG
67	SYNE2	5042	T		20068231	0	NM_182914	0	0	1	0	QKWTMLItQLPDIQE
68	SYNE2	5293	T		20068231	0	NM_182914	0	1	1	1	YDEVNMMtIRFWYCM
69	SYNE2	6043	S		PSP	0	NM_182914	0	1	1	1	TWLARIEsELSKPVV
70	SYNE2	6639	S		PSP	0	NM_182914	0	1	1	1	LVVSVNVsSKEFLQT
71	TARSL2	163	T		PSP	0	NM_152334	0	1	1	1	GDTSNIItVRVADGQ
72	TARSL2	457	Y		PSP	0	NM_152334	0	0	1	0	EVLSPNMyNSKLWEA
73	TARSL2	459	S		PSP	0	NM_152334	0	1	1	0	LSPNMYNsKLWEASG
74	LAT	127	S		PSP	0	NM_001014989	0	0	1	1	SPQPLGGsHRTPSSR
75	LAT	130	T		PSP	0	NM_001014989	1	1	1	1	PLGGSHRtPSSRRDS
76	LAT	132	S		PSP	0	NM_001014989	0	1	1	1	GGSHRTPsSRRDSDG
77	LAT	133	S		PSP	0	NM_001014989	0	0	1	1	GSHRTPSsRRDSDGA
78	LAT	137	S		18088087	0	NM_001014989	0	0	1	1	TPSSRRDsDGANSVA
79	LAT	213	S		PSP	0	NM_001014989	0	0	1	1	DYVNVPEsGESAEAS
80	LAT	220	S		PSP	0	NM_001014989	0	0	1	1	SGESAEAsLDGSREY
81	LAT	224	S		PSP	0	NM_001014989	0	0	1	1	AEASLDGsREYVNVS
82	DNAH9	2155	T		20068231	0	NM_001372	0	0	1	0	FVVGGAGtGKSQVLR
83	DNAH9	2158	S		20068231	0	NM_001372	1	1	1	0	GGAGTGKsQVLRSLH
84	NBR1	277	T		20068231	0	NM_005899	0	0	1	0	FCHSKYStPRLPAAL
85	NBR1	334	S		20068231	0	NM_005899	0	1	2	1	RKIHLWNsIHGLQSP
86	KIAA1468	54	S		20068231	0	NM_020854	0	1	1	1	LDPGSAGsLSPQDPV
87	KIAA1468	56	S		18691976;20068231	0	NM_020854	0	0	1	1	PGSAGSLsPQDPVAL
88	KIAA1468	170	S		20068231	0	NM_020854	0	0	1	1	GREPSTAsGGGQLNR
89	KIAA1468	180	S		17081983;18669648;18767875;19651622;19664995	0	NM_020854	0	0	1	1	GQLNRAGsISTLDSL
90	KIAA1468	182	S		17081983;18669648;19651622	0	NM_020854	0	0	1	1	LNRAGSIsTLDSLDF
91	KIAA1468	183	T		17081983;18669648;19651622	0	NM_020854	0	0	1	1	NRAGSIStLDSLDFA
92	KIAA1468	991	T		20068231	0	NM_020854	0	1	1	0	AARMFELtLRGMSEA
93	LDLR	397	S		20068231	0	NM_000527	0	1	1	0	KACKAVGsIAYLFFT
94	LDLR	404	T		20068231	0	NM_000527	0	0	1	0	SIAYLFFtNRHEVRK
95	LDLR	845	Y		15592455;17016520;17389395;19901323	0	NM_000527	0	0	1	0	ICHNQDGySYPSRQM
96	LDLR	846	S		PSP	0	NM_000527	0	1	1	0	CHNQDGYsYPSRQMV
97	LDLR	847	Y		17016520	0	NM_000527	0	1	1	0	HNQDGYSyPSRQMVS
98	DNAJB1	176	Y		PSP	0	NM_006145	0	0	1	1	RVSLEEIySGCTKKM
99	DNAJB1	177	S		PSP	0	NM_006145	0	0	1	1	VSLEEIYsGCTKKMK
100	DNAJB1	180	T		PSP	0	NM_006145	0	0	1	1	EEIYSGCtKKMKISH
101	DNAJB1	196	S		19651622	0	NM_006145	0	1	2	1	RLNPDGKsIRNEDKI
102	DNAJB1	205	T		PSP	0	NM_006145	0	0	2	0	RNEDKILtIEVKKGW
103	DNAJB1	307	T		20068231	0	NM_006145	0	0	1	0	EGLPLPKtPEKRGDL
104	TANC1	61	S		20068231	0	NM_033394	0	0	1	0	VSLAKGVsMSLPSSP
105	TANC1	63	S		18669648;20068231	0	NM_033394	0	0	1	0	LAKGVSMsLPSSPLL
106	TANC1	628	T		20068231	0	NM_033394	0	0	1	0	AWLKLIVtVRANFQE
107	TANC1	1564	S	CDK2	PSP	0	NM_033394	1	1	1	1	SSQNPPPsPMPGRIA
108	TANC1	1827	Y		PSP	0	NM_033394	0	1	1	0	TKTVSHLyQESISKQ
109	PXDN	1176	Y		PSP	0	NM_012293	1	1	2	0	PYHDYRVyCNLSAAH
110	PXDN	1180	S		PSP	0	NM_012293	0	1	2	0	YRVYCNLsAAHTFED
111	PXDN	1358	S		19691289	0	NM_012293	0	0	1	1	TRPRKIPsVGRQGEH
112	TTN	263	S		PSP	0	NM_001267550	0	1	1	0	RIPPKPKsRSPTPPS
113	TTN	265	S		PSP	0	NM_001267550	0	0	1	0	PPKPKSRsPTPPSIA
114	TTN	267	T		PSP	0	NM_001267550	0	0	1	0	KPKSRSPtPPSIAAK
115	TTN	282	S		PSP	0	NM_001267550	0	0	2	0	AQLARQQsPSPIRHS
116	TTN	284	S		PSP	0	NM_001267550	0	0	2	0	LARQQSPsPIRHSPS
117	TTN	755	S		PSP	0	NM_001267550	0	0	1	0	EPPQRPAsEPHVVPK
118	TTN	813	S		PSP	0	NM_001267550	0	1	4	0	DKRPRTAsPHFTVSK
119	TTN	817	T		PSP	0	NM_001267550	0	1	3	0	RTASPHFtVSKISVP
120	TTN	819	S		PSP	0	NM_001267550	0	0	1	0	ASPHFTVsKISVPKT
121	TTN	851	S		19413330	0	NM_001267550	0	0	1	0	KELSATSsAQKITKS
122	TTN	2074	S		PSP	0	NM_001267550	0	0	2	0	DKIELSPsMEAPKIF
123	TTN	4251	T		19691289	0	NM_001267550	0	1	1	0	TNREQRVtLQKQEAQ
124	TTN	4382	S		PSP	0	NM_001267550	0	1	1	0	RDLLSKEsLLSGIPE
125	TTN	4385	S		PSP	0	NM_001267550	0	0	2	0	LSKESLLsGIPEEQR
126	TTN	4741	Y		PSP	0	NM_001267550	0	0	1	0	FKAGREIyESDKCSI
127	TTN	5042	T		18491316	0	NM_001267550	0	1	2	0	SEAILDItDVKVEDS
128	TTN	8743	S		PSP	0	NM_001267550	0	1	1	0	PRFVKKLsDISTVVG
129	TTN	9500	S		PSP	0	NM_001267550	0	1	1	0	PSFTKRLsETVEETE
130	TTN	9520	S		17525332	0	NM_001267550	0	0	1	0	LEGRVAGsQPITVAW
131	TTN	9842	Y		PSP	0	NM_001267550	0	2	3	0	YEKYARMyGITDFRG
132	TTN	11003	Y		PSP	0	NM_001267550	0	1	1	0	DYKEFEEyEPTEEYD
133	TTN	11009	Y		PSP	0	NM_001267550	0	0	2	0	EYEPTEEyDQYEEYE
134	TTN	11012	Y		PSP	0	NM_001267550	0	0	3	0	PTEEYDQyEEYEERE
135	TTN	11020	Y		PSP	0	NM_001267550	0	1	2	0	EEYEEREyERYEEHE
136	TTN	11023	Y		PSP	0	NM_001267550	0	0	2	0	EEREYERyEEHEEYI
137	TTN	13650	S		PSP	0	NM_001267550	0	0	2	0	GVPKKTPsPIEAERR
138	TTN	14543	S		PSP	0	NM_001267550	0	0	1	0	LHTTRSVsMQDEGKT
139	TTN	14550	T		PSP	0	NM_001267550	0	0	1	0	SMQDEGKtHSITFKD
140	TTN	14683	S		PSP	0	NM_001267550	1	1	1	0	KLVRPLHsVEVMETE
141	TTN	17323	S		PSP	0	NM_001267550	0	0	1	0	LPLTQRLsIDNSKKG
142	TTN	17797	T		20068231	0	NM_001267550	0	0	1	0	DDGGSEItGFIIERK
143	TTN	19836	T		20068231	0	NM_001267550	0	1	3	0	TKARIDVtPVGSKLE
144	TTN	19921	S		19664995	0	NM_001267550	0	1	1	0	VERRDVAsAQWSPLS
145	TTN	19925	S		PSP	0	NM_001267550	0	0	1	0	DVASAQWsPLSATSK
146	TTN	20029	T		PSP	0	NM_001267550	1	1	1	0	QDWIKFKtVTNLECV
147	TTN	20031	T		PSP	0	NM_001267550	0	1	1	0	WIKFKTVtNLECVVT
148	TTN	20739	Y		PSP	0	NM_001267550	1	1	1	0	RCVENQIyEFRVQTK
149	TTN	21719	Y		PSP	0	NM_001267550	0	0	1	0	TLVRSTEyPCAGLVE
150	TTN	21730	Y		PSP	0	NM_001267550	0	0	1	0	GLVEGLEySFRIYAL
151	TTN	22867	Y		PSP	0	NM_001267550	0	0	1	0	LIWTEPKyDGGHKLT
152	TTN	24166	S		17287340	0	NM_001267550	0	1	3	0	IVQKRETsRLAWTNV
153	TTN	24175	S		17287340	0	NM_001267550	0	2	3	0	LAWTNVAsEVQVTKL
154	TTN	24599	Y		PSP	0	NM_001267550	0	1	2	0	RVLAENEyGIGLPAE
155	TTN	25880	T		20068231	0	NM_001267550	0	0	1	0	ANVVGQKtASIEIVT
156	TTN	27357	T		PSP	0	NM_001267550	0	1	1	0	KLSNVGGtKSIPITV
157	TTN	27359	S		PSP	0	NM_001267550	0	0	1	0	SNVGGTKsIPITVKV
158	TTN	27363	T		PSP	0	NM_001267550	0	0	1	0	GTKSIPItVKVLDRP
159	TTN	28425	T		PSP	0	NM_001267550	0	1	1	0	KDCIRRDtGQYVLTL
160	TTN	29055	Y		PSP	0	NM_001267550	0	0	1	0	NFPSHTVyVRAGSNL
161	TTN	30655	Y		PSP	0	NM_001267550	0	0	1	0	GCAPITHyIIEKRET
162	TTN	31182	Y		20068231	0	NM_001267550	0	1	1	0	RLVEKTEyEFRVKAK
163	TTN	31231	S		PSP	0	NM_001267550	0	0	1	0	LITCKAGsPFTIDVP
164	TTN	31650	T		20166139	0	NM_001267550	0	0	1	0	PEPKIIWtKGDKELD
165	TTN	32354	T		PSP	0	NM_001267550	0	1	1	0	LRESERVtVETHTKV
166	TTN	32357	T		PSP	0	NM_001267550	0	0	1	0	SERVTVEtHTKVAKL
167	TTN	32359	T		PSP	0	NM_001267550	0	0	1	0	RVTVETHtKVAKLTI
168	TTN	34540	Y		PSP	0	NM_001267550	0	1	1	0	ERKLRMPyDVPEPRK
169	TTN	34728	Y		18452278	0	NM_001267550	0	1	1	0	ETRKDFRySTYHIPT
170	TTN	34730	T		18452278	0	NM_001267550	1	1	1	0	RKDFRYStYHIPTKA
171	TTN	34731	Y		18452278	0	NM_001267550	0	1	1	0	KDFRYSTyHIPTKAE
172	TTN	35230	S		PSP	0	NM_001267550	0	2	3	0	VTEKAVTsPPRVKSP
173	TTN	35236	S		PSP	0	NM_001267550	0	0	3	0	TSPPRVKsPEPRVKS
174	TTN	35243	S		PSP	0	NM_001267550	0	0	2	0	SPEPRVKsPEAVKSP
175	TTN	35249	S		PSP	0	NM_001267550	1	1	2	0	KSPEAVKsPKRVKSP
176	TTN	35255	S		PSP	0	NM_001267550	0	0	2	0	KSPKRVKsPEPSHPK
177	TTN	35432	S		PSP	0	NM_001267550	0	0	1	0	GLQDTTVsSDSVAKF
178	TTN	35617	S		PSP	0	NM_001267550	0	1	1	0	KAFSTQMsINEGQRL
179	SF3B1	190	S		20068231	1	NM_012433	0	0	1	1	VVNGAAAsQPPSKRK
180	SF3B1	216	S	CDK2	17081983	1	NM_012433	0	0	2	1	GATPKKLsSWDQAET
181	SF3B1	217	S	CDK2	17081983;20068231	1	NM_012433	0	1	2	1	ATPKKLSsWDQAETP
182	SF3B1	223	T		17081983;17924679;18212344;18220336;18669648;19651622;19664995;20068231	1	NM_012433	0	0	2	1	SSWDQAEtPGHTPSL
183	SF3B1	227	T		17081983;18212344;18220336;18669648;19651622;19664995;20068231	1	NM_012433	0	0	1	1	QAETPGHtPSLRWDE
184	SF3B1	273	T	CDK2;DYRK1A	18669648;19413330;20068231	1	NM_012433	0	0	1	1	ATPGRGDtPGHATPG
185	SF3B1	278	T	DYRK1A	19664995	1	NM_012433	0	1	1	1	GDTPGHAtPGHGGAT
186	SF3B1	285	T		PSP	1	NM_012433	0	0	2	1	TPGHGGAtSSARKNR
187	SF3B1	296	T		17081983;20068231	1	NM_012433	0	0	1	1	RKNRWDEtPKTERDT
188	SF3B1	299	T		17081983;18220336	1	NM_012433	0	0	1	1	RWDETPKtERDTPGH
189	USP34	352	S		18669648	0	NM_014709	0	0	1	0	NDVCNNEsLVSDTET
190	USP34	355	S		18669648	0	NM_014709	0	1	1	0	CNNESLVsDTETSIA
191	USP34	718	S	ATM	PSP	0	NM_014709	0	0	1	1	ATHIAQGsQESCITR
192	USP34	1462	Y		PSP	0	NM_014709	0	0	1	0	RRESTGSySDLYPDS
193	USP34	1469	S		18669648	0	NM_014709	1	1	1	1	YSDLYPDsDDSSEDQ
194	USP34	1472	S		18669648	0	NM_014709	0	0	1	1	LYPDSDDsSEDQVEN
195	USP34	1473	S		18669648	0	NM_014709	0	0	1	1	YPDSDDSsEDQVENS
196	USP34	1503	S		PSP	0	NM_014709	0	0	1	0	QLLEIFNsGILEPKE
197	USP34	3358	S		18669648	0	NM_014709	0	1	1	1	PIKRRRVsSDEEHTV
198	USP34	3359	S		18669648	0	NM_014709	0	0	1	1	IKRRRVSsDEEHTVD
199	SRC	12	S	PRKACA;PRKCA;PRKCD	2136766;2996780	0	NM_005417	0	0	1	1	KSKPKDAsQRRRSLE
200	SRC	182	T		PSP	0	NM_005417	0	1	1	0	FLVRESEtTKGAYCL
201	SRC	183	T		PSP	0	NM_005417	0	1	1	0	LVRESETtKGAYCLS
202	SRC	187	Y		PSP	0	NM_005417	0	0	1	0	SETTKGAyCLSVSDF
203	SRC	216	Y	SRC	12753909	0	NM_005417	0	0	1	0	KLDSGGFyITSRTQF
204	SRC	306	S		20068231	0	NM_005417	0	0	1	1	TLKPGTMsPEAFLQE
205	SRC	338	Y	SRC	7578094	0	NM_005417	0	1	1	0	VVSEEPIyIVTEYMS
206	ZNF335	416	S		17525332;18669648	0	NM_022095	0	0	1	1	TPVEAGVsQSDAENA
207	ZNF335	418	S		18669648	0	NM_022095	0	0	1	1	VEAGVSQsDAENAAP
208	TRIOBP	810	T		17081983	0	NM_001039141	0	0	1	1	ASSPIRAtQQDNPRT
209	TRIOBP	1175	S		17081983	0	NM_001039141	0	0	1	1	HRDAPSFsSPPRQAP
210	TRIOBP	1854	Y		PSP	0	NM_001039141	0	0	1	1	EYAVQRNyGFQIHTK
211	TRIOBP	1997	T		18669648	0	NM_001039141	0	0	1	1	FEATDSRtPEVPAGE
212	CNTN6	878	S		PSP	0	NM_014461	0	0	1	0	ANTIYFAsVRAYNTA
213	CNTN6	882	Y		PSP	0	NM_014461	1	1	1	0	YFASVRAyNTAGTGP
214	PLSCR4	88	Y	ABL1	14757045	0	NM_020353	0	0	1	1	VRYQPGKyPMPNQSV
215	RAB5A	202	T		18669648	0	NM_004162	0	0	1	1	RGRGVDLtEPTQPTR
216	RAB5A	205	T		18669648	0	NM_004162	0	0	1	1	GVDLTEPtQPTRNQC
217	EPHA5	295	Y		20068231	0	NM_004439	0	1	1	0	KCMCKAGyEEKNGTC
218	EPHA5	301	T		PSP	0	NM_004439	0	0	1	0	GYEEKNGtCQVCRPG
219	EPHA5	649	T		PSP	0	NM_004439	0	0	1	1	IKLPGVRtYIDPHTY
220	EPHA5	650	Y		PSP	0	NM_004439	0	0	1	1	KLPGVRTyIDPHTYE
221	EPHA5	656	Y		PSP	0	NM_004439	0	1	2	0	TYIDPHTyEDPNQAV
222	EPHA5	822	S		PSP	0	NM_004439	0	1	1	0	KVSDFGLsRVLEDDP
223	EPHA5	953	S		PSP	0	NM_004439	0	1	1	1	VNASCRVsNLLAEHS
224	EPHA5	960	S		20068231	0	NM_004439	0	0	1	1	SNLLAEHsPLGSGAY
225	EPHA5	964	S		20068231	0	NM_004439	1	1	1	1	AEHSPLGsGAYRSVG
226	EPHA5	967	Y		20068231	0	NM_004439	0	0	2	1	SPLGSGAyRSVGEWL
227	BMP2K	974	S		PSP	0	NM_198892	0	0	1	1	QQKVKQRsLQKLSSR
228	BMP2K	979	S		18691976	0	NM_198892	0	1	1	1	QRSLQKLsSRQRRTK
229	BMP2K	980	S		PSP	0	NM_198892	0	1	1	1	RSLQKLSsRQRRTKQ
230	BMP2K	1002	T		18691976	0	NM_198892	0	1	1	1	KRHHGTPtSTKKTLK
231	BMP2K	1003	S		18691976	0	NM_198892	1	1	1	1	RHHGTPTsTKKTLKP
232	BMP2K	1012	Y		PSP	0	NM_198892	0	0	1	1	KKTLKPTyRTPERAR
233	BMP2K	1014	T		PSP	0	NM_198892	0	0	1	1	TLKPTYRtPERARRH
234	BMP2K	1107	S		17081983;18691976;20068231	0	NM_198892	0	0	1	1	PGRPRQNsLHGSFHS
235	SEC24A	916	T		17322306	0	NM_021982	0	0	1	0	QKSFQTGtNARLDER
236	SEC24A	1053	Y		PSP	0	NM_021982	0	0	1	0	RPFFPILyVIRDESP
237	PCDHGA1	315	Y		19664994	0	NM_018912	0	0	2	0	DFEEYKMySMEVQAQ
238	PCDHGA1	316	S		19664994	0	NM_018912	0	0	2	0	FEEYKMYsMEVQAQD
239	PTPRK	806	Y		PSP	0	NM_001135648	0	0	1	0	VNAMDRSyADQSTLH
240	GRM1	188	T		PSP	0	NM_000838	0	1	2	0	PQIAYSAtSIDLSDK
241	GRM1	677	T		PSP	0	NM_000838	0	0	4	0	MCYSALVtKTNRIAR
242	GRM1	679	T		PSP	0	NM_000838	0	2	4	0	YSALVTKtNRIARIL
243	GRM1	695	T	PKC_GROUP;PRKCA	10823959	0	NM_000838	0	0	1	0	GSKKKICtRKPRFMS
244	GRM1	1109	Y		PSP	0	NM_000838	0	0	1	1	RFKLLQEyVYEHERE
245	GRM1	1111	Y		PSP	0	NM_000838	0	0	1	1	KLLQEYVyEHEREGN
246	NUP153	110	T		17081983	0	NM_005124	0	0	1	1	PEPAVSNtEEPSTTS
247	NUP153	115	T		17081983	0	NM_005124	0	1	2	1	SNTEEPStTSTASNY
248	NUP153	116	T		17081983	0	NM_005124	1	1	2	1	NTEEPSTtSTASNYP
249	NUP153	117	S		17081983	0	NM_005124	0	2	2	1	TEEPSTTsTASNYPD
250	NUP153	118	T		17081983	0	NM_005124	0	2	2	1	EEPSTTStASNYPDV
251	NUP153	120	S		17081983	0	NM_005124	0	1	2	1	PSTTSTAsNYPDVLT
252	NUP153	122	Y		17081983	0	NM_005124	0	0	2	1	TTSTASNyPDVLTRP
253	NUP153	189	S		PSP	0	NM_005124	0	0	1	1	STTSGFSsRASDKDI
254	NUP153	192	S		19691289;20068231	0	NM_005124	0	0	1	1	SGFSSRAsDKDITVS
255	NUP153	202	T		20068231	0	NM_005124	0	0	1	1	DITVSKNtSLPPLWS
256	NUP153	203	S		18669648;19651622;19664995	0	NM_005124	0	0	1	1	ITVSKNTsLPPLWSP
257	NUP153	330	S	MAPK1;MAPK3	18669648	0	NM_005124	0	0	1	1	ADAKRIPsIVSSPLN
258	NUP153	333	S	MAPK1;MAPK3	18669648;19664995;20068231	0	NM_005124	0	0	1	1	KRIPSIVsSPLNSPL
259	NUP153	334	S	MAPK1;MAPK3	17081983;18220336;18669648;19413330;19651622;19664995;19691289;20068231	0	NM_005124	0	1	1	1	RIPSIVSsPLNSPLD
260	NUP153	338	S	MAPK1;MAPK3	16964243;17081983;18220336;18669648;19413330;19664995;20068231	0	NM_005124	0	1	1	1	IVSSPLNsPLDRSGI
261	NUP153	343	S	MAPK1;MAPK3	18669648;19691289;20068231	0	NM_005124	0	0	1	1	LNSPLDRsGIDITDF
262	NUP153	490	S		20068231	0	NM_005124	0	1	1	1	SLPTFNFsSPEITTS
263	NUP153	491	S		20068231	0	NM_005124	0	1	1	1	LPTFNFSsPEITTSS
264	NUP153	498	S		20068231	0	NM_005124	0	0	1	1	SPEITTSsPSPINSS
265	NUP153	529	S	MAPK1;MAPK3	15302935;18669648;19413330;19664994;19664995;19691289;20068231	0	NM_005124	0	0	1	1	SPMFKFSsPIVKSTE
266	NUP153	534	S	MAPK1;MAPK3	PSP	0	NM_005124	1	1	1	1	FSSPIVKsTEANVLP
267	NUP153	607	S		PSP	0	NM_005124	0	0	1	1	AEILKEGsVLDILKS
268	NUP153	630	T		PSP	0	NM_005124	0	1	1	1	DSVAAQPtATSPVVY
269	NUP153	632	T		19691289	0	NM_005124	1	1	1	1	VAAQPTAtSPVVYTR
270	NUP153	633	S		16964243;18669648;19691289;20068231	0	NM_005124	0	1	1	1	AAQPTATsPVVYTRP
271	NUP153	691	T		PSP	0	NM_005124	0	0	1	1	AKLSPRDtAKQTGIE
272	NUP153	695	T		19691289	0	NM_005124	1	1	1	1	PRDTAKQtGIETPNK
273	NUP153	699	T		19691289	0	NM_005124	0	0	1	1	AKQTGIEtPNKSGKT
274	RIPK1	320	S		18669648;18767875	0	NM_003804	0	0	1	1	AVVKRMQsLQLDCVA
275	RIPK1	330	S		PSP	0	NM_003804	0	1	1	1	LDCVAVPsSRSNSAT
276	RIPK1	331	S		PSP	0	NM_003804	0	1	1	1	DCVAVPSsRSNSATE
277	RIPK1	333	S		PSP	0	NM_003804	0	1	1	1	VAVPSSRsNSATEQP
278	RIPK1	337	T		18669648	0	NM_003804	0	0	1	1	SSRSNSAtEQPGSLH
279	RIPK1	346	S		18669648	0	NM_003804	0	0	2	1	QPGSLHSsQGLGMGP
280	RIPK1	387	Y		15144186	0	NM_003804	0	0	1	1	DEANYHLyGSRMDRQ
281	RIPK1	389	S		15144186	0	NM_003804	0	0	1	1	ANYHLYGsRMDRQTK
282	XPO5	722	S		20068231	0	NM_020750	0	0	1	0	GLNRARMsFCVYSIL
283	PLXNA4	1419	S		PSP	0	NM_020911	0	0	2	0	LIDKNLEsKNHPKLL
284	PLXNA4	1627	Y		PSP	0	NM_020911	1	1	2	1	KYENMIRyTGSPDSL
285	PLXNA4	1633	S		PSP	0	NM_020911	0	2	3	1	RYTGSPDsLRSRTPM
286	SDK1	189	Y		PSP	0	NM_152744	0	2	2	0	KSEVQVAyMGSFMDT
287	SDK1	2120	S		PSP	0	NM_152744	0	0	1	1	SVSLKEKsADASESE
288	AUTS2	1233	S		PSP	0	NM_015570	0	0	1	1	TLGGRPVsPRRTTPL
289	AUTS2	1238	T		PSP	0	NM_015570	0	1	1	1	PVSPRRTtPLSAEIR
290	AUTS2	1241	S		PSP	0	NM_015570	0	1	1	1	PRRTTPLsAEIRERP
291	GABBR2	884	S		15822905	0	NM_005458	0	0	1	1	DPIEDINsPEHIQRR
292	IKBKAP	797	Y		20068231	0	NM_003640	0	0	1	0	EDVTKTMyPAPVTSS
293	IKBKAP	867	S		18669648;20068231	0	NM_003640	0	1	2	1	ELQGNAPsDPDAVSA
294	COL27A1	419	S		17081983	0	NM_032888	0	0	1	1	RPVPARVsRPAEKPI
295	TNC	72	S		18578522	0	NM_002160	0	0	1	1	SVDLESAsGEKDLAP
296	TNC	1902	T		20166139	0	NM_002160	0	0	2	0	ATEVQSEtALLTWRP
297	CRAT	107	Y		PSP	0	NM_000755	0	0	1	0	EWWLKTAyLQYRQPV
298	CRAT	110	Y		PSP	0	NM_000755	0	0	1	0	LKTAYLQyRQPVVIY
299	EHMT1	1048	S		PSP	0	NM_024757	0	1	2	0	VSQNCVTsPMNIDRN
300	TOPORS	98	S		15302935;18669648;18691976;19413330;19664994;19664995;20068231	0	NM_005802	0	1	3	1	QTVPADAsPDSKCPI
301	TOPORS	180	Y		PSP	0	NM_005802	0	0	2	0	TPDRRFRyRTTLTRE
302	TOPORS	183	T		PSP	0	NM_005802	0	1	1	1	RRFRYRTtLTRERNA
303	TOPORS	193	Y		PSP	0	NM_005802	0	0	1	1	RERNASVySPSGPVN
304	TOPORS	194	S		18669648;19007248;19664995	0	NM_005802	0	0	1	1	ERNASVYsPSGPVNR
305	TOPORS	196	S		PSP	0	NM_005802	0	1	1	1	NASVYSPsGPVNRRT
306	TOPORS	205	T		18669648	0	NM_005802	0	0	1	1	PVNRRTTtPPDSGVL
307	TOPORS	498	S		PSP	0	NM_005802	0	0	1	1	TPELVELsSDSEDLG
308	TOPORS	499	S		PSP	0	NM_005802	0	1	1	1	PELVELSsDSEDLGS
309	TOPORS	501	S		PSP	0	NM_005802	1	1	1	1	LVELSSDsEDLGSYE
310	TOPORS	718	S	PLK1	PSP	0	NM_005802	0	0	1	1	KDRDGYEsSYRRRTL
311	TOPORS	731	S		PSP	0	NM_005802	0	1	1	1	TLSRAHYsRQSSSPE
312	TOPORS	734	S		PSP	0	NM_005802	0	0	1	1	RAHYSRQsSSPEFRV
313	TOPORS	735	S		PSP	0	NM_005802	0	0	1	1	AHYSRQSsSPEFRVQ
314	TOPORS	736	S		PSP	0	NM_005802	0	0	1	1	HYSRQSSsPEFRVQS
315	TOPORS	912	S		17081983;18452278	0	NM_005802	0	0	1	0	PVVITIDsDSDKDSE
316	TOPORS	914	S		17081983;18452278	0	NM_005802	0	0	1	0	VITIDSDsDKDSEVK
317	TOPORS	918	S		17081983	0	NM_005802	1	1	1	1	DSDSDKDsEVKEDTE
318	DCAF12L1	25	S		18452278	0	NM_178470	0	1	1	1	ADAESSPsQGLAAAD
319	FGD1	365	S		PSP	0	NM_004463	0	2	2	1	PLMERQEsVELTVQQ
320	FGD1	711	T		18669648	0	NM_004463	0	0	1	1	TNREDEDtPPNSPNV
321	FGD1	715	S		18669648	0	NM_004463	1	1	1	1	DEDTPPNsPNVDLGK
322	VDAC2	127	T		PSP	0	NM_001184783	0	0	1	0	GLKLTFDtTFSPNTG
323	VDAC2	128	T		20068231	0	NM_001184783	0	1	1	0	LKLTFDTtFSPNTGK
324	VDAC2	130	S		17081983;18088087;18578522;18669648;18767875;19413330;19651622;19664994;19691289;20068231	0	NM_001184783	1	1	1	0	LTFDTTFsPNTGKKS
325	VDAC2	133	T		17081983;18767875;20068231	0	NM_001184783	0	0	1	1	DTTFSPNtGKKSGKI
326	IDE	268	T		20068231	0	NM_004969	1	1	3	0	RESLDDLtNLVVKLF
327	IDE	955	S		20068231	0	NM_004969	0	1	1	0	APRRHKVsVHVLARE
328	USP47	744	S		16964243;17322306;18669648;19651622;20068231	0	NM_017944	0	0	1	0	FVLLPEQsPVSYSKR
329	USP47	747	S		18669648	0	NM_017944	0	0	1	0	LPEQSPVsYSKRTAY
330	USP47	748	Y		18669648;18691976	0	NM_017944	0	0	1	1	PEQSPVSySKRTAYQ
331	USP47	815	S		PSP	0	NM_017944	0	0	1	1	SSKSTETsDFENIES
332	USP47	920	T		PSP	0	NM_017944	0	0	1	1	GKKETWDtAEEDSGT
333	USP47	925	S		18452278;19651622	0	NM_017944	0	1	1	1	WDTAEEDsGTDSEYD
334	USP47	927	T		19651622	0	NM_017944	0	0	1	1	TAEEDSGtDSEYDES
335	USP47	929	S		19651622	0	NM_017944	0	0	1	1	EEDSGTDsEYDESGK
336	USP47	1233	T		20068231	0	NM_017944	0	1	1	0	VIFYRDKtEELMELT
337	USP47	1264	Y		20068231	0	NM_017944	0	0	1	1	KTGHRVTySPRKEKA
338	USP47	1265	S		18088087;18669648;20068231	0	NM_017944	0	0	1	1	TGHRVTYsPRKEKAL
339	SART1	463	S		17081983;18220336;18452278;18669648	0	NM_005146	0	0	1	1	PVPQPLPsDDTRVEN
340	SART1	466	T		17081983;18669648	0	NM_005146	0	1	1	1	QPLPSDDtRVENMDI
341	SART1	474	S		18452278;18669648	0	NM_005146	0	0	1	1	RVENMDIsDEEEGGA
342	PIP4K2C	349	S		18691976	0	NM_024779	0	0	1	1	LGPGEFEsFIDVYAI
343	CD163	1072	T	PRKCA	11298324	0	NM_004244	0	0	1	0	FVALFFLtKKRRQRQ
344	CD163	1084	S	PRKCA	11298324;20166139	0	NM_004244	0	0	1	1	QRQRLAVsSRGENLV
345	CD163	1085	S	CSNK2B	11298324	0	NM_004244	0	0	1	1	RQRLAVSsRGENLVH
346	MPHOSPH8	51	S		17081983;18452278;18669648;19413330;19651622;19664994;19664995;19691289;20068231	0	NM_017520	0	0	1	1	GAEAFGDsEEDGEDV
347	MPHOSPH8	136	S		17081983;18452278;18669648;19651622;20068231	0	NM_017520	0	0	1	1	NDIFEANsDSDQQSE
348	MPHOSPH8	138	S		17081983;18452278;18669648;19651622;20068231	0	NM_017520	0	0	1	1	IFEANSDsDQQSETK
349	MPHOSPH8	142	S		17081983;18669648	0	NM_017520	0	1	1	1	NSDSDQQsETKEDTS
350	MPHOSPH8	144	T		17081983;18669648	0	NM_017520	0	1	1	1	DSDQQSEtKEDTSPK
351	MPHOSPH8	149	S		18669648	0	NM_017520	0	0	1	1	SETKEDTsPKKKKKK
352	MPHOSPH8	188	S		19651622;20068231	0	NM_017520	0	0	1	1	KSKPDLEsSLESLVF
353	MPHOSPH8	189	S		18669648	0	NM_017520	0	0	1	1	SKPDLESsLESLVFD
354	MPHOSPH8	392	S		17081983;18452278;19651622;20068231	0	NM_017520	0	0	2	1	TPKGRRLsGEERGLW
355	MPHOSPH8	400	S		20068231	0	NM_017520	0	0	2	1	GEERGLWsTDSAEED
356	MPHOSPH8	401	T		20068231	0	NM_017520	0	0	2	1	EERGLWStDSAEEDK
357	MPHOSPH8	403	S		18452278;18669648;19651622;20068231	0	NM_017520	0	0	1	1	RGLWSTDsAEEDKET
358	MPHOSPH8	454	T		18669648;20068231	0	NM_017520	0	0	1	0	AFDLFKLtPEEKNDV
359	FREM2	2158	Y		PSP	0	NM_207361	0	1	1	0	HRTGDVQyRSSVRCY
360	FOS	10	Y		PSP	0	NM_005252	0	1	1	1	FSGFNADyEASSSRC
361	FOS	362	S	PRKACA;RPS6KA1;RPS6KA3;RSK_GROUP	11585927;1545828;18452278;20068231;8248197;9920881	0	NM_005252	0	1	1	1	AAAHRKGsSSNEPSS
362	FOS	363	S	RPS6KA1	PSP	0	NM_005252	1	1	1	1	AAHRKGSsSNEPSSD
363	HERC1	1502	S		PSP	0	NM_003922	0	0	1	1	ESRLVHTsPNYRLIK
364	HERC1	1505	Y		PSP	0	NM_003922	1	1	1	1	LVHTSPNyRLIKSRS
365	HERC1	1510	S		18669648;19651622	0	NM_003922	0	0	1	1	PNYRLIKsRSESDLS
366	HERC1	1512	S		18077418;18669648	0	NM_003922	0	0	1	1	YRLIKSRsESDLSQP
367	HERC1	2510	Y		PSP	0	NM_003922	0	0	1	0	IRAVQLSyLYLGAMK
368	HERC1	2747	S		19413330;20068231	0	NM_003922	0	1	1	1	PSSRLSTsPPPPAIA
369	HERC1	3628	T		17287340	0	NM_003922	0	0	1	0	LIDAHKDtLISMKWD
370	HERC1	3631	S		17287340	0	NM_003922	0	0	1	0	AHKDTLIsMKWDPTG
371	HERC1	4786	T		17081983	0	NM_003922	0	0	1	0	RSRLPANtADISQRF
372	IL16	743	S	CSNK2A1;CSNK2A2	12450396	0	NM_172217	0	0	1	1	MPLQPNAsLNEEEGT
373	IL16	757	T	CDK1	12450396	0	NM_172217	0	0	3	1	TQGHPDGtPPKLDTA
374	IL16	795	S		PSP	0	NM_172217	0	1	1	1	KPAWFRQsLKGLRNR
375	IL16	920	S		20058876	0	NM_172217	0	0	1	1	EARDPGVsESPPPGR
376	IL16	922	S		20058876	0	NM_172217	0	1	1	1	RDPGVSEsPPPGRQP
377	ATXN2L	264	Y		15144186;15302935	0	NM_148414	0	1	1	0	FKFNEENyGVKTTYD
378	ATXN2L	270	Y		PSP	0	NM_148414	0	0	1	0	NYGVKTTyDSSLSSY
379	ATXN2L	272	S		PSP	0	NM_148414	0	0	1	0	GVKTTYDsSLSSYTV
380	ATXN2L	344	S		17081983	0	NM_148414	0	0	1	1	RESPSLAsREGKYIP
381	ATXN2L	349	Y		15144186;15302935	0	NM_148414	1	1	1	1	LASREGKyIPLPQRV
382	ATXN2L	378	S		18767875	0	NM_148414	0	0	2	1	GGRPGLSsLPPRGPH
383	ATXN2L	406	S		20068231	0	NM_148414	0	1	1	1	RGINGGPsRMSPKAQ
384	ATXN2L	409	S		17081983;18212344;20068231	0	NM_148414	0	1	2	1	NGGPSRMsPKAQRPL
385	ATXN2L	597	S		17287340;19413330;20068231;20230923	0	NM_148414	0	0	1	1	EPMGSPVsSKTESVS
386	ATXN2L	598	S		17287340;19413330;20068231	0	NM_148414	0	0	1	1	PMGSPVSsKTESVSD
387	ATXN2L	600	T		PSP	0	NM_148414	0	0	1	1	GSPVSSKtESVSDKE
388	ATXN2L	602	S		PSP	0	NM_148414	0	1	1	1	PVSSKTEsVSDKEDK
389	ATXN2L	604	S		PSP	0	NM_148414	1	1	1	1	SSKTESVsDKEDKPP
390	ATXN2L	678	S		PSP	0	NM_148414	0	0	1	1	PLLSVNKsTSTPTSP
391	ATXN2L	679	T		PSP	0	NM_148414	0	0	1	1	LLSVNKStSTPTSPG
392	ATXN2L	680	S		18669648	0	NM_148414	0	0	1	1	LSVNKSTsTPTSPGP
393	ATXN2L	681	T		18669648	0	NM_148414	0	1	2	1	SVNKSTStPTSPGPR
394	ATXN2L	683	T		18669648;19664995;20068231	0	NM_148414	1	1	2	1	NKSTSTPtSPGPRTH
395	ATXN2L	684	S		17924679;18212344;18669648;19651622;19691289	0	NM_148414	0	1	2	1	KSTSTPTsPGPRTHS
396	MYH4	1141	S		PSP	0	NM_017533	0	3	4	1	AKAEKQRsDLSRELE
397	MYH4	1144	S		PSP	0	NM_017533	0	1	4	1	EKQRSDLsRELEEIS
398	MYH4	1313	T		PSP	0	NM_017533	0	1	1	1	SRGKQAFtQQIEELK
399	MYH4	1379	Y		PSP	0	NM_017533	0	0	1	1	VAQWRTKyETDAIQR
400	MYH4	1381	T		PSP	0	NM_017533	0	0	1	1	QWRTKYEtDAIQRTE
401	MYH4	1387	T		20068231	0	NM_017533	0	1	1	1	ETDAIQRtEELEEAK
402	MYH4	1464	Y		18669648	0	NM_017533	0	0	1	1	LAEWKQKyEETQAEL
403	MYH4	1478	S		18669648	0	NM_017533	0	1	1	1	LEASQKEsRSLSTEL
404	MYH4	1480	S		18669648	0	NM_017533	0	1	1	1	ASQKESRsLSTELFK
405	MYH4	1482	S		18669648	0	NM_017533	0	0	1	1	QKESRSLsTELFKVK
406	MYH4	1483	T		18669648	0	NM_017533	0	0	1	1	KESRSLStELFKVKN
407	MYH4	1714	S		20068231	0	NM_017533	0	0	2	1	EQELLDAsERVQLLH
408	NUFIP2	376	S		18220336;18669648;19413330;19664995	0	NM_020772	0	0	1	1	TIQNSSVsPTSSSSS
409	NUFIP2	378	T		18220336;18669648;19413330	0	NM_020772	0	0	1	1	QNSSVSPtSSSSSSS
410	NUFIP2	382	S		PSP	0	NM_020772	0	1	1	1	VSPTSSSsSSSSTGE
411	NUFIP2	387	T		19413330	0	NM_020772	0	0	1	1	SSSSSSStGETQTQS
412	NUFIP2	390	T		19413330	0	NM_020772	0	0	1	1	SSSSTGEtQTQSSSR
413	NUFIP2	571	T		18691976;19651622;19664995;20068231	0	NM_020772	0	0	1	0	AYELEKRtSPQVLGS
414	NUFIP2	572	S		17081983;17322306;17924679;18669648;18691976;18767875;19415658;19651622;19664995;20068231	0	NM_020772	0	0	1	0	YELEKRTsPQVLGSI
415	SYNRG	745	Y		PSP	0	NM_007247	0	1	1	1	STAASTKyDVFRQLS
416	SYNRG	752	S		15302935;17322306;18669648;18691976;19651622;19664994;20058876;20068231	0	NM_007247	0	0	1	1	YDVFRQLsLEGSGLG
417	SYNRG	812	S		19651622;19664994;20068231	0	NM_007247	0	1	1	1	EDSASVKsLDLPSIG
418	SYNRG	1073	S		18691976	0	NM_007247	0	1	1	1	VQGSHKRsLSLGDKE
419	SYNRG	1075	S		17322306;18088087;18669648;18767875;19415658;19651622;19691289;20068231	0	NM_007247	0	0	1	1	GSHKRSLsLGDKEIS
420	CBX4	336	S		PSP	0	NM_003655	0	1	1	1	EEEVSGVsDPQPQDA
421	CBX4	345	S		PSP	0	NM_003655	0	0	1	1	PQPQDAGsRKLSPTK
422	CBX4	497	T	HIPK2	17018294	0	NM_003655	0	0	1	1	SLQVKPEtPASAAVA
423	GCC2	287	S		18691976	0	NM_181453	0	1	1	1	LVKQCEAsEKNIQKK
424	GCC2	945	S		20068231	0	NM_181453	0	0	1	1	VKNDPLSsVKELEEK
425	GCC2	1483	S		16964243;18669648;20068231	0	NM_181453	0	1	1	1	KNEPTTRsPVSSQQS
426	GCC2	1490	S		PSP	0	NM_181453	0	0	1	1	SPVSSQQsLKNLRER
427	GCC2	1649	S		18669648;18691976;20068231	0	NM_181453	0	0	1	1	INTMLQLsPEEKGKL
428	XIRP2	2995	Y		PSP	0	NM_152381	0	1	1	1	ISEDKREyAVHIAME
429	XIRP2	3170	T		20166139	0	NM_152381	0	1	1	1	SEIHRANtSPSPPRS
430	XIRP2	3171	S		PSP	0	NM_152381	0	0	2	1	EIHRANTsPSPPRSR
431	XIRP2	3173	S		20166139	0	NM_152381	0	0	2	1	HRANTSPsPPRSRSE
432	XIRP2	3177	S		20166139	0	NM_152381	0	1	1	1	TSPSPPRsRSEQLVR
433	NFE2L2	40	S	PKC_GROUP;PRKCD	12198130	1	NM_006164	0	0	12	0	SREVFDFsQRRKEYE
434	NFE2L2	408	S		PSP	1	NM_006164	0	0	1	1	GDMVQPLsPSQGQST
435	NFE2L2	576	Y		PSP	1	NM_006164	0	0	1	1	RDEDGKPySPSEYSL
436	NFE2L2	577	S		PSP	1	NM_006164	0	0	1	1	DEDGKPYsPSEYSLQ
437	NRBP1	422	S		18669648	0	NM_013392	0	1	2	1	PQQEEVTsPVVPPSV
438	NRBP1	431	T		17287340;18669648;19413330;19651622;19664994;20058876	0	NM_013392	0	0	1	1	VVPPSVKtPTPEPAE
439	NRBP1	433	T		15345747;16964243;17287340;18088087;18452278;18669648;19413330;19651622;19664994;19664995;20058876	0	NM_013392	0	0	1	1	PPSVKTPtPEPAEVE
440	LTBP1	1600	Y		18088087	0	NM_206943	0	0	1	0	LVDFSEQyTPEADPY
441	LTBP1	1601	T		PSP	0	NM_206943	0	0	1	0	VDFSEQYtPEADPYF
442	LTBP1	1688	Y		PSP	0	NM_206943	0	0	1	0	CINTDGSyKCLCLPG
443	NINL	87	S	PLK1	12852856	0	NM_025176	0	0	1	1	VRPSDEDsSSLESAA
444	NINL	88	S	PLK1	12852856	0	NM_025176	0	0	1	1	RPSDEDSsSLESAAS
445	NINL	448	S	AURKB	PSP	0	NM_025176	0	1	1	1	QGYRERLsLLRSEVE
446	NINL	686	S	PLK1	12852856	0	NM_025176	0	0	1	1	LEELHEKsQEVIWGL
447	RAB36	23	T		PSP	0	NM_004914	0	0	2	1	SPTQTPPtTSTIRVA
448	RAB36	24	T		PSP	0	NM_004914	0	1	2	1	PTQTPPTtSTIRVAR
449	RAB36	25	S		PSP	0	NM_004914	0	1	2	1	TQTPPTTsTIRVARR
450	RAB36	26	T		PSP	0	NM_004914	1	2	2	0	QTPPTTStIRVARRS
451	FAT1	150	S		PSP	0	NM_005245	0	0	1	0	NDLRPLFsPTSYSVS
452	FAT1	152	T		18220336	0	NM_005245	0	0	1	0	LRPLFSPtSYSVSLP
453	FAT1	153	S		PSP	0	NM_005245	0	0	1	0	RPLFSPTsYSVSLPE
454	FAT1	2601	Y		PSP	0	NM_005245	0	0	1	0	PQFRATKyEVNIGSS
455	FAT1	2627	S		PSP	0	NM_005245	0	1	1	0	ASDADEGsNADITYA
456	FAT1	2633	Y		PSP	0	NM_005245	0	0	1	0	GSNADITyAIEADSE
457	FAT1	3417	S		PSP	0	NM_005245	0	0	1	0	VQASDNGsPPRVNTT
458	FAT1	4353	S		PSP	0	NM_005245	0	0	1	0	KPLEEKPsQPYSARE
459	FAT1	4356	Y		PSP	0	NM_005245	0	0	1	0	EEKPSQPySARESLS
460	FAT1	4357	S		PSP	0	NM_005245	0	1	1	0	EKPSQPYsARESLSE
461	CEP135	518	Y		19664994	0	NM_025009	0	1	1	1	MLERFEKyMEDIQSN
462	CEP135	1121	T		17081983	0	NM_025009	0	0	1	1	MRRHGLAtPPLSSTL
463	CTNND2	32	S		15345747	0	NM_001332	0	1	1	1	SEKTSSLsPGLNTSN
464	CTNND2	305	S		PSP	0	NM_001332	0	0	1	1	SSPKQSPsRLAKSYS
465	CTNND2	415	S		PSP	0	NM_001332	0	0	1	1	PELRALQsPEHHIDP
466	CTNND2	474	S		17525332	0	NM_001332	0	3	4	1	VPLQRTGsQHGPQNA
467	CTNND2	497	S		PSP	0	NM_001332	0	1	1	1	SYAAGPAsNYADPYR
468	CTNND2	499	Y		PSP	0	NM_001332	0	0	3	1	AAGPASNyADPYRQL
469	CTNND2	503	Y		PSP	0	NM_001332	0	2	3	1	ASNYADPyRQLQYCP
470	CTNND2	516	Y		PSP	0	NM_001332	0	0	3	1	CPSVESPySKSGPAL
471	CTNND2	517	S		PSP	0	NM_001332	0	0	3	1	PSVESPYsKSGPALP
472	CTNND2	534	S		PSP	0	NM_001332	0	2	2	1	GTLARSPsIDSIQKD
473	CTNND2	1060	S		PSP	0	NM_001332	0	1	1	1	SSRTPSIsPVRVSPN
474	SHPRH	934	Y		PSP	0	NM_001042683	0	0	1	0	SPVERHFyHRQHEVC
475	SLC35B2	218	S		20068231	0	NM_178148	0	1	1	0	TQVLAKAsKVIPVML
476	SLC35B2	427	S		17081983;18578522;18669648;18691976;18767875;19007248;19413330;19415658;20068230;20068231	0	NM_178148	0	1	1	1	KKAVPVEsPVQKV*
477	MLL3	111	S		18452278	1	NM_170606	0	0	1	1	LIPTLQRsVSEESAN
478	MLL3	113	S		18452278	1	NM_170606	0	1	1	1	PTLQRSVsEESANSL
479	MLL3	116	S		PSP	1	NM_170606	0	1	1	1	QRSVSEEsANSLVSV
480	MLL3	119	S		PSP	1	NM_170606	0	0	1	1	VSEESANsLVSVGVE
481	MLL3	631	S		18491316	1	NM_170606	0	0	1	1	DSEDLKMsSEVKHIC
482	MLL3	1248	S		PSP	1	NM_170606	0	1	1	1	LMDCDGKsESSPERE
483	MLL3	1250	S		PSP	1	NM_170606	1	1	2	1	DCDGKSEsSPEREAV
484	MLL3	1251	S		PSP	1	NM_170606	0	1	2	1	CDGKSESsPEREAVD
485	MLL3	4006	S		18452278	1	NM_170606	0	0	1	1	DSFVPSSsPESVVGV
486	MLL3	4018	Y		17081983	1	NM_170606	0	0	1	1	VGVEVSRyPDLSLVK
487	PKHD1L1	704	T		20068231	0	NM_177531	0	2	2	1	HINRGQKtAETDAYC
488	PKHD1L1	803	Y		PSP	0	NM_177531	0	1	1	0	LDLVRTKyTGTNVSL
489	PKHD1L1	804	T		PSP	0	NM_177531	0	1	1	0	DLVRTKYtGTNVSLQ
490	RAB11FIP1	197	T		18669648	0	NM_001002814	0	0	1	1	SAIIPSTtPSVDSDD
491	RAB11FIP1	356	S		18669648;18691976;20068231;20230923	0	NM_001002814	0	1	1	1	FRKKHLFsSTENLAA
492	RAB11FIP1	357	S		17081983;18452278;18669648;19651622;20068231;20230923	0	NM_001002814	0	1	1	1	RKKHLFSsTENLAAG
493	RAB11FIP1	358	T		20068231	0	NM_001002814	1	1	1	1	KKHLFSStENLAAGS
494	RAB11FIP1	365	S		PSP	0	NM_001002814	0	0	1	1	TENLAAGsWKEPAEG
495	RAB11FIP1	477	S		18669648;18691976	0	NM_001002814	0	0	1	1	VKPGEDAsGPAEDLV
496	RAB11FIP1	692	S		18691976	0	NM_001002814	0	0	1	1	SSLELEEsLPEQPET
497	RAB11FIP1	754	S		18691976	0	NM_001002814	0	0	1	1	GGDRDLEsQAGSLVE
498	RAB11FIP1	967	S		18669648;20058876	0	NM_001002814	0	0	1	1	PSIPEVAsDDERIDQ
499	RAB11FIP1	1135	S		18691976	0	NM_001002814	0	0	1	1	KKATAEGsAGRVENF
500	CHD7	708	S		20068231	0	NM_017780	0	0	1	1	KKPDSEAsALKKKVN
501	CHD7	725	S		18452278	0	NM_017780	0	1	1	1	KTEGSENsDLDKTPP
502	CHD7	730	T		18452278	0	NM_017780	0	0	1	1	ENSDLDKtPPPSPPP
503	CHD7	1577	S		20068231	0	NM_017780	0	1	2	1	EDELMEFsDLESDSE
504	CHD7	1581	S		20068231	0	NM_017780	0	1	2	1	MEFSDLEsDSEEKPC
505	CHD7	1583	S		PSP	0	NM_017780	0	0	2	1	FSDLESDsEEKPCAK
506	CHD7	1793	S		20068231	0	NM_017780	0	1	1	0	WDKEADKsLLIGVFK
507	CHD7	1874	S		18452278;19413330;19651622;20068231	0	NM_017780	1	1	1	1	EIDEFANsPSEDKEE
508	CHD7	2141	S		18669648	0	NM_017780	0	1	2	1	NRGAGNTsSLNPLAV
509	CHD7	2251	S		20068231	0	NM_017780	0	0	1	1	KLEDDDKsEESSQPE
510	CHD7	2254	S		17525332;18452278;20068231	0	NM_017780	0	0	1	1	DDDKSEEsSQPEAGA
511	CHD7	2272	S		18452278	0	NM_017780	0	0	1	1	GKNFDEEsNASMSTA
512	CHD7	2275	S		18452278	0	NM_017780	0	0	1	1	FDEESNAsMSTARDE
513	CHD7	2532	T		PSP	0	NM_017780	0	0	1	1	LFMSHKRtSLSAEDA
514	CHD7	2533	S		18669648;20068231	0	NM_017780	0	1	1	1	FMSHKRTsLSAEDAE
515	CHD7	2535	S		PSP	0	NM_017780	1	1	1	1	SHKRTSLsAEDAEVT
516	CHD7	2542	T		PSP	0	NM_017780	0	0	1	1	SAEDAEVtKAFEEDI
517	NUP214	461	S		18691976	1	NM_005085	0	1	1	1	APASLPPsSPAAPIA
518	NUP214	666	S		18220336;18669648;18691976;19413330	1	NM_005085	0	0	1	1	VPSMVQKsPRITPPA
519	NUP214	670	T		18669648;18691976;19413330;19651622;19691289;20068231	1	NM_005085	1	1	1	1	VQKSPRItPPAAKPG
520	NUP214	678	S		18669648;18691976;19651622;19664995;19691289;20068231	1	NM_005085	1	1	1	1	PPAAKPGsPQAKSLQ
521	NUP214	683	S		PSP	1	NM_005085	0	0	1	1	PGSPQAKsLQPAVAE
522	NUP214	911	S		PSP	1	NM_005085	1	1	1	1	SSIHSFDsDLESLCN
523	NUP214	1229	T		20068231	1	NM_005085	0	1	1	1	GFNFGIItPTPSSNF
524	NUP214	1312	T		18691976;20068231	1	NM_005085	0	0	1	1	TTSSKLEtPPSKLGE
525	DDX3X	23	S		20068231	0	NM_001356	0	1	1	1	FAGLDLNsSDNQSGG
526	DDX3X	102	S		18212344	0	NM_001356	0	0	1	1	RFDDRGRsDYDGIGS
527	DDX3X	104	Y		15592455	0	NM_001356	0	0	2	1	DDRGRSDyDGIGSRG
528	DDX3X	109	S		PSP	0	NM_001356	0	2	2	1	SDYDGIGsRGDRSGF
529	DDX3X	125	S		17287340	0	NM_001356	0	0	1	1	KFERGGNsRWCDKSD
530	DDX3X	131	S		PSP	0	NM_001356	0	1	1	1	NSRWCDKsDEDDWSK
531	DDX3X	204	T	CDK1;CDK2	16280325;20068231	0	NM_001356	0	0	1	0	LTRYTRPtPVQKHAI
532	DDX3X	283	Y		PSP	0	NM_001356	0	0	1	0	RELAVQIyEEARKFS
533	DDX3X	343	Y		16097034;17924679	0	NM_001356	0	0	1	0	IGLDFCKyLVLDEAD
534	DDX3X	438	T		PSP	0	NM_001356	0	1	1	0	LLDLLNAtGKDSLTL
535	TFE3	217	T		20068231	1	NM_006521	0	1	1	1	KLASQALtPPPGPAS
536	TFE3	257	S		20068231	1	NM_006521	0	1	1	1	LLTIGSSsEKEIDDV
537	VCX3B	27	S		PSP	0	NM_001001888	0	1	2	1	RKSSSQPsPSDPKKK
538	SPAG17	1135	S		20058876	0	NM_206996	0	0	1	1	NGICLSIsYYGSNGM
539	SPAG17	1139	S		20058876	0	NM_206996	0	1	1	1	LSISYYGsNGMAPED
540	SPAG17	1433	T		17081983	0	NM_206996	0	0	1	0	VNGTVMTtREDKVVI
541	HIST2H2BF	65	S		PSP	0	NM_001161334	0	0	1	0	KAMGIMNsFVNDIFE
542	HIST2H2BF	84	Y		PSP	0	NM_001161334	0	1	2	0	EASRLAHyNKRSTIT
543	HIST2H2BF	88	S		PSP	0	NM_001161334	0	0	1	0	LAHYNKRsTITSREI
544	HIST2H2BF	89	T		PSP	0	NM_001161334	0	0	1	0	AHYNKRStITSREIQ
545	HIST2H2BF	113	S		PSP	0	NM_001161334	0	0	1	0	ELAKHAVsEGTKAVT
546	HIST2H2BF	116	T		PSP	0	NM_001161334	0	0	1	0	KHAVSEGtKAVTKYT
547	HIST2H2BF	120	T		PSP	0	NM_001161334	0	1	1	0	SEGTKAVtKYTSSKL
548	HIST2H2BF	122	Y		PSP	0	NM_001161334	0	0	1	0	GTKAVTKyTSSKLIG
549	FLG	127	S		20068231	0	NM_002016	0	1	1	1	ENRKRPSsLERRNNR
550	FLG	295	S		PSP	0	NM_002016	0	1	2	1	RTRKRRGsRVSQDRD
551	FLG	716	S		PSP	0	NM_002016	0	0	1	1	GSRHQLQsADSSRHS
552	FLG	2013	S		PSP	0	NM_002016	0	0	1	1	GSHHQLQsADSSRHS
553	FLG	2514	S		17924679	0	NM_002016	0	0	2	1	HSGSRSAsRQTRNDE
554	FLG	2517	T		17924679	0	NM_002016	0	0	1	1	SRSASRQtRNDEQSG
555	FLG	2918	S		PSP	0	NM_002016	0	0	2	1	ASRNHHGsAQEQLRD
556	FLG	3489	T		17924679	0	NM_002016	0	1	3	1	SRSASRQtRNDEQSG
557	FLG	3915	S		18691976	0	NM_002016	1	1	2	1	DTASHVQsSPVQSDS
558	RCSD1	82	S		PSP	0	NM_052862	0	0	1	1	PPKFKVKsSPLIEKL
559	RCSD1	83	S		PSP	0	NM_052862	0	0	1	1	PKFKVKSsPLIEKLQ
560	RCSD1	105	S		PSP	0	NM_052862	0	1	1	1	AALLPGAsPKSPGLK
561	RCSD1	108	S		PSP	0	NM_052862	0	1	3	1	LPGASPKsPGLKAMV
562	RCSD1	116	S		19651622;20058876	0	NM_052862	0	2	2	1	PGLKAMVsPFHSPPS
563	RCSD1	120	S		19651622;20058876	0	NM_052862	0	0	2	1	AMVSPFHsPPSTPSS
564	RCSD1	216	S		19651622;20166139	0	NM_052862	0	0	1	1	SKSKAPGsPLSSEGA
565	RCSD1	242	S	MAPKAPK2	PSP	0	NM_052862	0	0	1	1	EKPPLRRsPSRTEKQ
566	RCSD1	267	S		20058876;20166139	0	NM_052862	0	0	1	1	NGEKARRsSEEVDGQ
567	RCSD1	268	S		20058876;20166139	0	NM_052862	0	0	1	1	GEKARRSsEEVDGQH
568	RCSD1	284	S		PSP	0	NM_052862	0	0	1	1	AQEEVPEsPQTSGPE
569	RCSD1	287	T		PSP	0	NM_052862	0	0	1	1	EVPESPQtSGPEAEN
570	RALGPS2	259	Y		PSP	0	NM_152663	0	0	1	0	MLPHVQKyLNSVQYI
571	RALGPS2	296	S		19664994	0	NM_152663	0	0	1	1	STPRSAAsREDLVGP
572	RALGPS2	308	S		18669648;19413330;19664994	0	NM_152663	0	0	1	1	VGPEVGAsPQSGRKS
573	RALGPS2	329	S		17081983;18669648;19413330;19651622;19664994;20068231;20166139	0	NM_152663	0	0	1	1	LLPQTPPsPRNLIPH
574	RALGPS2	343	S		17081983	0	NM_152663	0	0	1	1	HGHRKCHsLGYNFIH
575	HIST3H2BB	5	S		20068230	0	NM_175055	1	1	1	1	^MPDPsKSAPAPK
576	HIST3H2BB	37	S		PSP	0	NM_175055	0	0	1	1	RKRGRKEsYSIYVYK
577	HIST3H2BB	38	Y		PSP	0	NM_175055	0	0	1	1	KRGRKESySIYVYKV
578	HIST3H2BB	39	S		PSP	0	NM_175055	0	0	1	1	RGRKESYsIYVYKVL
579	HIST3H2BB	41	Y		PSP	0	NM_175055	0	1	1	0	RKESYSIyVYKVLKQ
580	HIST3H2BB	43	Y		PSP	0	NM_175055	1	1	1	0	ESYSIYVyKVLKQVH
581	HIST3H2BB	53	T		20068231	0	NM_175055	0	2	2	1	LKQVHPDtGISSKAM
582	HIST3H2BB	56	S		PSP	0	NM_175055	0	2	2	1	VHPDTGIsSKAMGIM
583	HIST3H2BB	57	S		20068231	0	NM_175055	0	0	2	0	HPDTGISsKAMGIMN
584	HIST3H2BB	76	S		PSP	0	NM_175055	0	0	1	0	DIFERIAsEASRLAH
585	HIST3H2BB	79	S		PSP	0	NM_175055	0	0	1	0	ERIASEAsRLAHYNK
586	MACF1	212	T		20068231	0	NM_012090	0	1	1	0	QKVTAGYtGIKCTNF
587	MACF1	280	S		18510355;18669648;20068231	0	NM_012090	0	0	1	0	AEDVDVPsPDEKSVI
588	MACF1	1376	S		18452278;18669648;20068231	0	NM_012090	0	0	1	1	GKRRRMLsSSDAITQ
589	MACF1	1377	S		PSP	0	NM_012090	0	0	1	1	KRRRMLSsSDAITQE
590	MACF1	1378	S		PSP	0	NM_012090	0	0	1	1	RRRMLSSsDAITQEF
591	MACF1	5004	S		18077418	0	NM_012090	0	0	1	1	PFIEKSRsGGRKSLS
592	MACF1	5009	S		18077418;18669648;20068231	0	NM_012090	0	1	1	1	SRSGGRKsLSQPTPP
593	MACF1	5011	S		18077418;18669648;20068231	0	NM_012090	0	1	1	1	SGGRKSLsQPTPPPM
594	MACF1	5014	T		20068231	0	NM_012090	0	0	1	1	RKSLSQPtPPPMPIL
595	MACF1	5255	T	CDK2	PSP	0	NM_012090	0	0	2	1	EGASQGMtPFRSRGR
596	MACF1	5264	S		PSP	0	NM_012090	0	0	1	1	FRSRGRRsKPSSRAA
597	MACF1	5268	S		PSP	0	NM_012090	0	0	1	1	GRRSKPSsRAASPTR
598	LEPRE1	153	Y		20068231	0	NM_001243246	0	0	1	0	YNYLQVAyFKINKLE
599	PLEKHG5	934	S		PSP	0	NM_001265592	0	0	1	1	RVPSPPPsPRLRRRT
600	ZNF644	73	T		19664994	0	NM_201269	0	1	1	1	FQKNNTLtLPEELSK
601	ZNF644	165	T		19664995;19691289	0	NM_201269	0	1	2	1	AADLQLStPQKASQH
602	ZNF644	580	S		20068231	0	NM_201269	0	0	1	0	KDSVVGSsKKSATYI
603	ZNF644	640	T		19413330	0	NM_201269	1	1	1	0	EPVDSDStKTLTKQQ
604	AHNAK	121	Y		PSP	0	NM_001620	0	1	2	1	LSGDDEEyQRIYTTK
605	AHNAK	125	Y		PSP	0	NM_001620	0	2	2	1	DEEYQRIyTTKIKPR
606	AHNAK	127	T		PSP	0	NM_001620	1	1	2	1	EYQRIYTtKIKPRLK
607	AHNAK	551	T		18212344	0	NM_001620	0	1	1	1	ETPNLEGtLTGPRLG
608	AHNAK	559	S		15302935;20068231	0	NM_001620	0	0	1	1	LTGPRLGsPSGKTGT
609	AHNAK	590	T		18212344	0	NM_001620	0	0	2	1	VKGGVDVtLPRVEGK
610	AHNAK	793	S		18578522;18669648;20068231	0	NM_001620	1	1	1	1	DVTAPDVsIEEPEGK
611	AHNAK	1042	S		18212344;18578522	0	NM_001620	0	0	1	1	DTNAPDLsLEGPEGK
612	AHNAK	1068	S		18212344;18452278;18578522;18669648;19651622;20068231	0	NM_001620	0	1	2	1	HFRAPKMsLPDVDLD
613	AHNAK	1298	S		PSP	0	NM_001620	0	2	2	1	DVEVPDVsLEGPEGK
614	AHNAK	1472	T		PSP	0	NM_001620	0	0	1	1	MKGDYDVtVPKVEGE
615	AHNAK	1674	S		PSP	0	NM_001620	0	0	1	1	VKGDMDVsVPKVEGE
616	AHNAK	1747	S		PSP	0	NM_001620	0	0	1	1	DIDVSGPsVDTDAPD
617	AHNAK	1923	S		PSP	0	NM_001620	0	0	1	1	HFKAPKIsMPDVDLH
618	AHNAK	1943	S		18452278	0	NM_001620	0	0	4	1	VKGDVDVsVPKLEGD
619	AHNAK	1955	S		PSP	0	NM_001620	0	0	1	1	EGDLTGPsVGVEVPD
620	AHNAK	2118	S		PSP	0	NM_001620	0	1	5	1	HFKAPKIsMPDVDLH
621	AHNAK	2309	T		PSP	0	NM_001620	0	0	1	1	MPEMHFKtPKISMPD
622	AHNAK	2708	S		PSP	0	NM_001620	0	0	2	1	NIKAPKIsMPDIDLN
623	AHNAK	2832	T		PSP	0	NM_001620	0	0	1	1	MPEMHFKtPKISMPD
624	AHNAK	2836	S		PSP	0	NM_001620	0	0	1	1	HFKTPKIsMPDIDLN
625	AHNAK	3054	S		19651622;20068231	0	NM_001620	0	0	1	1	PKADLDVsGPKVDID
626	AHNAK	3716	T		18578522;19413330;20068231	0	NM_001620	0	0	1	1	GPKVDIDtPDINIEG
627	AHNAK	4339	T		17081983	0	NM_001620	0	1	1	1	EGPDVDVtLPKADIE
628	AHNAK	4360	S		18578522	0	NM_001620	0	1	1	1	DIDAPDVsIEGPDAK
629	AHNAK	4430	T		18452278;18578522;19664994;20068231	0	NM_001620	0	0	1	1	GPSLDIDtPDVNIEG
630	AHNAK	4516	S		19651622;20068231	0	NM_001620	0	0	1	1	MPDVHFKsPQISMSD
631	AHNAK	4953	S		19651622	0	NM_001620	0	0	1	1	GPKVEAPsLDVHMDS
632	AHNAK	4986	S		17924679;18212344;18669648;19664995;20068231	0	NM_001620	0	0	1	1	KFGFGAKsPKADIKS
633	AHNAK	4993	S		17081983;18452278;18669648;20068231	0	NM_001620	0	0	2	1	SPKADIKsPSLDVTV
634	AHNAK	4995	S		18669648	0	NM_001620	0	0	2	1	KADIKSPsLDVTVPE
635	AHNAK	4999	T		18669648	0	NM_001620	0	1	1	1	KSPSLDVtVPEAELN
636	AHNAK	5009	T		18669648	0	NM_001620	0	1	1	1	EAELNLEtPEISVGG
637	AHNAK	5125	S		20068231	0	NM_001620	1	2	2	1	QAPDLELsLPAIHVE
638	AHNAK	5415	T		18669648	0	NM_001620	0	0	1	1	LPQFGIStPGSDLHV
639	AHNAK	5418	S		PSP	0	NM_001620	0	0	1	1	FGISTPGsDLHVNAK
640	AHNAK	5589	S		18452278	0	NM_001620	0	1	1	1	SLGEGHLsVKGSGGE
641	AHNAK	5739	S		17081983;18578522;18669648;19651622;19664994;20068231;20166139	0	NM_001620	0	0	1	1	PEASISGsKGDLKSS
642	AHNAK	5745	S		18669648;19651622;20166139	0	NM_001620	0	1	1	1	GSKGDLKsSKASLGS
643	AHNAK	5746	S		19415658;19651622;20166139	0	NM_001620	1	1	1	1	SKGDLKSsKASLGSL
644	AHNAK	5749	S		15302935;17081983;18452278;18578522;18669648;19413330;19415658;19651622;19664994;20068231;20166139	0	NM_001620	0	0	1	1	DLKSSKAsLGSLEGE
645	AHNAK	5752	S		15302935;17081983;18452278;18578522;18669648;19413330;19415658;19651622;19664994;19664995;20068231;20166139	0	NM_001620	0	0	1	1	SSKASLGsLEGEAEA
646	AHNAK	5780	S		17081983;18452278;18669648;18767875;19651622;20068231	0	NM_001620	0	1	1	1	SKKPRHRsNSFSDER
647	AHNAK	5782	S	PKB_GROUP	11535620;15302935;17081983;18212344;18452278;18669648;19651622;20068231;20166139	0	NM_001620	0	0	1	1	KPRHRSNsFSDEREF
648	AHNAK	5784	S		17081983;18452278;18669648;19651622;20068231	0	NM_001620	0	0	1	1	RHRSNSFsDEREFSG
649	AHNAK	5793	S		17081983;18452278;18669648	0	NM_001620	0	0	1	1	EREFSGPsTPTGTLE
650	AHNAK	5794	T		17081983;18452278;18669648;20068231	0	NM_001620	0	0	1	1	REFSGPStPTGTLEF
651	AHNAK	5796	T		18669648;19664994;20068231	0	NM_001620	0	1	1	1	FSGPSTPtGTLEFEG
652	AHNAK	5798	T		18669648;20068231	0	NM_001620	1	1	1	1	GPSTPTGtLEFEGGE
653	AHNAK	5839	T		18452278;18669648;20068231	0	NM_001620	0	0	1	1	SKGHYEVtGSDDETG
654	AHNAK	5841	S		17081983;17322306;18452278;18669648;18767875;19651622;20068231	0	NM_001620	0	0	1	1	GHYEVTGsDDETGKL
655	AHNAK	5845	T		17322306;18452278;18767875;20068231	0	NM_001620	0	1	1	1	VTGSDDEtGKLQGSG
656	AHNAK	5851	S		17081983;18452278;19651622;20068231	0	NM_001620	0	0	1	1	ETGKLQGsGVSLASK
657	AHNAK	5857	S		17322306;19651622;20068231	0	NM_001620	0	0	1	1	GSGVSLAsKKSRLSS
658	AHNAK	5860	S		PSP	0	NM_001620	0	0	1	1	VSLASKKsRLSSSSS
659	AHNAK	5863	S		19651622;20068231	0	NM_001620	1	1	1	1	ASKKSRLsSSSSNDS
660	AHNAK	5864	S		19651622	0	NM_001620	0	1	1	1	SKKSRLSsSSSNDSG
661	AHNAK	5865	S		19651622	0	NM_001620	0	1	1	1	KKSRLSSsSSNDSGN
662	AHNAK	5866	S		18452278;19651622	0	NM_001620	0	0	1	1	KSRLSSSsSNDSGNK
663	AHNAK	5867	S		18452278;19651622	0	NM_001620	0	0	1	1	SRLSSSSsNDSGNKV
664	AHNAK	5870	S		18452278;19651622	0	NM_001620	0	0	1	1	SSSSSNDsGNKVGIQ
665	PPP6R3	617	S		15302935;17322306;18212344;18452278;18669648;18691976;18767875;19413330;19415658;19651622;19664994;19664995;20058876;20068231;20166139;20230923	0	NM_001164160	0	0	1	1	QQFDDGGsDEEDIWE
666	PPP6R3	831	S		18077418	0	NM_001164160	0	0	1	1	EEGKLSTsQDAACKD
667	PPP6R3	857	S		17322306;18691976	0	NM_001164160	0	0	1	1	CAAPRPPsSSPEQRT
668	PPFIA1	150	S		17322306;20068231	0	NM_003626	0	0	1	1	VVKRQAQsPAGVSSE
669	PPFIA1	156	S		17322306	0	NM_003626	0	1	1	1	QSPAGVSsEVEVLKA
670	PPFIA1	242	S		17081983;18669648;18767875;19651622;20068231	0	NM_003626	0	0	1	1	GKRSSDGsLSHEEDL
671	PPFIA1	244	S		17081983;18669648;19651622;20068231	0	NM_003626	0	0	1	1	RSSDGSLsHEEDLAK
672	PPFIA1	684	Y		PSP	0	NM_003626	0	0	1	1	SMSSIPPyPASSLAS
673	PPFIA1	687	S		PSP	0	NM_003626	0	0	1	1	SIPPYPAsSLASSSP
674	PPFIA1	734	T		PSP	0	NM_003626	0	0	1	1	EEVRDDKtTIKCETS
675	PPFIA1	735	T		PSP	0	NM_003626	0	0	1	1	EVRDDKTtIKCETSP
676	PPFIA1	740	T		PSP	0	NM_003626	0	1	1	1	KTTIKCEtSPPSSPR
677	PPFIA1	741	S		15302935;18669648	0	NM_003626	0	1	1	1	TTIKCETsPPSSPRA
678	PPFIA1	745	S		17081983;18669648	0	NM_003626	0	0	1	1	CETSPPSsPRALRLD
679	PPFIA1	1171	S		19664995	0	NM_003626	0	0	1	1	FRVTSSMsSPSMQPK
680	PPFIA1	1172	S		19413330;19664995	0	NM_003626	0	1	1	1	RVTSSMSsPSMQPKK
681	ANO4	9	T		PSP	0	NM_178826	0	0	1	1	EASSSGItNGKTKVF
682	DACH1	528	T		17287340	0	NM_080759	0	1	1	1	MHIEKDEtPLSTPTA
683	DACH1	531	S		17287340	0	NM_080759	0	0	1	1	EKDETPLsTPTARDS
684	DACH1	532	T		17287340	0	NM_080759	0	0	1	1	KDETPLStPTARDSL
685	DACH1	534	T		17287340	0	NM_080759	0	0	1	1	ETPLSTPtARDSLDK
686	DOCK9	1186	S		18691976	0	NM_001130049	0	0	1	0	RINVRDVsPFPVNAG
687	AHNAK2	297	S		PSP	0	NM_138420	0	0	1	1	AHDVSPTsTDTEAQL
688	AHNAK2	298	T		PSP	0	NM_138420	0	0	1	1	HDVSPTStDTEAQLT
689	AHNAK2	300	T		PSP	0	NM_138420	0	0	1	1	VSPTSTDtEAQLTVE
690	AHNAK2	330	T		PSP	0	NM_138420	0	1	1	1	FLNLRFRtGSGQGPS
691	AHNAK2	332	S		PSP	0	NM_138420	1	1	1	1	NLRFRTGsGQGPSST
692	AHNAK2	520	S		PSP	0	NM_138420	0	0	1	1	RGKRQDAsSKAGTGL
693	AHNAK2	595	S		PSP	0	NM_138420	0	0	1	1	PSLGWSPsKHTKTGR
694	AHNAK2	765	S		PSP	0	NM_138420	0	0	1	1	LPKVQRPsLKMPKVD
695	AHNAK2	1007	S		PSP	0	NM_138420	0	0	1	1	MPKFKMPsFGVSAPG
696	AHNAK2	1011	S		PSP	0	NM_138420	0	0	1	1	KMPSFGVsAPGKSIK
697	AHNAK2	1112	S		PSP	0	NM_138420	0	1	1	1	GPKLDLKsPKAEVTA
698	AHNAK2	1198	S		PSP	0	NM_138420	0	2	2	1	PKVEADVsLPSMQGD
699	AHNAK2	1502	S		PSP	0	NM_138420	0	1	1	1	MPKFKMPsFGVSAPG
700	AHNAK2	1506	S		PSP	0	NM_138420	0	0	1	1	KMPSFGVsAPGKSIE
701	AHNAK2	1693	S		PSP	0	NM_138420	0	0	1	1	PKVEADVsLPSMQGD
702	AHNAK2	1953	S		PSP	0	NM_138420	0	1	1	1	DVEVSLPsMEVDVQA
703	AHNAK2	2353	S		PSP	0	NM_138420	0	1	2	1	LKVEADVsLPSMQGD
704	AHNAK2	2987	S		PSP	0	NM_138420	0	1	2	1	MPKFKMPsFGVSAPG
705	AHNAK2	2991	S		PSP	0	NM_138420	0	1	1	1	KMPSFGVsAPGKSIE
706	AHNAK2	3152	S		PSP	0	NM_138420	1	1	1	1	MPKFKMPsFGVSAPG
707	AHNAK2	3156	S		PSP	0	NM_138420	0	0	1	1	KMPSFGVsAPGKSIE
708	AHNAK2	3482	S		PSP	0	NM_138420	0	0	1	1	MPKFKMPsFGVSAPG
709	AHNAK2	3838	S		PSP	0	NM_138420	0	0	1	1	PKVEADVsLPSMQGD
710	AHNAK2	3893	S		PSP	0	NM_138420	0	0	1	1	LPKVQMPsFKMPKVD
711	AHNAK2	4003	S		PSP	0	NM_138420	0	1	1	1	PKVEADVsLPSMQGD
712	AHNAK2	4553	S		PSP	0	NM_138420	0	0	2	1	LPKVEMPsFKMPKVD
713	MYH7	410	Y		PSP	0	NM_000257	0	1	1	0	RVKVGNEyVTKGQNV
714	MYH7	412	T		PSP	0	NM_000257	0	1	1	0	KVGNEYVtKGQNVQQ
715	MYH7	660	T		PSP	0	NM_000257	0	0	1	0	ENLNKLMtNLRSTHP
716	MYH7	1102	S		PSP	0	NM_000257	0	0	2	1	EDEQALGsQLQKKLK
717	MYH7	1199	S		PSP	0	NM_000257	0	1	1	1	LRKKHADsVAELGEQ
718	MYH7	1362	S		PSP	0	NM_000257	0	0	1	1	AELQRVLsKANSEVA
719	MYH7	1366	S		PSP	0	NM_000257	0	0	1	1	RVLSKANsEVAQWRT
720	MYH7	1460	Y		PSP	0	NM_000257	0	0	1	1	LAEWKQKyEESQSEL
721	MYH7	1463	S		PSP	0	NM_000257	0	1	1	1	WKQKYEEsQSELESS
722	MYH7	1465	S		PSP	0	NM_000257	1	1	1	1	QKYEESQsELESSQK
723	MYH7	1596	S		PSP	0	NM_000257	0	0	1	1	NHLRVVDsLQTSLDA
724	MYH7	1599	T		PSP	0	NM_000257	0	0	1	1	RVVDSLQtSLDAETR
725	MYH7	1600	S		PSP	0	NM_000257	0	0	1	1	VVDSLQTsLDAETRS
726	MYH7	1630	S		PSP	0	NM_000257	0	1	1	1	NEMEIQLsHANRMAA
727	MYH7	1718	S		PSP	0	NM_000257	0	0	1	1	ERVQLLHsQNTSLIN
728	MYH7	1721	T		PSP	0	NM_000257	0	1	1	1	QLLHSQNtSLINQKK
729	MYH7	1722	S		PSP	0	NM_000257	0	1	1	1	LLHSQNTsLINQKKK
730	MYH7	1851	T		PSP	0	NM_000257	0	0	1	1	ERRIKELtYQTEEDR
731	MYH7	1852	Y		PSP	0	NM_000257	0	1	1	1	RRIKELTyQTEEDRK
732	MYH7	1854	T		PSP	0	NM_000257	1	1	1	1	IKELTYQtEEDRKNL
733	MYH7	1915	S		PSP	0	NM_000257	0	0	1	1	ERADIAEsQVNKLRA
734	RYR3	160	S		PSP	0	NM_001036	0	1	1	0	HPASKQRsEGEKVRI
735	SCAPER	200	S		19691289	0	NM_020843	0	0	1	1	VTSNARRsLNFGGST
736	SCAPER	1051	T		17924679	0	NM_020843	0	1	1	0	QVFEGLTtGLLKVSA
737	POLR3E	161	S		18452278;18669648;19651622;20068231	0	NM_018119	0	0	1	1	AANEAGDsSQDEAED
738	POLR3E	162	S		17525332;18669648;19651622	0	NM_018119	0	0	1	1	ANEAGDSsQDEAEDD
739	POLR3E	236	T		PSP	0	NM_018119	0	0	1	1	GSSGVENtELVKSPS
740	POLR3E	503	S		18452278;18669648;19651622	0	NM_018119	0	0	1	1	RIKEEPVsEEGEEDE
741	ZNF668	410	S		20068231	0	NM_001172669	1	1	1	0	TKHSRVHsGERPFHC
742	CNTNAP4	447	S		18669648;19664995	0	NM_138994	0	0	2	0	QGCMRLIsISGKVVD
743	CNTNAP4	449	S		PSP	0	NM_138994	0	1	3	0	CMRLISIsGKVVDLI
744	CPD	1050	T		PSP	0	NM_001304	0	1	1	0	RAQEKDCtSKIGQTN
745	CPD	1051	S		PSP	0	NM_001304	0	1	1	0	AQEKDCTsKIGQTNA
746	CPD	1056	T		PSP	0	NM_001304	0	0	1	0	CTSKIGQtNARGKDL
747	CPD	1368	T		18669648;19651622;20068231	0	NM_001304	0	0	1	1	SHEFQDEtDTEEETL
748	CPD	1370	T		18669648;19651622;20068231	0	NM_001304	0	1	2	1	EFQDETDtEEETLYS
749	CPD	1374	T		PSP	0	NM_001304	0	2	2	1	ETDTEEEtLYSSKH*
750	CPD	1376	Y		18083107	0	NM_001304	1	1	2	1	DTEEETLySSKH*
751	CPD	1377	S		PSP	0	NM_001304	0	1	2	1	TEEETLYsSKH*
752	CPD	1378	S		PSP	0	NM_001304	0	1	2	1	EEETLYSsKH*
753	RARA	219	S	PRKACA	PSP	1	NM_000964	0	0	1	1	NSSEQRVsLDIDLWD
754	TP53	6	S	CSNK1A1;CSNK1D;PRKDC	9765199	1	NM_000546	0	0	1	1	^MEEPQsDPSVEPP
755	TP53	55	T	GRK5;MAPK_GROUP;MAPK1;TAF1	11409876;15116093	1	NM_000546	0	0	1	1	DDIEQWFtEDPGPDE
756	TP53	81	T	MAPK8	11283254;12397361	1	NM_000546	0	0	1	1	APAPAAPtPAAPAPA
757	TP53	99	S	AURKA	17525332	1	NM_000546	0	0	7	1	PLSSSVPsQKTYQGS
758	TP53	106	S	AURKA	PSP	1	NM_000546	1	9	23	0	SQKTYQGsYGFRLGF
759	TP53	149	S	CSNK2A1	PSP	1	NM_000546	0	11	32	0	PVQLWVDsTPPPGTR
760	TP53	150	T	CSNK2A1	PSP	1	NM_000546	0	14	46	0	VQLWVDStPPPGTRV
761	TP53	155	T	CSNK2A1	12628923	1	NM_000546	5	26	67	0	DSTPPPGtRVRAMAI
762	TP53	183	S	AURKB	PSP	1	NM_000546	0	1	53	1	CPHHERCsDSDGLAP
763	TP53	211	T	AURKA;AURKB	PSP	1	NM_000546	2	9	42	0	EYLDDRNtFRHSVVV
764	TP53	215	S	AURKA;AURKB;AURORA A	15469940	1	NM_000546	6	27	63	0	DRNTFRHsVVVPYEP
765	TP53	269	S	AURKB;DAPK1	PSP	1	NM_000546	0	14	132	0	GNLLGRNsFEVRVCA
766	TP53	284	T	AURKB	PSP	1	NM_000546	1	46	94	1	CPGRDRRtEEENLRK
767	TP53	371	S	CDK7;CHEK1;CHEK2;GSK3B;PRKACA;PRKCA	9315650;9571186	1	NM_000546	0	0	1	1	AHSSHLKsKKGQSTS
768	TP53	376	S	CDK7;CHEK1;CHEK2;GSK3B;PRKACA;PRKCA	9315650	1	NM_000546	0	1	1	1	LKSKKGQsTSRHKKL
769	TP53	377	T	CDK7;CHEK1;CHEK2;GSK3B;PRKACA;PRKCA	PSP	1	NM_000546	0	1	1	1	KSKKGQStSRHKKLM
770	TP53	378	S	CDK7;CHEK1;CHEK2;GSK3B;PRKACA;PRKCA	1454855;9315650	1	NM_000546	0	0	1	1	SKKGQSTsRHKKLMF
771	ZNF516	930	T		19413330	0	NM_014643	0	1	1	1	GGFSRSAtPTPTVIA
772	ARHGEF1	25	S		18669648;20058876	0	NM_199002	0	0	1	1	DFARGAAsPGPSRPG
773	ARHGEF1	791	S		19651622	0	NM_199002	0	0	1	1	SRPKPRPsPSSTREP
774	RGPD3	779	S		PSP	0	NM_001144013	0	1	2	1	ADSEIKHsTPSPTKY
775	RGPD3	780	T		PSP	0	NM_001144013	0	1	2	1	DSEIKHStPSPTKYS
776	RGPD3	782	S		PSP	0	NM_001144013	0	1	2	1	EIKHSTPsPTKYSLS
777	RGPD3	786	Y		PSP	0	NM_001144013	0	1	2	1	STPSPTKySLSPSKS
778	RGPD3	787	S		PSP	0	NM_001144013	0	0	2	1	TPSPTKYsLSPSKSY
779	RGPD3	789	S		PSP	0	NM_001144013	0	1	2	1	SPTKYSLsPSKSYKY
780	RGPD3	791	S		PSP	0	NM_001144013	1	1	2	1	TKYSLSPsKSYKYSP
781	RGPD3	793	S		PSP	0	NM_001144013	0	1	1	1	YSLSPSKsYKYSPKT
782	RGPD3	796	Y		PSP	0	NM_001144013	0	0	1	1	SPSKSYKySPKTPPR
783	RGPD3	797	S		PSP	0	NM_001144013	0	0	1	1	PSKSYKYsPKTPPRW
784	RGPD3	1153	T		PSP	0	NM_001144013	0	0	1	0	RLAAKFKtPELAEEF
785	RGPD3	1472	S		PSP	0	NM_001144013	2	2	2	1	KTAQEKDsLITPHVS
786	RGPD3	1475	T		PSP	0	NM_001144013	0	0	2	1	QEKDSLItPHVSRSS
787	RGPD3	1479	S		18220336	0	NM_001144013	0	0	2	1	SLITPHVsRSSTPRE
788	IMP4	89	T		20068231	0	NM_033416	0	0	1	0	DPKVMITtSRDPSSR
789	IMP4	90	S		20068231	0	NM_033416	0	0	1	0	PKVMITTsRDPSSRL
790	IMP4	256	Y		20068231	0	NM_033416	0	1	1	0	PRFELKLyMIRLGTL
791	CDH22	193	S		PSP	0	NM_021248	0	1	1	0	SVMQVMAsDADDPTY
792	TIAM1	356	S		19413330	0	NM_003253	0	0	1	1	RSNATNSsYSPTTGR
793	TIAM1	1317	S		PSP	0	NM_003253	0	1	1	1	QKKKLVGsHRLSIYE
794	TIAM1	1321	S		PSP	0	NM_003253	0	0	1	1	LVGSHRLsIYEDWDP
795	TIAM1	1466	S		19664994	0	NM_003253	0	1	2	1	SDAVSASsPEKESQQ
796	TIAM1	1542	T		17322306	0	NM_003253	0	1	2	1	QRERGRKtLDSHASR
797	ITSN1	624	S		20068231	0	NM_003024	0	0	1	1	QQLQKQKsMEAERLK
798	ITSN1	891	S		20068231	0	NM_003024	0	0	1	1	AGQLRQRsAFTPATA
799	ITSN1	897	T		20068231	0	NM_003024	1	1	1	1	RSAFTPAtATGSSPS
800	ITSN1	901	S		18669648	0	NM_003024	0	0	1	1	TPATATGsSPSPVLG
801	ITSN1	902	S		15345747;18452278;18669648;19664995;20068231	0	NM_003024	0	0	1	1	PATATGSsPSPVLGQ
802	ITSN1	904	S		15302935;16964243;18452278;18669648;19413330;19664994;19664995;20058876;20068231;20166139	0	NM_003024	0	0	1	1	TATGSSPsPVLGQGE
803	ITSN1	976	S		20068231	0	NM_003024	0	0	1	1	ISGPIRKsTSMDSGS
804	ITSN1	978	S		19413330	0	NM_003024	0	0	1	1	GPIRKSTsMDSGSSE
805	ITSN1	1132	Y		PSP	0	NM_003024	0	0	1	1	IGWFPANyVKLLSPG
806	CBLB	337	Y		PSP	1	NM_170662	0	0	1	0	LYPDGRSyNPDLTGL
807	CBLB	360	Y		PSP	1	NM_170662	0	1	1	0	IKVTQEQyELYCEMG
808	CBLB	363	Y		PSP	1	NM_170662	0	0	1	0	TQEQYELyCEMGSTF
809	CBLB	480	S		17081983;19651622	1	NM_170662	0	0	1	1	RQNSPVTsPGSSPLA
810	CBLB	483	S		19651622	1	NM_170662	0	0	1	1	SPVTSPGsSPLAQRR
811	CBLB	484	S		17081983;19651622	1	NM_170662	0	0	1	1	PVTSPGSsPLAQRRK
812	CBLB	662	S		PSP	1	NM_170662	0	0	1	1	FSNGHLGsEEYDVPP
813	CBLB	665	Y		PSP	1	NM_170662	0	0	1	1	GHLGSEEyDVPPRLS
814	CBLB	882	T		PSP	1	NM_170662	1	2	2	1	LPGENVKtNRTSQDY
815	CBLB	885	T		PSP	1	NM_170662	0	1	2	1	ENVKTNRtSQDYDQL
816	CBLB	886	S		PSP	1	NM_170662	0	1	2	1	NVKTNRTsQDYDQLP
817	CBLB	889	Y		18083107	1	NM_170662	0	0	2	1	TNRTSQDyDQLPSCS
818	CBLB	894	S		PSP	1	NM_170662	0	0	1	1	QDYDQLPsCSDGSQA
819	CBLB	896	S		PSP	1	NM_170662	0	0	1	1	YDQLPSCsDGSQAPA
820	CENPE	2639	S	MAPK1	16565220;18669648;19007248;19691289	0	NM_001813	0	1	2	1	QDPVPKEsPKSCFFD
821	CENPE	2647	S	MAPK1	18669648	0	NM_001813	0	1	1	1	PKSCFFDsRSKSLPS
822	CENPE	2651	S	MAPK1	16565220	0	NM_001813	0	0	1	1	FFDSRSKsLPSPHPV
823	ANK2	12	S		20068231	0	NM_001148	0	0	1	0	DAAQKSDsGEKFNGS
824	ANK2	29	S		PSP	0	NM_001148	0	1	1	0	RRKRPKKsDSNASFL
825	ANK2	31	S		15572359	0	NM_001148	0	1	1	0	KRPKKSDsNASFLRA
826	ANK2	34	S		15572359	0	NM_001148	0	0	1	0	KKSDSNAsFLRAARA
827	ANK2	890	S		PSP	0	NM_001148	0	0	1	0	GMNYLRYsLEGGRSD
828	ANK2	898	S		PSP	0	NM_001148	0	0	1	0	LEGGRSDsLRSFSSD
829	ANK2	911	S		17287340	0	NM_001148	0	2	4	0	SDRSHTLsHASYLRD
830	ANK2	1459	S		18510355	0	NM_001148	0	0	1	1	LPIYTKEsESDQEQE
831	ANK2	1461	S		18510355	0	NM_001148	0	0	1	1	IYTKESEsDQEQEEE
832	ANK2	1508	S		17287340	0	NM_001148	0	0	1	1	PDLLSEVsEMKQDLI
833	ANK2	1929	S		PSP	0	NM_001148	1	1	1	1	TEKHPPVsPGRTEKR
834	ANK2	2315	S		PSP	0	NM_001148	0	1	1	1	QKEATLGsPKDTSPK
835	ANK2	2393	T		PSP	0	NM_001148	0	0	1	1	EASVKTDtGTESKPQ
836	ANK2	2472	S		15572359	0	NM_001148	0	0	1	1	CRDSLESsPVEPKMK
837	ANK2	2642	S		PSP	0	NM_001148	0	0	1	1	DEPKHTGsGEDESGV
838	ANK2	2661	S		20068231	0	NM_001148	0	1	1	1	TSESRKVsSSSESEP
839	ANK2	2663	S		20068231	0	NM_001148	1	1	1	1	ESRKVSSsSESEPEL
840	ANK2	2666	S		20068231	0	NM_001148	0	0	1	1	KVSSSSEsEPELAQL
841	ANK2	3083	T		PSP	0	NM_001148	0	0	1	1	QGTTPDTtPARTPTE
842	ANK2	3087	T		PSP	0	NM_001148	0	0	1	1	PDTTPARtPTEEGTP
843	ANK2	3388	S		18491316	0	NM_001148	0	0	1	1	SIAPDNRsKSESDAS
844	ANK2	3797	T		18510355;19413330	0	NM_001148	0	0	1	1	VPSSPSKtPEEVSTP
845	ANK2	3803	T		PSP	0	NM_001148	0	2	2	1	KTPEEVStPAEEEKL
846	ANK2	3839	S		18510355	0	NM_001148	0	2	3	1	PSEHREEsSPRKTSL
847	ANK2	3840	S		PSP	0	NM_001148	0	3	3	1	SEHREESsPRKTSLV
848	ANK2	3844	T		PSP	0	NM_001148	0	1	3	1	EESSPRKtSLVIVES
849	FAT4	4876	S		15345747;18452278	0	NM_024582	0	0	1	1	KLSQVNEsDADDEDN
850	FAT4	4980	Y		PSP	0	NM_024582	1	1	1	1	KDGEAEQyV*
851	FASTKD3	252	T		PSP	0	NM_024091	0	1	2	0	GEKLETFtPEDIVAL
852	FASTKD3	624	Y		PSP	0	NM_024091	0	2	2	0	RHLQLLGyQVVQIPY
853	ARHGEF5	11	S		18669648	0	NM_005435	0	0	1	1	EEAQRGAsPPISAIE
854	ARHGEF5	15	S		18669648	0	NM_005435	0	0	1	1	RGASPPIsAIEEFSI
855	ARHGEF5	1370	Y		PSP	0	NM_005435	0	0	1	0	RRTEELIyLSQKIEF
856	PDE1C	254	T		PSP	0	NM_001191058	0	1	2	0	FIFYELLtRYDLISR
857	PDE1C	256	Y		PSP	0	NM_001191058	1	1	1	0	FYELLTRyDLISRFK
858	PDE1C	529	S		PSP	0	NM_001191058	0	2	3	1	GTGQRRSsLNSISSS
859	SFRP4	197	Y		PSP	0	NM_003014	0	1	1	0	YLSKNYSyVIHAKIK
860	SFRP4	327	S		PSP	0	NM_003014	1	1	1	1	PPAPKPAsPKKNIKT
861	POP1	355	S		20068231	0	NM_015029	0	0	2	0	QCVEPIKsAVCIADP
862	POP1	365	T		17525332;20068231	0	NM_015029	0	0	1	1	CIADPLPtPSQEKSQ
863	POP1	367	S		15302935;17322306;17525332;18669648;18767875	0	NM_015029	0	0	1	1	ADPLPTPsQEKSQTE
864	POP1	584	S		17525332	0	NM_015029	0	0	1	1	SELLVPGsQLILGPH
865	PAK3	50	S		PSP	0	NM_001128168	0	2	3	1	NKKARLRsIFPGGGD
866	PAK3	59	T		PSP	0	NM_001128168	0	0	1	1	FPGGGDKtNKKKEKE
867	PAK3	461	T		PSP	0	NM_001128168	0	0	1	0	KRSTMVGtPYWMAPE
868	STAG2	132	T		PSP	0	NM_001042749	0	0	1	0	SGCKGVVtAEMFRHM
869	STAG2	737	T		22067460	0	NM_001042749	0	0	1	0	VIHALQCtHYVILWQ
870	STAG2	749	T		PSP	0	NM_001042749	0	0	1	0	LWQLAKItESSSTKE
871	STAG2	896	Y		PSP	0	NM_001042749	0	0	1	0	YMKYYNDyGDIIKET
872	STAG2	1124	T		22067460	0	NM_001042749	0	0	1	1	QTPQLTStIMREPKR
873	STAG2	1137	S		22067460	0	NM_001042749	0	0	1	1	KRLRPEDsFMSVYPM
874	STAG2	1140	S		22067460	0	NM_001042749	0	0	1	1	RPEDSFMsVYPMQTE
875	STAG2	1197	T		18669648;20068231	0	NM_001042749	0	1	1	1	QHAIRRGtSLMEDDE
876	STAG2	1198	S		20068231	0	NM_001042749	0	0	1	1	HAIRRGTsLMEDDEE
877	SLC7A3	606	T		PSP	0	NM_032803	0	0	2	1	SRKSRAKtVDLDPGT
878	SLC7A3	615	Y		PSP	0	NM_032803	0	0	1	1	DLDPGTLyVHSV*
879	PHKA1	5	S		PSP	0	NM_002637	0	0	1	1	^MRSRsNSGVRLD
880	PHKA1	7	S		PSP	0	NM_002637	0	0	1	1	^MRSRSNsGVRLDGY
881	PHKA1	549	Y		PSP	0	NM_002637	0	2	2	0	MLRTDLSyLCSRWRM
882	PHKA1	985	S	PHK_GROUP;PHKA1	10487978;18669648;2108025	0	NM_002637	0	0	1	0	SNVSPAIsIHEIGAV
883	PHKA1	1018	S	PHK_GROUP;PHKA1;PRKACA	10487978;10937878;2108025	0	NM_002637	0	0	1	1	QVEFRRLsISAESQS
884	PHKA1	1020	S		10937878;2108025	0	NM_002637	0	0	1	1	EFRRLSIsAESQSPG
885	PHKA1	1033	S		PSP	0	NM_002637	0	1	1	1	PGTSMTPsSGSFPSA
886	PHKA1	1034	S		PSP	0	NM_002637	0	0	1	1	GTSMTPSsGSFPSAY
887	PHKA1	1036	S		PSP	0	NM_002637	0	0	1	1	SMTPSSGsFPSAYDQ
888	KNDC1	190	S		18452278	0	NM_152643	0	1	1	0	SSCRVCRsLSAVGRR
889	RBM10	113	Y		18669648	0	NM_001204468	0	1	1	1	YRSYPREyGSQEGKH
890	RBM10	115	S		17525332;20068231	0	NM_001204468	0	0	1	1	SYPREYGsQEGKHDY
891	RBM10	141	S		18452278	0	NM_001204468	0	0	1	1	SYEASPGsETQRRRR
892	RBM10	154	S		17322306;18452278;18707149;18767875;19651622;20068231;20166139	0	NM_001204468	0	0	1	1	RRRRHRHsPTGPPGF
893	RBM10	846	S		20068231	0	NM_001204468	0	0	1	1	LIRHQQLsGLHKQNL
894	RBM10	862	S		17081983;17322306;18452278;18669648;18767875;19651622;20068231	0	NM_001204468	0	0	1	1	IHRRAHLsENELEAL
895	RBM10	890	Y		PSP	0	NM_001204468	0	0	1	1	AAERREKyGIPEPPE
896	RBM10	951	T		20068231	0	NM_001204468	0	0	1	1	RKKQGIVtPIEAQTR
897	CSDE1	169	S		18669648	0	NM_001242891	0	1	1	1	SPAAPGQsPTGSVCY
898	CSDE1	214	T		20068231	0	NM_001242891	0	0	1	0	VIDNNKHtGAVSARN
899	CSDE1	490	T		17287340	0	NM_001242891	0	0	2	1	TFSNPKTtSPNKGKE
900	CSDE1	527	T		19413330;20068231	0	NM_001242891	0	0	1	0	AKDVEGStSPQIGDK
901	CSDE1	538	S		20068231	0	NM_001242891	0	0	1	0	IGDKVEFsISDKQRP
902	CSDE1	560	S		17081983;19651622;20068231	0	NM_001242891	0	1	1	0	VRLLGRNsNSKRLLG
903	CSDE1	643	Y		PSP	0	NM_001242891	0	0	1	0	EEADPTIySGKVIRP
904	PRG4	9	Y		PSP	0	NM_005807	1	1	1	0	AWKTLPIyLLLLLSV
905	PRG4	15	S		PSP	0	NM_005807	0	0	1	0	IYLLLLLsVFVIQQV
906	PRG4	369	T		PSP	0	NM_005807	0	0	1	1	TPKEPTPtTIKSAPT
907	PRG4	447	T		PSP	0	NM_005807	0	0	2	1	PKKPAPTtPKEPAPT
908	PRG4	518	T		PSP	0	NM_005807	0	0	1	1	TKEPSPTtPKEPAPT
909	PRG4	525	T		18088087	0	NM_005807	0	1	3	1	TPKEPAPtTTKSAPT
910	PRG4	527	T		PSP	0	NM_005807	1	1	3	1	KEPAPTTtKSAPTTT
911	PRG4	529	S		PSP	0	NM_005807	0	1	3	1	PAPTTTKsAPTTTKE
912	PRG4	597	T		PSP	0	NM_005807	0	0	1	1	KEPAPTTtKKPAPTT
913	PRG4	927	T		17081983	0	NM_005807	0	1	1	1	TERDLRTtPETTTAA
914	CDC73	172	S		20068231	1	NM_024529	0	1	1	0	VQTEQIRsLSEAMSV
915	CDC73	174	S		19007248	1	NM_024529	0	0	1	0	TEQIRSLsEAMSVEK
916	CDC73	178	S		19007248	1	NM_024529	0	0	1	0	RSLSEAMsVEKIAAI
917	CDC73	212	S		18669648;20068231	1	NM_024529	0	0	1	0	ITALKQRsFVDAEVD
918	CDC73	240	S		20068231	1	NM_024529	0	0	2	1	TRTTILQsTGKNFSK
919	CDC73	315	Y		PSP	1	NM_024529	0	0	1	1	KIDTMGTyHGMTLKS
920	CDC73	500	S		20068231	1	NM_024529	0	0	2	0	DVTVLELsYHKRHLD
921	EIF4G3	239	S		20068231	0	NM_001198801	0	0	1	1	PVLRLVLsGEKKEQE
922	EIF4G3	1192	S	CAMK1;CAMK1G;PNCK	14507913	0	NM_001198801	0	0	1	1	NTFMRGGsSKDLLDN
923	EIF4G3	1193	S	CAMK1;CAMK1G;PNCK	PSP	0	NM_001198801	0	0	2	1	TFMRGGSsKDLLDNQ
924	EIF4G3	1201	S		PSP	0	NM_001198801	0	2	3	1	KDLLDNQsQEEQRRE
925	FAM71A	33	Y		PSP	0	NM_153606	0	0	1	0	GKLQRQLyKGEYDIF
926	FAM71A	37	Y		PSP	0	NM_153606	0	0	1	0	RQLYKGEyDIFKYAP
927	GALNT2	109	S		PSP	0	NM_004481	0	1	1	0	NKFNQVEsDKLRMDR
928	ARID1A	382	S		20068231	1	NM_006015	0	0	1	1	ARTPQPSsPMDQMGK
929	ARID1A	607	S		PSP	1	NM_006015	0	0	2	1	PQELSQDsFGSQASS
930	ARID1A	1320	S	CDK2	PSP	1	NM_006015	0	0	1	1	NPDSGMYsPSRYPPQ
931	ARID1A	1322	S	CDK2	PSP	1	NM_006015	0	0	1	1	DSGMYSPsRYPPQQQ
932	ARID1A	1944	S		18669648;19651622;20068231	1	NM_006015	0	0	1	1	SKFPFGIsPAQSHRN
933	KIAA0754	310	S		PSP	0	NM_015038	0	0	1	0	LHVLITPsLREKTES
934	KIAA0754	802	S		18452278;19651622	0	NM_015038	0	0	1	1	GEMERRDsDSFLNIF
935	KIAA0754	804	S		PSP	0	NM_015038	0	1	1	1	MERRDSDsFLNIFPE
936	ST6GALNAC3	180	Y		PSP	0	NM_152996	0	2	2	0	LKKTVGIyPNAQIYV
937	MLL	153	S		18452278;18669648;20068231	1	NM_001197104	0	0	1	1	EQFLGFGsDEEVRVR
938	MLL	161	S		19651622	1	NM_001197104	0	0	1	1	DEEVRVRsPTRSPSV
939	MLL	163	T		PSP	1	NM_001197104	0	0	1	1	EVRVRSPtRSPSVKT
940	MLL	926	S		19007248;20068231	1	NM_001197104	0	0	1	1	EDVATSSsAKKATGR
941	MLL	1685	S		20068231	1	NM_001197104	0	1	1	1	ETEESIPsRSSPEGP
942	MLL	1687	S		18452278	1	NM_001197104	0	1	2	1	EESIPSRsSPEGPDP
943	MLL	1688	S		18452278	1	NM_001197104	0	1	2	1	ESIPSRSsPEGPDPP
944	MLL	2097	T		19691289	1	NM_001197104	0	1	1	1	VEHDENRtIAHSPTS
945	MLL	2101	S		18452278;18669648;19651622;19691289	1	NM_001197104	0	0	1	1	ENRTIAHsPTSFTES
946	MLL	2869	S		15302935	1	NM_001197104	0	0	1	1	SMQALGEsPESSSSE
947	MLL	2873	S		20068231	1	NM_001197104	0	1	1	1	LGESPESsSSELLNL
948	MLL	2874	S		20068231	1	NM_001197104	0	1	1	1	GESPESSsSELLNLG
949	MLL	2941	S		19691289	1	NM_001197104	0	0	1	1	LSVLTTRsPTVPSQN
950	MLL	3041	T		18669648	1	NM_001197104	0	0	1	1	LQVPVSPtVPIQNQK
951	MLL	3053	S		19413330	1	NM_001197104	0	0	2	1	NQKYVPNsTDSPGPS
952	MLL	3056	S		20068231	1	NM_001197104	0	0	1	1	YVPNSTDsPGPSQIS
953	MLL	3375	T		18669648;20068231	1	NM_001197104	1	1	1	1	TNPRLLGtPDIGSIS
954	MICAL2	653	Y		PSP	0	NM_014632	0	0	2	1	KSSISNNyLNLTFPR
955	SPATA19	148	S		17081983	0	NM_174927	0	1	1	0	EQVRRSIsRLTDVSA
956	NUP98	531	T		20068231	1	NM_016320	0	0	1	1	QKALTTPtHYKLTPR
957	NUP98	533	Y		PSP	1	NM_016320	0	0	1	1	ALTTPTHyKLTPRPA
958	NUP98	536	T	CDK1	20068231	1	NM_016320	0	1	1	1	TPTHYKLtPRPATRV
959	NUP98	595	S	CDK1;CDK2;NEK6	16964243;17081983;17322306;18220336;18669648;18707149;18767875;19415658;19664994;19664995;20068231	1	NM_016320	0	0	1	1	LNNSNLFsPVNRDSE
960	NUP98	601	S	CDK2	18669648;20068231	1	NM_016320	0	1	1	1	FSPVNRDsENLASPS
961	NUP98	606	S	CDK1	15302935;16964243;17081983;17322306;18452278;18669648;18707149;18767875;19007248;19413330;19415658;19651622;19664995;19691289;20058876;20068231;20166139	1	NM_016320	0	0	1	1	RDSENLAsPSEYPEN
962	NUP98	688	S		20068231	1	NM_016320	0	0	1	1	RNGLEGSsEETSFHD
963	NUP98	822	S	NEK6	17081983;17322306;18669648;18767875;19651622;19691289;20068231	1	NM_016320	0	0	1	1	TSRCLIKsPDRLADI
964	NUP98	997	S		PSP	1	NM_016320	0	0	1	1	MALDQRFsRLPSKAD
965	NUP98	1001	S		22067460	1	NM_016320	0	1	1	1	QRFSRLPsKADTSQE
966	NUP98	1005	T		19664995;19691289;20068231	1	NM_016320	0	1	1	1	RLPSKADtSQEICSP
967	NUP98	1006	S		18669648;19007248;19413330;19664995;19691289;22067460	1	NM_016320	0	0	1	1	LPSKADTsQEICSPR
968	NUP98	1786	S		PSP	1	NM_016320	0	0	1	0	YAMDELRsLTQSYLR
969	NUP98	1788	T		19691289	1	NM_016320	0	1	1	0	MDELRSLtQSYLREL
970	PITPNM1	638	S		15125835	0	NM_004910	0	0	2	1	RIPSDMAsPEPEGSQ
971	PITPNM1	896	S		15125835;18220336	0	NM_004910	0	0	1	1	CEEPSIYsPAFPREK
972	PITPNM1	1223	T	MAPK1	15125835	0	NM_004910	0	1	1	1	AEREGPGtPPTTLAR
973	ZNF214	409	T		PSP	0	NM_013249	0	1	1	0	RIHQLVHtGEKSYKC
974	RSF1	539	T		20068231	0	NM_016578	0	1	1	1	PDPPEMEtSLDSSEM
975	RSF1	540	S		19413330	0	NM_016578	0	1	1	1	DPPEMETsLDSSEMA
976	RSF1	544	S		PSP	0	NM_016578	0	0	1	1	METSLDSsEMAKDLS
977	RSF1	594	T		20068231	0	NM_016578	0	1	1	1	KLEKSKKtFLDKDAQ
978	RSF1	628	T		18669648	0	NM_016578	0	0	1	1	GSPEAAEtSPPSNII
979	RSF1	629	S		18669648;20068231	0	NM_016578	0	0	1	1	SPEAAETsPPSNIID
980	RSF1	632	S		17081983;18669648;20068231	0	NM_016578	0	1	1	1	AAETSPPsNIIDHCE
981	RSF1	748	S		17081983;20068231	0	NM_016578	0	0	1	1	SRKKKPDsPPKVLEP
982	RSF1	1135	S		18452278	0	NM_016578	0	0	1	1	ESEEDPPsNDDSDTD
983	RSF1	1139	S		18452278	0	NM_016578	0	0	1	1	DPPSNDDsDTDFCSR
984	RSF1	1141	T		18452278	0	NM_016578	0	1	1	1	PSNDDSDtDFCSRRL
985	RSF1	1305	T		18669648;19413330;20068231	0	NM_016578	0	1	1	1	KRLHRIEtDEEESCD
986	RSF1	1310	S		19413330	0	NM_016578	0	0	1	1	IETDEEEsCDNAHGD
987	RSF1	1363	Y		19413330	0	NM_016578	0	0	1	1	KVGSPLDySLVDLPS
988	RSF1	1364	S		18669648;19664995	0	NM_016578	0	0	1	1	VGSPLDYsLVDLPST
989	RSF1	1370	S		19651622;19664995	0	NM_016578	0	0	1	1	YSLVDLPsTNGQSPG
990	RSF1	1371	T		18491316;18669648;19651622	0	NM_016578	0	0	1	1	SLVDLPStNGQSPGK
991	TBX5	368	Y		PSP	0	NM_000192	0	0	1	1	QQGLGASyRTESAQR
992	PDE3A	408	S		18669648	0	NM_000921	0	1	1	1	LSENYTCsDSEESSE
993	PDE3A	410	S		18669648	0	NM_000921	0	0	2	1	ENYTCSDsEESSEKD
994	PDE3A	428	S	PRKCA	16964243;18212344;18669648;20068231	0	NM_000921	0	0	1	1	IPKRLRRsLPPGLLR
995	PDE3A	442	T	PRKCA	PSP	0	NM_000921	0	0	1	1	RRVSSTWtTTTSATG
996	PDE3A	443	T	PRKCA	PSP	0	NM_000921	0	0	1	1	RVSSTWTtTTSATGL
997	PDE3A	444	T	PRKCA	PSP	0	NM_000921	0	0	1	1	VSSTWTTtTSATGLP
998	PDE3A	463	S	PRKCA	PSP	0	NM_000921	0	0	2	1	APVRRDRsTSIKLQE
999	PDE3A	465	S	PRKCA	PSP	0	NM_000921	0	0	1	1	VRRDRSTsIKLQEAP
1000	PDE3A	568	T		PSP	0	NM_000921	0	0	1	1	SHRALTYtQSAPDLS
1001	PDE3A	575	S		PSP	0	NM_000921	0	1	1	1	TQSAPDLsPQILTPP
1002	FLT3	726	Y	FLT3	PSP	1	NM_004119	0	1	1	0	KEHNFSFyPTFQSHP
1003	FLT3	728	T	FLT3	PSP	1	NM_004119	0	0	1	0	HNFSFYPtFQSHPNS
1004	FLT3	768	Y		PSP	1	NM_004119	0	1	2	1	HSEDEIEyENQKRLE
1005	FLT3	840	S	FLT3	PSP	1	NM_004119	0	2	18	0	ARDIMSDsNYVVRGN
1006	FLT3	842	Y	FLT3	15345593	1	NM_004119	0	0	18	0	DIMSDSNyVVRGNAR
1007	FLT3	969	Y	FLT3	PSP	1	NM_004119	0	0	1	1	VSECPHTyQNRRPFS
1008	FLT3	993	S		PSP	1	NM_004119	0	0	2	1	PQAQVEDs*
1009	FRY	1936	S		19664994	0	NM_023037	0	1	1	0	SDLLTVLsRSSSPDL
1010	TSC22D1	993	S		20068231	0	NM_183422	0	0	1	0	QAMDLVKsHLMYAVR
1011	KLF5	116	S		18452278	0	NM_001730	0	2	2	1	HKKYRRDsASVVDQF
1012	RBM26	518	S		18669648	0	NM_022118	0	0	1	1	PNFNRTNsPGFQKKV
1013	DYNC1H1	2410	S		17081983	0	NM_001376	0	1	1	0	DEGEEAAsPMLQIQR
1014	DYNC1H1	3729	S		20068231	0	NM_001376	0	0	1	0	PDVDEKRsDLLKLQG
1015	DYNC1H1	4603	S		20068231	0	NM_001376	0	0	1	0	TNTEKKAsVVTLPVY
1016	DYNC1H1	4614	T		20068231	0	NM_001376	0	1	1	0	LPVYLNFtRADLIFT
1017	PAPOLA	88	S		20068231	0	NM_032632	0	0	1	0	ESKNLPQsVIENVGG
1018	PAPOLA	617	S		PSP	0	NM_032632	0	0	1	1	PTVSRVVsSTRLVNP
1019	PAPOLA	654	S		20068231	0	NM_032632	0	0	1	1	VGVKRTSsPHKEESP
1020	PAPOLA	660	S		20068231	0	NM_032632	0	1	1	1	SSPHKEEsPKKTKTE
1021	SV2B	6	Y		PSP	0	NM_014848	0	1	1	1	^MDDYKyQDNYGGY
1022	SV2B	10	Y		PSP	0	NM_014848	0	0	2	1	DYKYQDNyGGYAPSD
1023	SV2B	13	Y		PSP	0	NM_014848	0	0	1	1	YQDNYGGyAPSDGYY
1024	SV2B	19	Y		PSP	0	NM_014848	0	0	1	1	GYAPSDGyYRGNESN
1025	SV2B	20	Y		PSP	0	NM_014848	0	0	1	1	YAPSDGYyRGNESNP
1026	FUS	42	S	ATM;PRKDC	PSP	1	NM_004960	0	0	1	1	QQSYSGYsQSTDTSG
1027	FUS	84	S	PRKDC	PSP	1	NM_004960	0	0	1	1	STGGYGSsQSSQSSY
1028	FUS	468	Y		PSP	1	NM_004960	0	0	2	1	GSHMGGNyGDDRRGG
1029	NUP93	72	S		18669648;20068231	0	NM_014669	0	0	2	0	GSRGLDIsHISQRLE
1030	NUP93	117	S		20068231	0	NM_014669	0	0	1	0	LLSAIEEsRKRTFGM
1031	NUP93	766	T		18691976	0	NM_014669	0	0	1	1	QFKRLKGtSPSSSSR
1032	NUP93	767	S		17924679;20068230;20068231	0	NM_014669	0	0	1	1	FKRLKGTsPSSSSRP
1033	MED1	18	S		15302935;20068231	0	NM_004774	0	0	1	1	EKLSKMSsLLERLHA
1034	MED1	805	T		15302935;16964243;18691976;19664994;20068231	0	NM_004774	0	0	1	1	DDCPAIGtPLRDSSS
1035	MED1	816	S	ATM	PSP	0	NM_004774	0	0	1	1	DSSSSGHsQSTLFDS
1036	MED1	951	S	ATM	20068231	0	NM_004774	0	0	1	1	ADLMEHHsGSQGPLL
1037	MED1	953	S	ATM	17525332	0	NM_004774	0	1	1	1	LMEHHSGsQGPLLTT
1038	MED1	1128	S	ATM	PSP	0	NM_004774	0	1	1	1	GSSSSKLsSSMYSSQ
1039	MED1	1132	Y	ATM	PSP	0	NM_004774	0	0	1	1	SKLSSSMySSQGSSG
1040	MED1	1133	S	ATM	PSP	0	NM_004774	0	0	1	1	KLSSSMYsSQGSSGS
1041	MED1	1134	S	ATM	17525332;18077418	0	NM_004774	0	0	1	1	LSSSMYSsQGSSGSS
1042	MED1	1147	S	ATM	PSP	0	NM_004774	0	1	1	1	SSQSKNSsQSGGKPG
1043	MED1	1155	S		18691976;19651622	0	NM_004774	0	0	1	1	QSGGKPGsSPITKHG
1044	MED1	1156	S		18452278;19651622	0	NM_004774	0	0	1	1	SGGKPGSsPITKHGL
1045	MED1	1192	S		18691976;19651622;20068231	0	NM_004774	0	0	1	1	SLSKPNIsPSHSRPP
1046	MED1	1196	S		19651622	0	NM_004774	0	1	1	1	PNISPSHsRPPGGSD
1047	MED1	1215	T	CDK2	18669648;18691976;19413330;19651622;19664994;20068231	0	NM_004774	0	0	1	1	PMKPVPGtPPSSKAK
1048	MED1	1218	S		19651622;20068231	0	NM_004774	1	1	2	1	PVPGTPPsSKAKSPI
1049	MED1	1223	S		18452278;19413330;20068231	0	NM_004774	0	1	2	1	PPSSKAKsPISSGSG
1050	MED1	1226	S		19413330	0	NM_004774	0	1	1	1	SKAKSPIsSGSGGSH
1051	MED1	1227	S		20068231	0	NM_004774	0	0	1	1	KAKSPISsGSGGSHM
1052	MED1	1238	S		18691976	0	NM_004774	0	1	1	1	GSHMSGTsSSSGMKS
1053	MED1	1401	S		19651622;20068231	0	NM_004774	0	1	2	1	ISKHDGGsPSIKAKV
1054	MED1	1403	S		18691976;19651622;20068231	0	NM_004774	0	1	2	1	KHDGGSPsIKAKVTL
1055	MED1	1431	Y		PSP	0	NM_004774	0	0	2	1	QMASSKNyGSPLISG
1056	MED1	1433	S		18691976;19413330;20068231	0	NM_004774	0	1	2	1	ASSKNYGsPLISGST
1057	MED1	1437	S		PSP	0	NM_004774	0	1	2	1	NYGSPLIsGSTPKHE
1058	MED1	1439	S		19413330;20068231	0	NM_004774	0	0	2	1	GSPLISGsTPKHERG
1059	MED1	1440	T		19413330;20068231	0	NM_004774	0	0	2	1	SPLISGStPKHERGS
1060	MED1	1453	S		18452278	0	NM_004774	0	0	1	1	GSPSHSKsPAYTPQN
1061	PLEKHH3	30	S		18669648	0	NM_024927	0	0	1	0	DYGDGELsGDGDEDE
1062	DCAF7	80	T		PSP	0	NM_005828	0	0	1	0	KLMWIPDtKGVYPDL
1063	DCAF7	84	Y		PSP	0	NM_005828	0	1	1	0	IPDTKGVyPDLLATS
1064	DCAF7	163	S		PSP	0	NM_005828	0	1	1	0	LGRVNLVsGHVKTQL
1065	PYCR1	233	S		20068231	0	NM_006907	1	1	1	0	QLKDNVSsPGGATIH
1066	PYCR1	294	S	CDK2	PSP	0	NM_006907	0	0	1	1	LDKVKLDsPAGTALS
1067	PYCR1	301	S	CDK2	PSP	0	NM_006907	0	0	1	1	SPAGTALsPSGHTKL
1068	PYCR1	303	S	CDK2	20068231	0	NM_006907	0	0	1	1	AGTALSPsGHTKLLP
1069	USP14	235	T	CDK1	18669648;20068231	0	NM_005151	0	0	1	1	SSSASAAtPSKKKSL
1070	ANKRD12	1141	S		PSP	0	NM_015208	0	0	1	1	KNKELTRsKSSEVTD
1071	ARHGAP35	685	T		17081983	0	NM_004491	0	0	1	0	IEKSREStLGRRDNH
1072	ARHGAP35	1195	S		17525332	0	NM_004491	0	0	1	1	KKEEDQAsQGYKGDN
1073	PLIN3	91	S		PSP	0	NM_005817	0	0	1	0	KLEPQIAsASEYAHR
1074	PLIN3	95	Y		18707149	0	NM_005817	0	1	1	0	QIASASEyAHRGLDK
1075	PLIN3	187	S		20068231	0	NM_005817	0	0	1	0	RLGQMVLsGVDTVLG
1076	MUC16	354	S		20068231	0	NM_024690	0	1	1	1	ISSLGTPsISTKQTA
1077	MUC16	955	T		PSP	0	NM_024690	0	1	1	1	MSQTNRDtFNDSAAP
1078	MUC16	959	S		PSP	0	NM_024690	0	0	1	1	NRDTFNDsAAPQSTT
1079	MUC16	6329	T		20068231	0	NM_024690	0	0	1	1	DSDPYKAtSAVVITS
1080	MUC16	9354	S		17081983	0	NM_024690	0	0	1	1	METITRIsTPLTRKE
1081	MUC16	9355	T		17081983	0	NM_024690	0	0	1	1	ETITRIStPLTRKES
1082	MUC16	10570	S		PSP	0	NM_024690	0	0	1	0	RESETTAsLVSRSGA
1083	MUC16	10794	T		PSP	0	NM_024690	0	1	2	0	PAVSRLVtSMVTSLA
1084	MUC16	12260	S		18491316	0	NM_024690	1	1	1	0	RKFNTMEsVLQGLLK
1085	MUC16	12599	T		18452278	0	NM_024690	0	1	4	0	LYSGCRLtLLRSEKD
1086	MUC16	12603	S		18452278	0	NM_024690	0	1	2	0	CRLTLLRsEKDGAAT
1087	MUC16	12624	S		PSP	0	NM_024690	0	0	2	0	THRLDPKsPGVDREQ
1088	MUC16	12754	T		18452278	0	NM_024690	0	1	1	0	LYSGCRLtLLRSEKD
1089	MUC16	12758	S		18452278	0	NM_024690	0	0	1	0	CRLTLLRsEKDGAAT
1090	MUC16	12779	S		PSP	0	NM_024690	0	0	3	0	THRLDPKsPGVDREQ
1091	MUC16	13545	T		20068231	0	NM_024690	0	0	2	0	PKKDGAAtKVDAICT
1092	DPP10	487	S		17081983	0	NM_001178034	0	0	1	0	TYFDASFsPMNQHFL
1093	TNS1	614	S		PSP	0	NM_022648	0	0	1	1	SHYAHDPsGMFRSQS
1094	TNS1	619	S		18669648;20166139	0	NM_022648	1	1	1	1	DPSGMFRsQSFSEAE
1095	TNS1	621	S		18669648;20166139	0	NM_022648	0	1	1	1	SGMFRSQsFSEAEPQ
1096	TNS1	764	S		20166139	0	NM_022648	0	0	1	1	HPLTQSRsGYIPSGH
1097	TNS1	766	Y		PSP	0	NM_022648	0	0	1	1	LTQSRSGyIPSGHSL
1098	TNS1	769	S		18220336;18669648	0	NM_022648	0	1	2	1	SRSGYIPsGHSLGTP
1099	TNS1	775	T		PSP	0	NM_022648	0	1	2	1	PSGHSLGtPEPAPRA
1100	TNS1	793	Y		PSP	0	NM_022648	0	0	1	1	SVPPGRSySPYDYQP
1101	TNS1	794	S		PSP	0	NM_022648	0	1	1	1	VPPGRSYsPYDYQPC
1102	TNS1	796	Y		18083107	0	NM_022648	1	1	1	1	PGRSYSPyDYQPCLA
1103	TNS1	798	Y		PSP	0	NM_022648	0	1	1	1	RSYSPYDyQPCLAGP
1104	TNS1	860	T		20166139	0	NM_022648	0	0	1	1	ATSDPSRtPEEEPLN
1105	TNS1	1046	S		18220336	0	NM_022648	0	0	1	1	AQDSEPKsFSAPATQ
1106	TNS1	1048	S		18220336	0	NM_022648	0	0	1	1	DSEPKSFsAPATQAY
1107	TNS1	1055	Y		PSP	0	NM_022648	0	0	2	1	SAPATQAyGHEIPLR
1108	TNS1	1105	T		18088087;18220336	0	NM_022648	0	0	1	1	SSDQGPRtPTQPLLE
1109	TNS1	1124	S		18220336	0	NM_022648	1	1	1	1	SGSLGQPsPSAQRNY
1110	TNS1	1131	Y		PSP	0	NM_022648	0	0	1	1	SPSAQRNyQSSSPLP
1111	TNS1	1177	S		17322306;18669648;18767875;20068231;20166139	0	NM_022648	0	1	1	1	GVHTVPGsPQARHRT
1112	TNS1	1381	S		18088087;18669648;18767875;20068231	0	NM_022648	1	1	1	1	SAAFRQGsPTPALPE
1113	TNS1	1383	T		20068231	0	NM_022648	0	1	1	1	AFRQGSPtPALPEKR
1114	SLC4A5	357	Y		PSP	0	NM_021196	0	0	1	1	PSGRAKSyNEIGRAI
1115	PANK2	189	S		17322306;18212344;18220336;18669648;18691976;18767875;19413330;19651622;19664994;19664995;20058876;20068231;20166139	0	NM_153638	1	1	1	1	TRRDRLGsYSGPTSV
1116	PANK2	190	Y		20068231	0	NM_153638	0	1	1	1	RRDRLGSySGPTSVS
1117	PANK2	191	S		PSP	0	NM_153638	0	1	1	1	RDRLGSYsGPTSVSR
1118	PANK2	194	T		PSP	0	NM_153638	0	0	1	1	LGSYSGPtSVSRQRV
1119	PANK2	195	S		PSP	0	NM_153638	0	0	1	1	GSYSGPTsVSRQRVE
1120	TMPRSS2	82	Y		PSP	1	NM_001135099	0	0	1	0	EVHPAQYyPSPVPQY
1121	TMPRSS2	89	Y		PSP	1	NM_001135099	0	0	1	0	YPSPVPQyAPRVLTQ
1122	CTNNB1	29	S	CHUK;CSNK2A1;CSNK2A2;CSNK2B;GSK3A;GSK3B;MAPK8	12432063	1	NM_001904	0	1	41	1	VSHWQQQsYLDSGIH
1123	CTNNB1	30	Y	CHUK;CSNK2A2;GSK3A;GSK3B;MAPK8	PSP	1	NM_001904	0	13	64	1	SHWQQQSyLDSGIHS
1124	CTNNB1	33	S	CHUK;CSNK2A2;GSK-3_GROUP;GSK3A;GSK3B;MAPK8	11818547;12000790;12051714;12114015	1	NM_001904	17	41	64	1	QQQSYLDsGIHSGAT
1125	CTNNB1	37	S	CHUK;GSK-3_GROUP;GSK3A;GSK3B;MAPK8	11818547;12000790;12051714;12114015	1	NM_001904	23	24	69	1	YLDSGIHsGATTTAP
1126	CTNNB1	41	T	CHUK;CSNK1A1;CSNK1D;CSNK1E;GSK-3_GROUP;GSK3A;GSK3B;MAPK8;PRKACA	11818547;12000790;12051714;12114015	1	NM_001904	5	5	43	1	GIHSGATtTAPSLSG
1127	CTNNB1	45	S	CDK6;CHUK;CK1_GROUP;CSNK1A1;CSNK1D;CSNK1E;GSK3A;GSK3B;MAPK8;PRKACA	11955436;12000790;17208333	1	NM_001904	4	4	9	1	GATTTAPsLSGKGNP
1128	CTNNB1	331	Y	PTK6;SRC	PSP	1	NM_001904	0	0	1	0	LVNIMRTyTYEKLLW
1129	CTNNB1	333	Y	PTK6;SRC	PSP	1	NM_001904	0	1	1	0	NIMRTYTyEKLLWTT
1130	CTNNB1	393	T	CK2_GROUP;CSNK2A1	12700239	1	NM_001904	0	0	1	0	RNLSDAAtKQEGMEG
1131	CTNNB1	551	T	AKT1;AKT2;PRKACA	18220336;19664995;20068231;20166139	1	NM_001904	0	0	1	0	HQDTQRRtSMGGTQQ
1132	CTNNB1	552	S	AKT1;AKT2;PRKACA	17081983;18220336;18669648;19664995;20058876;20068231;20166139	1	NM_001904	0	0	1	0	QDTQRRTsMGGTQQQ
1133	CTNNB1	556	T	AKT1;AKT2;PRKACA	18220336;18669648;20058876	1	NM_001904	0	1	1	0	RRTSMGGtQQQFVEG
1134	CTNNB1	715	S	PLK1	PSP	1	NM_001904	0	1	1	1	GYRQDDPsYRSFHSG
1135	CTNNB1	716	Y	PLK1	PSP	1	NM_001904	0	1	1	1	YRQDDPSyRSFHSGG
1136	CTNNB1	718	S	PLK1	PSP	1	NM_001904	0	0	1	1	QDDPSYRsFHSGGYG
1137	CTNNB1	721	S	PLK1	PSP	1	NM_001904	0	0	1	1	PSYRSFHsGGYGQDA
1138	MAP4	11	T		20068231	0	NM_002375	0	0	1	1	LSLADALtEPSPDIE
1139	MAP4	14	S		20068231	0	NM_002375	0	1	1	1	ADALTEPsPDIEGEI
1140	MAP4	76	T		17081983	0	NM_002375	0	2	2	1	ETSQIEDtPSSKPTL
1141	MAP4	163	S		20068231	0	NM_002375	0	1	1	1	SSATADTsIFAGQND
1142	MAP4	380	T		18669648;20068231	0	NM_002375	0	0	1	1	PKENKKEtERASPIK
1143	MAP4	384	S		17287340;18669648	0	NM_002375	0	1	1	1	KKETERAsPIKMDLA
1144	MAP4	495	S		20068231	0	NM_002375	0	0	1	1	PAKDVAPsTVKEVGL
1145	MAP4	496	T		20068231	0	NM_002375	0	0	1	1	AKDVAPStVKEVGLL
1146	MAP4	507	S		15302935;17081983;17287340;18452278;18669648;18767875;19413330;19415658;19651622;19664994;19664995;20058876;20068231;20230923	0	NM_002375	0	0	1	1	VGLLKDMsPLSETEM
1147	MAP4	787	S	CDK1	11683421;15216889;19415658;19664995;19691289;20068231;9398320	0	NM_002375	0	0	1	1	KAPEKRAsPSKPASA
1148	MAP4	789	S		19691289;20068231	0	NM_002375	0	1	1	1	PEKRASPsKPASAPA
1149	MAP4	793	S	CDK1	17924679;20068231	0	NM_002375	0	0	1	1	ASPSKPAsAPASRSG
1150	MAP4	797	S		20068231	0	NM_002375	0	0	1	1	KPASAPAsRSGSKST
1151	MAP4	874	T		PSP	0	NM_002375	0	0	1	1	SSMKKTTtLSGTAPA
1152	MAP4	876	S		20068231	0	NM_002375	0	0	1	1	MKKTTTLsGTAPAAG
1153	MAP4	878	T		20068231	0	NM_002375	0	1	1	1	KTTTLSGtAPAAGVV
1154	MAP4	914	S	CDK1	20068231	0	NM_002375	0	0	1	1	KPTSAKPsSTTPRLS
1155	MAP4	915	S		17924679	0	NM_002375	0	0	2	1	PTSAKPSsTTPRLSR
1156	MAP4	917	T	CDK1	17924679	0	NM_002375	0	0	2	1	SAKPSSTtPRLSRLA
1157	MAP4	925	T		17287340;18212344;20068231	0	NM_002375	0	0	2	1	PRLSRLAtNTSAPDL
1158	MAP4	927	T		20068231	0	NM_002375	0	0	2	1	LSRLATNtSAPDLKN
1159	MAP4	928	S	MARK1	18767875;20058876;20068231;20166139;8631898	0	NM_002375	0	0	1	1	SRLATNTsAPDLKNV
1160	MAP4	1145	S		PSP	0	NM_002375	0	0	1	1	REAQTLDsQIQETSI
1161	MAP4	1150	T		20068231	0	NM_002375	0	1	1	1	LDSQIQEtSI*
1162	MAP4	1151	S		17081983;18669648;19415658;19651622;20068231	0	NM_002375	0	1	1	1	DSQIQETsI*
1163	PROM1	266	T		17081983	0	NM_006017	0	0	1	0	MATAIKEtKEALENM
1164	PROM1	275	S		17081983	0	NM_006017	0	0	1	1	EALENMNsTLKSLHQ
1165	PROM1	276	T		17081983	0	NM_006017	0	0	1	1	ALENMNStLKSLHQQ
1166	RBM47	42	T		PSP	0	NM_001098634	0	2	2	1	LLALMERtGYSMVQE
1167	RBM47	44	Y		PSP	0	NM_001098634	0	1	2	1	ALMERTGySMVQENG
1168	RBM47	45	S		PSP	0	NM_001098634	0	1	2	1	LMERTGYsMVQENGQ
1169	RBM47	134	Y		20068231	0	NM_001098634	0	0	2	0	AVRELNNyEIRPGRL
1170	KIAA1211	99	T		18452278	0	NM_020722	0	0	1	1	AENKSSDtPSSLSPL
1171	KIAA1211	101	S		18452278	0	NM_020722	0	1	1	1	NKSSDTPsSLSPLNL
1172	KIAA1211	556	S		18669648;20068231	0	NM_020722	0	0	1	1	LFPKVNLsPVTPAKD
1173	KIAA1211	1076	S		20068231	0	NM_020722	1	1	1	1	SRHSLDGsKLTEKVE
1174	KIAA1211	1158	T		18452278	0	NM_020722	0	1	1	1	PEEKRPEtAVSRLER
1175	KIAA1211	1161	S		18452278	0	NM_020722	0	1	1	1	KRPETAVsRLERREQ
1176	KIAA1211	1201	S		PSP	0	NM_020722	0	1	1	1	KEVTKRFsTPDAAPV
1177	TRIO	2281	T		20068231	0	NM_007118	0	0	1	1	RNFLNALtSPIEYQR
1178	MYO10	419	S		18491316	0	NM_012334	0	0	1	0	WVIKKINsRIKGNED
1179	MYO10	1121	Y		PSP	0	NM_012334	0	1	1	1	GSQWSPDyRCSVGTY
1180	MYO10	1757	S		20068231	0	NM_012334	0	0	1	0	HVDKAIEsRTVVADV
1181	CMYA5	2452	S		PSP	0	NM_153610	0	0	1	1	ETKLRSVsPTEKKDN
1182	SYNE1	165	S		20058876	0	NM_182961	0	0	2	1	IVSSETPsPPSKRKV
1183	SYNE1	1327	S		17081983	0	NM_182961	0	0	1	1	TLDGLERsRERQERR
1184	SYNE1	2370	Y		PSP	0	NM_182961	0	0	1	1	LNSLCRKyHSAELES
1185	SYNE1	2372	S		PSP	0	NM_182961	0	0	1	1	SLCRKYHsAELESLG
1186	SYNE1	3903	Y		PSP	0	NM_182961	0	1	1	0	IDQLQSDyQDLCSIG
1187	SYNE1	4937	S		PSP	0	NM_182961	2	2	2	1	HQEEVQSsLRIMNAL
1188	SYNE1	6742	Y		PSP	0	NM_182961	0	1	1	1	LKSSLNEyQPKLYQV
1189	SYNE1	6747	Y		PSP	0	NM_182961	0	0	2	1	NEYQPKLyQVLDDGK
1190	SYNE1	7097	S		20068231	0	NM_182961	0	1	1	1	QNKKEDVsSIVMSTL
1191	SYNE1	7102	S		20068231	0	NM_182961	0	0	1	1	DVSSIVMsTLRELGQ
1192	SYNE1	7103	T		20068231	0	NM_182961	0	0	1	1	VSSIVMStLRELGQT
1193	SYNE1	8305	S		PSP	0	NM_182961	0	1	1	1	AMSRALPsEDEEGQD
1194	SYNE1	8345	S		17081983;20068231	0	NM_182961	0	0	1	0	LGKALDDsRFQIQQT
1195	SYNE1	8352	T		PSP	0	NM_182961	0	1	2	1	SRFQIQQtENIIRSK
1196	SYNE1	8358	S		19651622	0	NM_182961	0	0	2	1	QTENIIRsKTPTGPE
1197	SYNE1	8360	T		20166139	0	NM_182961	0	1	2	1	ENIIRSKtPTGPELD
1198	SYNE1	8362	T		PSP	0	NM_182961	1	1	1	1	IIRSKTPtGPELDTS
1199	HIST1H1E	2	S		15595731;18491316;19007248;19413330;20068231	0	NM_005321	0	1	1	1	^MsETAPAAP
1200	HIST1H1E	4	T		15595731;17081983;19413330;20058876;20068231	0	NM_005321	0	0	1	1	^MSEtAPAAPAA
1201	HIST1H1E	18	T	CDK1;CDK2	15595731;17043054;17081983;17287340;17924679;18669648;18691976;19007248;19413330;19651622;19664995;20068231	0	NM_005321	0	0	1	1	APAPAEKtPVKKKAR
1202	HIST1H1E	27	S		15595731;17287340	0	NM_005321	0	1	1	1	VKKKARKsAGAAKRK
1203	HIST1H1E	41	S	PRKACA	17043054;19007248;20068231	0	NM_005321	0	0	1	1	KASGPPVsELITKAV
1204	HIST1H1E	55	S		20068231	0	NM_005321	0	1	4	1	VAASKERsGVSLAAL
1205	HIST1H1E	71	Y		20068231	0	NM_005321	1	1	1	0	KALAAAGyDVEKNNS
1206	HIST1H1E	78	S		PSP	0	NM_005321	0	0	1	0	YDVEKNNsRIKLGLK
1207	HIST1H1E	99	T		PSP	0	NM_005321	0	0	2	0	TLVQTKGtGASGSFK
1208	HIST1H1E	104	S		PSP	0	NM_005321	0	0	1	0	KGTGASGsFKLNKKA
1209	HIST1H1E	187	S		15595731;17043054;17081983;19007248;19651622;20068231	0	NM_005321	0	0	1	1	KPKKAPKsPAKAKAV
1210	PBX2	325	T		PSP	0	NM_002586	0	0	1	1	VKTAVSVtQGGHSRT
1211	PBX2	330	S		18220336;18669648;19651622	0	NM_002586	1	1	1	1	SVTQGGHsRTSSPTP
1212	MDN1	2022	Y		PSP	0	NM_014611	0	0	2	0	PYDVQLGySVLSRGS
1213	MDN1	2023	S		PSP	0	NM_014611	0	0	2	0	YDVQLGYsVLSRGSC
1214	MDN1	2266	T		20068231	0	NM_014611	0	1	2	0	LEPGGVLtISERGMI
1215	MDN1	2770	Y		PSP	0	NM_014611	0	0	1	0	LMNYEDKyYKEVQTV
1216	MDN1	4543	Y		PSP	0	NM_014611	0	0	1	1	QASPQEDyAGFERLQ
1217	MDN1	4752	S		17081983;18452278;19651622;20068231	0	NM_014611	0	0	1	1	QEEDDEKsDSEGGDL
1218	MDN1	4754	S		17081983;18452278;19651622;20068231	0	NM_014611	0	1	1	1	EDDEKSDsEGGDLDK
1219	MDN1	4889	S		18452278	0	NM_014611	0	1	1	1	PDDLNLDsEDKNGGE
1220	MDN1	4937	S		18452278	0	NM_014611	0	0	2	1	TDQNESQsPQEPEEG
1221	MDN1	5347	Y		PSP	0	NM_014611	0	1	2	1	AAKLKGDyRTGKRLN
1222	SKAP2	147	T		PSP	0	NM_003930	0	0	2	0	RWCALSKtVFYYYGS
1223	SKAP2	197	Y		15592455;18083107	0	NM_003930	0	2	2	0	SAPDKRIyQFTAASP
1224	HOXA10	343	Y		12145285	0	NM_018951	0	0	1	0	GRKKRCPyTKHQTLE
1225	HOXA10	360	Y		12145285	0	NM_018951	0	1	1	0	KEFLFNMyLTRERRL
1226	CDCA2	98	S		17924679;18220336;19007248;19691289;20068231	0	NM_152562	0	1	1	1	SAVGARGsPETNHLI
1227	CDCA2	120	S		18669648	0	NM_152562	0	0	1	1	NIKNARKsPLAQDSP
1228	CDCA2	126	S		18669648;19691289;20068231	0	NM_152562	0	1	1	1	KSPLAQDsPSQGSPA
1229	CDCA2	128	S		18669648;20068231	0	NM_152562	0	0	1	1	PLAQDSPsQGSPALY
1230	CDCA2	131	S		18669648;19691289;20068231	0	NM_152562	0	0	1	1	QDSPSQGsPALYRNV
1231	CDCA2	210	S		19007248;19691289;20068231	0	NM_152562	1	1	1	1	RISYQRDsDENLTDA
1232	CDCA2	309	S		18669648	0	NM_152562	0	1	1	1	DAVPDVRsPATPACR
1233	CDCA2	312	T		18669648	0	NM_152562	0	0	1	1	PDVRSPAtPACRRDL
1234	CDCA2	394	T		18452278;20068231	0	NM_152562	0	0	1	1	MRKRKRVtFGEDLSP
1235	CDCA2	400	S		17081983;18452278;18669648;19651622;20068231	0	NM_152562	0	0	1	1	VTFGEDLsPEVFDES
1236	CDCA2	407	S		18669648	0	NM_152562	1	1	1	1	SPEVFDEsLPANTPL
1237	CDCA2	412	T		18669648	0	NM_152562	0	0	1	1	DESLPANtPLRKGGT
1238	CDCA2	556	S		20068231	0	NM_152562	0	0	1	1	KRALPKKsQVLKSCR
1239	CDCA2	708	T		19691289;20068231	0	NM_152562	0	1	1	1	ENEPKAGtDSPVSCA
1240	CDCA2	710	S		19691289	0	NM_152562	0	1	1	1	EPKAGTDsPVSCASV
1241	RP1	462	S		17081983;19664994;19664995;20068231	0	NM_006269	0	0	1	1	RRVRQKKsVIGSVTL
1242	ZFHX4	6	S		19413330	0	NM_024721	1	2	3	1	^METCDsPPISRQE
1243	ZFHX4	263	S		PSP	0	NM_024721	0	0	1	0	VPNNVDLsKFDGCVS
1244	ZFHX4	508	S		19413330	0	NM_024721	0	0	3	1	PLLNQSIsPLSSSVL
1245	ZFHX4	1937	S		17287340	0	NM_024721	0	1	1	1	KVQKKGKsGEGENTD
1246	ZFHX4	2729	Y		18669648	0	NM_024721	0	1	2	0	ESPQKYIyFDYPSLP
1247	ZFHX4	2732	Y		PSP	0	NM_024721	1	1	2	1	QKYIYFDyPSLPLTK
1248	ZFHX4	2769	S		19413330	0	NM_024721	0	1	2	1	LSPKNLLsPSSFKAE
1249	ZFHX4	2793	Y		PSP	0	NM_024721	0	2	6	1	APPAEAGyDQNKTDF
1250	ZFHX4	2854	T		19413330	0	NM_024721	0	1	2	1	TLPKPATtPTTEVCD
1251	STXBP1	306	S	PRKCA;PRKCB;PRKCG	12519779;8631738	0	NM_003165	0	0	1	0	VSQEVTRsLKDFSSS
1252	STXBP1	313	S	PRKCA;PRKCB;PRKCG	12519779;12950453;8631738	0	NM_003165	1	1	1	1	SLKDFSSsKRMNTGE
1253	MLLT3	288	S		18669648	1	NM_004529	0	1	1	1	PSKRPPIsDSEELSA
1254	MLLT3	294	S		18669648;18691976	1	NM_004529	0	0	2	1	ISDSEELsAKKRKKS
1255	MLLT3	364	S		18452278	1	NM_004529	0	1	1	1	DIVDPNDsDVEENIS
1256	PTPRD	1303	S		PSP	0	NM_002839	0	0	2	1	ESDSRKSsIPNNKEI
1257	LRIF1	402	S		18669648	0	NM_018372	0	0	1	0	TLQTVSSsPVTEISR
1258	LRIF1	599	S		18669648	0	NM_018372	0	1	1	0	TSGEGFDsFSSLVKS
1259	LRIF1	601	S		18669648	0	NM_018372	0	0	1	0	GEGFDSFsSLVKSGT
1260	OBSCN	238	S		PSP	0	NM_001271223	0	0	1	1	RAEGAPAsPPSTGTR
1261	OBSCN	241	S		PSP	0	NM_001271223	0	0	1	1	GAPASPPsTGTRTCT
1262	OBSCN	246	T		PSP	0	NM_001271223	0	1	1	1	PPSTGTRtCTVTEGK
1263	OBSCN	1207	S		18452278	0	NM_001271223	0	0	1	1	YKDGKKLsSSSKVGM
1264	OBSCN	1208	S		18452278	0	NM_001271223	0	0	1	1	KDGKKLSsSSKVGME
1265	OBSCN	1209	S		18452278	0	NM_001271223	0	0	1	1	DGKKLSSsSKVGMEV
1266	OBSCN	4143	S		18767875	0	NM_001271223	0	0	2	0	LTVRAMPsKFIEGLR
1267	OBSCN	5744	S		PSP	0	NM_001271223	0	0	1	0	PDLSEGYsTADELAR
1268	OBSCN	5745	T		PSP	0	NM_001271223	0	0	1	0	DLSEGYStADELART
1269	MKI67	299	S		18669648	0	NM_002417	0	0	1	1	SRPKSGGsGHAVAEP
1270	MKI67	308	S		16565220;17081983;18452278;18669648;18691976;19007248;19651622;19691289;20068231	0	NM_002417	0	1	2	1	HAVAEPAsPEQELDQ
1271	MKI67	325	S		PSP	0	NM_002417	0	1	1	1	GKGRDVEsVQTPSKA
1272	MKI67	328	T		16964243;18669648;19007248;20068231	0	NM_002417	0	1	1	1	RDVESVQtPSKAVGA
1273	MKI67	330	S		PSP	0	NM_002417	0	0	1	1	VESVQTPsKAVGASF
1274	MKI67	340	Y		PSP	0	NM_002417	0	1	1	1	VGASFPLyEPAKMKT
1275	MKI67	347	T		18669648	0	NM_002417	0	0	1	1	YEPAKMKtPVQYSQQ
1276	MKI67	367	Y		PSP	0	NM_002417	0	0	1	1	KHKNKDLyTTGRRES
1277	MKI67	368	T		20068231	0	NM_002417	0	0	1	1	HKNKDLYtTGRRESV
1278	MKI67	369	T		20068231	0	NM_002417	0	0	1	1	KNKDLYTtGRRESVN
1279	MKI67	374	S		16565220;17287340;18212344;18669648;19007248;19691289;20068231	0	NM_002417	0	1	2	1	YTTGRREsVNLGKSE
1280	MKI67	411	S		18669648;20068231	0	NM_002417	0	1	1	1	KVEDAADsATKPENL
1281	MKI67	413	T		18669648	0	NM_002417	0	0	1	1	EDAADSAtKPENLSS
1282	MKI67	538	S		18669648;20068231	0	NM_002417	0	0	1	1	EAPTKRKsLVMHTPP
1283	MKI67	611	T		18491316	0	NM_002417	0	0	1	1	ASSSKSQtEVPKRGG
1284	MKI67	630	S		19007248;20068231	0	NM_002417	0	1	2	1	NLPSKRVsISRSQHD
1285	MKI67	704	S		17081983	0	NM_002417	0	0	1	1	KPVGEVHsQFSTGHA
1286	MKI67	713	S		18669648;19007248;20068231	0	NM_002417	0	1	1	1	FSTGHANsPCTIIIG
1287	MKI67	716	T		17081983	0	NM_002417	0	0	1	0	GHANSPCtIIIGKAH
1288	MKI67	853	S		PSP	0	NM_002417	0	0	1	1	RNTYKMTsLETKTSD
1289	MKI67	858	T		20068231	0	NM_002417	0	1	1	1	MTSLETKtSDTETEP
1290	MKI67	859	S		18452278;18669648;19007248;19691289;20068231	0	NM_002417	0	1	1	1	TSLETKTsDTETEPS
1291	MKI67	1167	T		PSP	0	NM_002417	0	0	1	1	FLALRKLtPSAGKAM
1292	MKI67	1176	T		18669648;20068231	0	NM_002417	0	1	1	1	SAGKAMLtPKPAGGD
1293	MKI67	1253	S		16565220;18452278;18669648;19413330;19415658;19691289;20068231	0	NM_002417	0	0	1	1	TTKIPCDsPQSDPVD
1294	MKI67	1256	S		16565220;18669648;19691289	0	NM_002417	1	1	1	1	IPCDSPQsDPVDTPT
1295	MKI67	1261	T		16565220;18669648;19413330;19691289;20068231	0	NM_002417	0	0	1	1	PQSDPVDtPTSTKQR
1296	MKI67	1263	T		18669648	0	NM_002417	0	0	1	1	SDPVDTPtSTKQRPK
1297	MKI67	1264	S		18669648	0	NM_002417	0	0	1	1	DPVDTPTsTKQRPKR
1298	MKI67	1265	T		18669648	0	NM_002417	0	0	1	1	PVDTPTStKQRPKRS
1299	MKI67	1323	T		18669648;20068231	0	NM_002417	0	0	2	1	PVQKLDLtENLTGSK
1300	MKI67	1327	T		16565220;17322306;18669648	0	NM_002417	0	1	2	1	LDLTENLtGSKRRPQ
1301	MKI67	1329	S		18669648	0	NM_002417	0	2	2	1	LTENLTGsKRRPQTP
1302	MKI67	1335	T		16565220;17924679;18669648;20068231	0	NM_002417	0	0	2	1	GSKRRPQtPKEEAQA
1303	MKI67	1546	S		18669648;19691289	0	NM_002417	0	0	1	1	HTPKPAVsGEKNIYA
1304	MKI67	1552	Y		18669648	0	NM_002417	0	1	1	1	VSGEKNIyAFMGTPV
1305	MKI67	1557	T		16565220;17924679;18669648;19007248;20068231	0	NM_002417	0	0	1	1	NIYAFMGtPVQKLDL
1306	MKI67	1628	S		18669648;19007248	0	NM_002417	0	0	1	1	DPDKNPAsSKRRLKT
1307	MKI67	1629	S		17287340;19007248	0	NM_002417	0	0	1	1	PDKNPASsKRRLKTS
1308	MKI67	1635	T		19691289	0	NM_002417	0	1	1	1	SSKRRLKtSLGKVGV
1309	MKI67	1636	S		17924679;19691289;20068231	0	NM_002417	0	1	1	1	SKRRLKTsLGKVGVK
1310	MKI67	1691	T		18669648	0	NM_002417	0	0	1	1	LDSAASLtGSKRQLR
1311	MKI67	1693	S		PSP	0	NM_002417	0	0	1	1	SAASLTGsKRQLRTP
1312	MKI67	1719	T		18669648	0	NM_002417	0	0	1	1	GFIELFQtPSHTKES
1313	MKI67	1721	S		18669648	0	NM_002417	0	0	1	1	IELFQTPsHTKESMT
1314	MKI67	1784	T		18669648;20068231	0	NM_002417	1	1	1	1	SAGKAMHtPKPAVGE
1315	MKI67	1963	T		17322306;18669648	0	NM_002417	0	0	1	1	GFKELFQtPGHTEES
1316	MKI67	1970	S		18669648	0	NM_002417	0	1	1	1	TPGHTEEsMTDDKIT
1317	MKI67	2002	S		16565220;19415658;20068231	0	NM_002417	0	1	1	1	SKQRLKIsLGKVGVK
1318	MKI67	2065	T		18669648	0	NM_002417	0	0	1	1	GMERWPRtPKEEAQS
1319	MKI67	2072	S		16565220;18669648	0	NM_002417	0	0	1	1	TPKEEAQsLEDLAGF
1320	MKI67	2105	S		16565220;18452278;18669648;19007248;19691289;20068231	0	NM_002417	0	0	1	1	TTKIACKsPPPESMD
1321	MKI67	2203	T		18669648;20068231	0	NM_002417	0	0	1	1	GLKELFQtPICTDKP
1322	MKI67	2223	S		16565220;17081983;17287340;18452278;18669648;19007248;19691289;20068231	0	NM_002417	0	1	1	1	TTKIACRsPQPDPVG
1323	MKI67	2261	S		20068231	0	NM_002417	0	0	1	1	ALRKRTPsVGKAMDT
1324	MKI67	2268	T		20068231	0	NM_002417	1	1	1	1	SVGKAMDtPKPAGGD
1325	MKI67	2299	S		18669648;20068231	0	NM_002417	0	0	1	1	LPGNLPGsKRWPQTP
1326	MKI67	2325	T		18669648;20068231	0	NM_002417	0	0	1	1	GFKELFQtPGTDKPT
1327	MKI67	2630	T		17081983	0	NM_002417	0	0	1	1	TQTSGQStHTHKEPA
1328	MKI67	2632	T		17081983	0	NM_002417	0	1	1	1	TSGQSTHtHKEPASG
1329	MKI67	2638	S		17081983;19007248	0	NM_002417	0	0	1	1	HTHKEPAsGDEGIKV
1330	MKI67	2827	S		18452278;18669648;19007248;19691289;20068231	0	NM_002417	0	0	1	1	TTKIPCKsSPELEDT
1331	MKI67	2828	S		16565220;18452278;18669648;19691289;20068231	0	NM_002417	0	0	1	1	TKIPCKSsPELEDTA
1332	MKI67	2834	T		18452278;19691289	0	NM_002417	0	1	1	1	SSPELEDtATSSKRR
1333	MKI67	2836	T		18669648	0	NM_002417	0	0	1	1	PELEDTAtSSKRRPR
1334	MKI67	2837	S		18669648	0	NM_002417	0	0	1	1	ELEDTATsSKRRPRT
1335	MKI67	2949	T		20068231	0	NM_002417	0	0	1	1	FTSAPKQtPDSGKPL
1336	MKI67	3041	S		18669648;19007248;20068231	0	NM_002417	0	0	1	1	APRARGKsSEPVVIM
1337	MKI67	3042	S		18669648;19007248	0	NM_002417	0	0	1	1	PRARGKSsEPVVIMK
1338	KNTC1	441	S		PSP	0	NM_014708	0	0	3	0	ILEKLALsSVDASEQ
1339	KNTC1	442	S		PSP	0	NM_014708	0	0	3	0	LEKLALSsVDASEQT
1340	KNTC1	446	S		PSP	0	NM_014708	0	2	2	0	ALSSVDAsEQTEWQQ
1341	KNTC1	535	S		18452278	0	NM_014708	0	0	1	0	AFGPEKFsGSSWIEF
1342	RASSF8	105	S		18669648	0	NM_001164746	0	1	1	1	ERTLYRQsLPPLAKL
1343	FRS2	306	Y		PSP	0	NM_006654	0	0	2	1	PSVNKLVyENINGLS
1344	FRS2	316	S		20068231	0	NM_006654	0	0	1	1	INGLSIPsASGVRRG
1345	FRS2	354	S		PSP	0	NM_006654	0	0	1	1	LNYENLPsLPPVWEA
1346	BRF1	450	S		18669648	0	NM_001519	1	1	2	1	GDGELDLsGIDDLEI
1347	BRF1	547	S		17081983	0	NM_001519	0	0	1	1	YSVLRGLsSAGGGSP
1348	BRF1	553	S		17081983	0	NM_001519	0	0	1	1	LSSAGGGsPHREDAQ
1349	AKAP6	1468	Y		PSP	0	NM_004274	0	0	2	0	KHDVFTFyDYSYLQG
1350	AKAP6	1470	Y		PSP	0	NM_004274	0	0	1	0	DVFTFYDySYLQGSK
1351	AKAP6	1837	T		18669648	0	NM_004274	0	1	1	1	DISSSEMtNPSDTLN
1352	AKAP6	1840	S		18669648	0	NM_004274	0	1	1	1	SSEMTNPsDTLNIET
1353	USP8	108	S		20068231	0	NM_005154	0	0	1	1	EAERLSEsLKLRYEE
1354	USP8	389	S		18669648;20068231	0	NM_005154	0	1	1	1	EPVAASKsDVSPIIQ
1355	USP8	392	S		17322306;18669648;19415658;20068231	0	NM_005154	0	0	1	1	AASKSDVsPIIQPVP
1356	USP8	577	T		19664994	0	NM_005154	0	0	1	1	DRGKRCPtPEIQKKS
1357	USP8	692	T		20068231	0	NM_005154	0	0	1	1	PSSAPPStPPTHKAK
1358	USP8	716	S		18452278;19651622;20068231;20166139	0	NM_005154	0	0	2	1	EPSKLKRsYSSPDIT
1359	USP8	717	Y		18669648	0	NM_005154	0	0	2	1	PSKLKRSySSPDITQ
1360	USP8	718	S		18220336;18452278;18669648;19651622;19664994;20068231;20166139;20230923	0	NM_005154	0	2	2	1	SKLKRSYsSPDITQA
1361	USP8	719	S		18669648;18767875	0	NM_005154	0	2	2	1	KLKRSYSsPDITQAI
1362	GRIN2A	730	Y		PSP	0	NM_000833	0	0	2	0	GKLDAFIyDAAVLNY
1363	GRIN2A	737	Y		PSP	0	NM_000833	0	0	1	0	YDAAVLNyKAGRDEG
1364	GRIN2A	912	S		17287340	0	NM_000833	0	0	1	1	SSMSNMNsSRMDSPK
1365	GRIN2A	913	S		PSP	0	NM_000833	0	0	1	1	SMSNMNSsRMDSPKR
1366	GRIN2A	917	S		17287340	0	NM_000833	0	1	1	1	MNSSRMDsPKRAADF
1367	GRIN2A	1105	Y	FYN;SRC	10195142	0	NM_000833	0	0	1	1	CSEVERTyLKTKSSS
1368	GRIN2A	1118	Y	FYN	PSP	0	NM_000833	0	0	1	1	SSPRDKIyTIDGEKE
1369	GRIN2A	1184	Y	FYN;SRC	PSP	0	NM_000833	0	0	1	1	GLSNNDQyKLYSKHF
1370	GRIN2A	1187	Y	FYN;SRC	PSP	0	NM_000833	0	1	1	1	NNDQYKLySKHFTLK
1371	GRIN2A	1246	Y	FYN	PSP	0	NM_000833	0	0	2	0	CLRMGNLyDIDEDQM
1372	GRIN2A	1291	S	CAMK2A;CAMK2B	12147342	0	NM_000833	0	0	2	1	LRISRQHsYDNIVDK
1373	GRIN2A	1325	Y	FYN;SRC	PSP	0	NM_000833	0	0	1	0	RLLEGNFyGSLFSVP
1374	GRIN2A	1387	Y	SRC	10195142	0	NM_000833	0	0	1	1	GRCPSDPyKHSLPSQ
1375	GRIN2A	1416	S	PRKCA	11104776	0	NM_000833	0	0	1	1	ASYCSRDsRGHNDVY
1376	GRIN2A	1423	Y	SRC	PSP	0	NM_000833	0	1	1	0	SRGHNDVyISEHVMP
1377	SDK2	2043	S		19413330	0	NM_001144952	0	0	1	1	LIPAESSsLTEKPSE
1378	NRXN1	374	S		19413330	0	NM_001135659	1	1	2	0	ALKNGAVsLVINLGS
1379	NRXN1	1076	Y		PSP	0	NM_001135659	0	2	2	0	GGVAKETyKSLPKLV
1380	NRXN1	1529	S	CASK	PSP	0	NM_001135659	0	0	3	1	VVKEKQPsSAKSSNK
1381	NRXN1	1530	S	CASK	PSP	0	NM_001135659	0	1	3	1	VKEKQPSsAKSSNKN
1382	NRXN1	1533	S	CASK	PSP	0	NM_001135659	0	2	2	1	KQPSSAKsSNKNKKN
1383	PTPRT	943	Y		PSP	0	NM_133170	0	0	2	0	RYGNIISyDHSRVRL
1384	FGG	288	Y		PSP	0	NM_021870	0	0	1	0	GRTSTADyAMFKVGP
1385	FGG	300	Y		PSP	0	NM_021870	0	1	2	0	VGPEADKyRLTYAYF
1386	FGG	374	Y		PSP	0	NM_021870	0	0	1	0	AGHLNGVyYQGGTYS
1387	FGG	375	Y		PSP	0	NM_021870	0	1	1	0	GHLNGVYyQGGTYSK
1388	FGG	379	T		PSP	0	NM_021870	0	1	1	0	GVYYQGGtYSKASTP
1389	FGG	380	Y		PSP	0	NM_021870	0	0	1	0	VYYQGGTySKASTPN
1390	FGFR3	579	Y	FGFR3	11294897;19901323	1	NM_001163213	0	0	1	1	RRPPGLDySFDTCKP
1391	FGFR3	580	S		19901323	1	NM_001163213	0	0	1	1	RPPGLDYsFDTCKPP
1392	FGFR3	598	S		PSP	1	NM_001163213	0	0	1	0	LTFKDLVsCAYQVAR
1393	FGFR3	601	Y		PSP	1	NM_001163213	0	0	1	0	KDLVSCAyQVARGME
1394	FGFR3	649	Y	FGFR3	11294897;19901323	1	NM_001163213	0	0	1	0	RDVHNLDyYKKTTNG
1395	FGFR3	650	Y	FGFR3	11294897;19901323	1	NM_001163213	0	1	1	0	DVHNLDYyKKTTNGR
1396	FGFR3	762	Y	FGFR3	11294897	1	NM_001163213	0	1	1	0	TVTSTDEyLDLSAPF
1397	MRPS36	20	T		20068231	0	NM_033281	0	0	1	0	VQVVKPHtPLIRFPD
1398	DSP	157	S		20068231	0	NM_004415	0	1	2	0	RALYKAIsVPRVRRA
1399	DSP	165	S		18669648;20068231	0	NM_004415	0	0	1	1	VPRVRRAsSKGGGGY
1400	DSP	166	S		18669648;20068231	0	NM_004415	0	0	1	1	PRVRRASsKGGGGYT
1401	DSP	1169	Y		PSP	0	NM_004415	0	1	1	1	KAIKEKEyEIERLRV
1402	DSP	1420	T		20068231	0	NM_004415	0	0	1	1	KNTLTQTtENLRRVE
1403	DSP	2017	S		19691289	0	NM_004415	0	1	1	1	PFLRGAGsIAGASAS
1404	DSP	2022	S		PSP	0	NM_004415	0	0	1	1	AGSIAGAsASPKEKY
1405	DSP	2207	S		15302935;20068231	0	NM_004415	0	0	1	1	LLSVQKRsMSFQGIR
1406	DSP	2209	S		15302935;17322306;18212344;18669648;18691976;18767875;19007248;19664994;19664995;19691289;20068230;20068231;20166139	0	NM_004415	0	0	1	1	SVQKRSMsFQGIRQP
1407	DSP	2275	Y		18083107	0	NM_004415	0	0	1	0	TKQKLGIyEAMKIGL
1408	DSP	2460	T		20068230	0	NM_004415	0	0	1	1	VQTSQKNtLRKRRVV
1409	DSP	2817	Y		18767875;20068231	0	NM_004415	0	0	1	1	SKGLPSPyNMSSAPG
1410	DSP	2820	S		16565220;18669648;18767875;19664995;20068231;20166139	0	NM_004415	0	0	1	1	LPSPYNMsSAPGSRS
1411	DSP	2821	S		18452278;18491316;18669648;18767875;19415658;19651622;20068231;20166139	0	NM_004415	0	1	1	1	PSPYNMSsAPGSRSG
1412	DSP	2825	S		15302935;16565220;18220336;18452278;18669648;18767875;19415658;19651622;19664994;19664995;19691289;20068231;20166139	0	NM_004415	0	1	1	1	NMSSAPGsRSGSRSG
1413	DSP	2827	S		18669648;20068231	0	NM_004415	0	0	2	1	SSAPGSRsGSRSGSR
1414	DSP	2829	S		18669648	0	NM_004415	0	0	2	1	APGSRSGsRSGSRSG
1415	DSP	2833	S		18669648	0	NM_004415	1	1	1	1	RSGSRSGsRSGSRSG
1416	DSP	2853	T	PRKACA	18669648	0	NM_004415	0	0	1	0	RRGSFDAtGNSSYSY
1417	DSP	2856	S	PRKACA	18669648	0	NM_004415	0	0	2	0	SFDATGNsSYSYSYS
1418	DSP	2857	S		18669648	0	NM_004415	0	1	2	0	FDATGNSsYSYSYSF
1419	DSP	2858	Y		18669648	0	NM_004415	0	1	2	0	DATGNSSySYSYSFS
1420	DSP	2859	S		PSP	0	NM_004415	1	2	2	0	ATGNSSYsYSYSFSS
1421	DSP	2866	S		PSP	0	NM_004415	0	0	2	0	SYSYSFSsSSIGH*
1422	DSP	2867	S		18669648	0	NM_004415	0	0	1	1	YSYSFSSsSIGH*
1423	DSP	2868	S		18669648;20068231	0	NM_004415	0	0	1	1	SYSFSSSsIGH*
1424	CUL1	70	S		20068231	0	NM_003592	0	0	1	1	RGAGVPPsKSKKGQT
1425	CSMD3	3485	S		PSP	0	NM_198123	0	1	2	1	RPALGTPsPKLSVPD
1426	HSF1	121	S	MAPKAPK2	16278218	0	NM_005526	0	0	1	1	NIKRKVTsVSTLKSE
1427	HSF1	127	S	MAPKAPK2	20068231	0	NM_005526	0	1	1	1	TSVSTLKsEDIKIRQ
1428	HSF1	275	S		PSP	0	NM_005526	0	1	1	1	ITELAPAsPMASPGG
1429	HSF1	279	S		PSP	0	NM_005526	0	1	1	1	APASPMAsPGGSIDE
1430	HSF1	303	S	GSK-3_GROUP;GSK3A;GSK3B;MAPK3	12665592;15302935;17081983;18212344;18669648;19413330;19651622;19664994;20068231;20166139	0	NM_005526	0	0	1	1	RVKEEPPsPPQSPRV
1431	HSF1	307	S	GSK3B;MAPK_GROUP;MAPK3	15302935;17081983;18212344;18669648;19413330;19651622;19664994;20068231;20166139;8940068	0	NM_005526	0	0	1	1	EPPSPPQsPRVEEAS
1432	HSF1	419	S		15760475	0	NM_005526	0	0	1	1	SALLDLFsPSVTVPD
1433	FAM102B	110	S		17693683	0	NM_001010883	0	0	1	0	NLAEFAGsGNTTRRC
1434	FAM102B	317	S		18669648	0	NM_001010883	0	0	1	1	ILQSQDFsLDSSAEE
1435	RBM15	105	S		PSP	1	NM_022768	1	1	1	1	LHLDKSSsRGGSREY
1436	RBM15	109	S		18452278;20068231	1	NM_022768	0	0	1	1	KSSSRGGsREYDTGG
1437	RBM15	134	S		PSP	1	NM_022768	0	0	1	1	SSPSTKNsSGGGESR
1438	RBM15	135	S		PSP	1	NM_022768	0	0	1	1	SPSTKNSsGGGESRS
1439	RBM15	140	S		19413330	1	NM_022768	0	1	1	1	NSSGGGEsRSSSRGG
1440	RBM15	151	S		PSP	1	NM_022768	0	0	1	1	SRGGGGEsRSSGAAS
1441	RBM15	153	S		PSP	1	NM_022768	0	0	1	1	GGGGESRsSGAASSA
1442	RBM15	154	S		18669648;19413330	1	NM_022768	0	0	1	1	GGGESRSsGAASSAP
1443	RBM15	265	T		18669648;20230923	1	NM_022768	0	0	1	1	RSPLDKDtYPPSASV
1444	RBM15	266	Y		20230923	1	NM_022768	0	0	1	1	SPLDKDTyPPSASVV
1445	RBM15	269	S		PSP	1	NM_022768	0	1	2	1	DKDTYPPsASVVGAS
1446	RBM15	271	S		PSP	1	NM_022768	1	1	2	1	DTYPPSAsVVGASVG
1447	RBM15	276	S		PSP	1	NM_022768	0	1	2	1	SASVVGAsVGGHRHP
1448	RBM15	544	T		PSP	1	NM_022768	0	1	1	1	YLQPLPLtHYELVTD
1449	RBM15	546	Y		PSP	1	NM_022768	0	1	1	1	QPLPLTHyELVTDAF
1450	RBM15	550	T		PSP	1	NM_022768	0	0	1	1	LTHYELVtDAFGHRA
1451	RBM15	568	T		17081983;17322306;18212344;18220336;18452278;18669648;18767875;19651622;19664995;20058876;20068230;20068231;20166139	1	NM_022768	0	0	3	1	LRGARDRtPPLLYRD
1452	RBM15	670	S		17081983;17322306;18212344;18220336;18669648;19651622;20068231;20166139	1	NM_022768	1	1	1	1	RKRHCAPsPDRSPEL
1453	RBM15	674	S		17081983;17322306;18212344;18220336;18669648;19651622;20068231;20166139	1	NM_022768	0	0	1	1	CAPSPDRsPELSSSR
1454	MTOR	567	S		18691976;20068231	0	NM_004958	0	0	1	1	GLAHQLAsPGLTTLP
1455	MTOR	1162	T		18669648;19651622;19691289;20068231	0	NM_004958	0	1	1	0	IIHPIVRtLDQSPEL
1456	MTOR	1166	S		17322306;18767875;19651622;20068231	0	NM_004958	0	0	1	0	IVRTLDQsPELRSTA
1457	NOTCH2	436	T		20058876	1	NM_024408	0	1	1	0	HAGKCVNtDGAFHCE
1458	NOTCH2	1722	S		PSP	1	NM_024408	0	0	2	1	FTLRRDAsNHKRREP
1459	NOTCH2	1802	T		18669648	1	NM_024408	0	0	1	0	EAADIRRtPSLALTP
1460	NOTCH2	1804	S		18669648;20068231	1	NM_024408	0	0	1	0	ADIRRTPsLALTPPQ
1461	NOTCH2	2093	S	GSK3B	12794074	1	NM_024408	0	0	1	1	GPNRSFLsLKHTPMG
1462	NOTCH2	2097	T		18669648	1	NM_024408	1	1	1	1	SFLSLKHtPMGKKSR
1463	VPS13D	545	S		20068231	0	NM_015378	0	0	2	0	ESLPRRNsSLLSVRL
1464	VPS13D	546	S		20068231	0	NM_015378	0	0	2	0	SLPRRNSsLLSVRLG
1465	VPS13D	549	S		20068231	0	NM_015378	0	1	1	0	RRNSSLLsVRLGGLF
1466	VPS13D	590	T		18452278	0	NM_015378	0	0	1	1	SQSFGLQtTSADRSD
1467	VPS13D	2434	S		PSP	0	NM_015378	0	1	2	1	TPSRHRNsSSESAIV
1468	VPS13D	2435	S		19651622	0	NM_015378	0	1	2	1	PSRHRNSsSESAIVP
1469	VPS13D	2436	S		PSP	0	NM_015378	1	1	2	1	SRHRNSSsESAIVPK
1470	FLG2	265	S		20068231	0	NM_001014342	0	0	1	1	IREQKLGsSCSGSGD
1471	UBAP2L	357	T		20068231	0	NM_014847	0	1	1	1	GEAKGGStTGSQFLE
1472	UBAP2L	360	S		17525332	0	NM_014847	0	1	1	1	KGGSTTGsQFLEQFK
1473	UBAP2L	410	S		PSP	0	NM_014847	0	0	1	1	QYDLKNPsDSAVHSP
1474	UBAP2L	416	S		17287340;17322306;17924679;18669648;18691976;18767875;19007248;19651622;19664995;19691289;20068231	0	NM_014847	0	1	1	1	PSDSAVHsPFTKRQA
1475	UBAP2L	419	T		17081983;17287340;20068231	0	NM_014847	0	0	1	1	SAVHSPFtKRQAFTP
1476	UBAP2L	439	S		18669648;18691976;19413330;19651622;20068231	0	NM_014847	0	1	1	1	EVFLQEKsPAVATST
1477	UBAP2L	476	S		18669648;19413330;19664995	0	NM_014847	0	0	1	1	GSSDNQSsSPQPAQQ
1478	UBAP2L	477	S		15144186;15302935;18669648;18691976;19413330;19651622;19664994;19664995;20068231	0	NM_014847	0	0	1	1	SSDNQSSsPQPAQQK
1479	PKLR	43	S		PSP	0	NM_000298	0	0	1	0	AGYLRRAsVAQLTQE
1480	PKLR	292	S		20068230	0	NM_000298	0	0	3	0	ASFVRKAsDVAAVRA
1481	ASH1L	78	T		19664994	0	NM_018489	0	0	1	1	QQFSVKEtNFSEGNL
1482	ASH1L	230	S		19413330	0	NM_018489	0	0	1	1	LIATCPPsKSSKTKP
1483	ASH1L	1162	S		20068231	0	NM_018489	0	1	1	1	SKGRRRLsPPTLLPN
1484	ASH1L	1170	S		20068231	0	NM_018489	0	1	1	1	PPTLLPNsPSHLSEL
1485	ASH1L	1683	T		PSP	0	NM_018489	0	0	1	1	ESTNCSPtRKRSSSE
1486	TOR1AIP1	216	S		18669648;19413330;19415658;20068231	0	NM_001267578	0	1	1	1	VQQKVNFsEEGETEE
1487	TOR1AIP1	221	T		17081983;18452278;18669648;19413330;19415658;19664994;20068231	0	NM_001267578	0	0	1	1	NFSEEGEtEEDDQDS
1488	TOR1AIP1	243	S		19651622	0	NM_001267578	0	1	1	1	VKARSRDsDESGDKT
1489	TOR1AIP1	246	S		19651622	0	NM_001267578	0	1	1	1	RSRDSDEsGDKTTRS
1490	TOR1AIP1	250	T		PSP	0	NM_001267578	0	0	1	1	SDESGDKtTRSSSQY
1491	XPR1	663	Y		PSP	0	NM_004736	0	0	1	1	QKNRSWKyNQSISLR
1492	XPR1	666	S		17081983;18578522;18767875	0	NM_004736	0	0	1	1	RSWKYNQsISLRRPR
1493	XPR1	668	S		17081983;18669648;18767875	0	NM_004736	0	1	1	1	WKYNQSIsLRRPRLA
1494	TPR	135	S		20068231	1	NM_003292	0	0	1	1	IRTNERLsQELEYLT
1495	TPR	527	S		17081983	1	NM_003292	0	0	1	1	EVSSADIsSSSEVIS
1496	TPR	528	S		17081983	1	NM_003292	0	0	1	1	VSSADISsSSEVISQ
1497	TPR	529	S		17081983	1	NM_003292	0	0	1	1	SSADISSsSEVISQH
1498	TPR	530	S		17081983	1	NM_003292	0	0	1	1	SADISSSsEVISQHL
1499	TPR	631	S		PSP	1	NM_003292	0	0	1	1	VAIPLHAsSLDDVSL
1500	TPR	632	S		PSP	1	NM_003292	0	0	1	1	AIPLHASsLDDVSLA
1501	TPR	640	S		PSP	1	NM_003292	0	0	2	1	LDDVSLAsTPKRPST
1502	TPR	641	T		20068231	1	NM_003292	0	0	3	1	DDVSLAStPKRPSTS
1503	TPR	646	S		17287340;20068231	1	NM_003292	0	2	2	1	ASTPKRPsTSQTVST
1504	TPR	647	T		20068231	1	NM_003292	1	2	2	1	STPKRPStSQTVSTP
1505	TPR	648	S		18669648;20068231	1	NM_003292	1	2	2	1	TPKRPSTsQTVSTPA
1506	TPR	650	T		17081983;18452278;20068231	1	NM_003292	0	1	2	1	KRPSTSQtVSTPAPV
1507	TPR	652	S		18669648;20068231	1	NM_003292	0	0	2	1	PSTSQTVsTPAPVPV
1508	TPR	653	T		18669648;20068231	1	NM_003292	0	0	2	1	STSQTVStPAPVPVI
1509	TPR	740	T		20068231	1	NM_003292	0	0	1	1	EGYRREItSLHERNQ
1510	TPR	1679	S	CDK2	PSP	1	NM_003292	0	0	1	1	TPVVSTPsKVTAAAM
1511	TPR	1682	T	CDK2	PSP	1	NM_003292	0	0	1	1	VSTPSKVtAAAMAGN
1512	TPR	1691	S		18669648;20068231	1	NM_003292	0	0	1	1	AAMAGNKsTPRASIR
1513	TPR	1692	T		20068231	1	NM_003292	0	0	1	1	AMAGNKStPRASIRP
1514	TPR	1712	T		PSP	1	NM_003292	0	1	1	1	TVTNPTTtPTATVMP
1515	TPR	1804	S		19007248	1	NM_003292	0	0	1	1	IVEVVQSsPVERPST
1516	TPR	1838	S		18452278;18669648;20068231	1	NM_003292	0	1	1	1	TREEEEDsTIEASDQ
1517	TPR	1839	T		18669648;20068231	1	NM_003292	0	1	1	1	REEEEDStIEASDQV
1518	TPR	2034	S		17525332;18077418;18669648	1	NM_003292	0	1	1	1	GNHRAADsQNSGEGN
1519	TPR	2037	S		15302935;18452278	1	NM_003292	0	1	1	1	RAADSQNsGEGNTGA
1520	TPR	2042	T		PSP	1	NM_003292	0	0	1	1	QNSGEGNtGAAESSF
1521	TPR	2139	T		PSP	1	NM_003292	0	0	1	0	RTVPSTPtLVVPHRT
1522	TPR	2146	T		PSP	1	NM_003292	0	0	1	0	TLVVPHRtDGFAEAI
1523	TPR	2178	S		18452278	1	NM_003292	0	0	1	1	DMPQTSSsHSDLGQL
1524	TPR	2180	S		18452278	1	NM_003292	0	0	1	1	PQTSSSHsDLGQLAS
1525	ATP2B4	328	S		18510355;18578522	0	NM_001684	0	0	1	0	LEIQPLNsQEGIDNE
1526	ATP2B4	1145	T		PSP	0	NM_001684	0	0	1	1	IEEELPRtPLLDEEE
1527	PPP1R15B	679	T		19413330	0	NM_032833	0	1	1	0	FQKRIQEtEDAIGYC
1528	KCNK2	315	S		16006563	0	NM_001017425	0	0	2	0	GDWLRVIsKKTKEEV
1529	EPRS	346	S		PSP	0	NM_004446	0	0	1	0	RAKIDMSsNNGCMRD
1530	EPRS	355	T		PSP	0	NM_004446	0	1	2	0	NGCMRDPtLYRCKIQ
1531	EPRS	357	Y		PSP	0	NM_004446	0	1	2	0	CMRDPTLyRCKIQPH
1532	EPRS	684	Y		PSP	0	NM_004446	0	1	1	0	FFICDQPyEPVSPYS
1533	EPRS	688	S		PSP	0	NM_004446	0	0	1	0	DQPYEPVsPYSCKEA
1534	EPRS	690	Y		PSP	0	NM_004446	0	0	1	0	PYEPVSPySCKEAPC
1535	EPRS	845	S		20068231	0	NM_004446	0	1	1	1	RKLKAEKsPKAKINE
1536	EPRS	859	S		PSP	0	NM_004446	0	1	1	0	EAVECLLsLKAQYKE
1537	EPRS	864	Y		PSP	0	NM_004446	0	0	1	0	LLSLKAQyKEKTGKE
1538	HLX	400	S		19413330	0	NM_021958	0	1	2	1	RTEGSERsLHQTTVI
1539	HLX	404	T		19413330	0	NM_021958	0	0	1	1	SERSLHQtTVIKAPV
1540	SDE2	274	T		18669648	0	NM_152608	0	0	1	1	QRARVVNtDHGSPEQ
1541	SDE2	278	S		17081983;18220336;18669648	0	NM_152608	0	0	1	1	VVNTDHGsPEQLQIP
1542	CDC42BPA	222	S		PSP	0	NM_003607	0	0	2	0	IRLADFGsCLKLMED
1543	CDC42BPA	1641	S		19651622	0	NM_003607	0	0	1	1	KREFSGGsYSAKRQP
1544	CDC42BPA	1643	S		PSP	0	NM_003607	0	0	1	1	EFSGGSYsAKRQPMP
1545	RYR2	1427	Y		PSP	0	NM_001035	1	1	3	0	LMQTSTYyYSVRIFP
1546	RYR2	1428	Y		PSP	0	NM_001035	0	2	4	0	MQTSTYYySVRIFPG
1547	RYR2	2031	S	PKA_GROUP;PRKACA	15790957;16407108	0	NM_001035	0	0	1	0	TIRGRLLsLVEKVTY
1548	RYR2	2202	Y		PSP	0	NM_001035	0	0	1	0	NCCRFLCyFCRISRQ
1549	RYR2	2808	S	CAMK2A;CAMKA;PKA_GROUP;PRKACA	10830164;14514795;14715536;15790957;17643448	0	NM_001035	0	0	1	1	YNRTRRIsQTSQVSV
1550	RYR2	2814	S	CAMK2A;PRKACA	17239900;17643448	0	NM_001035	0	1	1	1	ISQTSQVsVDAAHGY
1551	YTHDF2	359	S		20068231	0	NM_016258	0	0	1	1	VAPRNRGsGFGHNGV
1552	SFPQ	283	S	MKNK1;MKNK2	18669648	1	NM_005066	0	1	1	1	EGFKANLsLLRRPGE
1553	SFPQ	292	T	ALK	PSP	1	NM_005066	0	0	1	1	LRRPGEKtYTQRCRL
1554	SFPQ	293	Y	ALK	17537995	1	NM_005066	0	0	1	1	RRPGEKTyTQRCRLF
1555	SFPQ	379	S		PSP	1	NM_005066	0	0	1	0	ALSVRNLsPYVSNEL
1556	SFPQ	381	Y		PSP	1	NM_005066	0	0	1	0	SVRNLSPyVSNELLE
1557	SFPQ	383	S		PSP	1	NM_005066	0	1	1	0	RNLSPYVsNELLEEA
1558	SZT2	2070	Y		PSP	0	NM_015284	0	0	1	1	SRSQEPIySEEASGP
1559	SZT2	2071	S		PSP	0	NM_015284	0	0	1	1	RSQEPIYsEEASGPR
1560	NOL9	487	S		18452278;20068231	0	NM_024654	1	1	2	0	FADEEKEsPVEFTGH
1561	NOL9	492	T		PSP	0	NM_024654	0	1	2	0	KESPVEFtGHKLIGV
1562	LPHN2	1099	S		PSP	0	NM_012302	0	1	1	1	CGGLPTEsPHSSVKA
1563	LPHN2	1374	S		19664994	0	NM_012302	0	1	2	0	YQISRGNsDGYIIPI
1564	RERE	466	T		PSP	0	NM_012102	0	0	1	1	FRRIKTRtASTPVNT
1565	RERE	468	S		PSP	0	NM_012102	0	0	1	1	RIKTRTAsTPVNTPS
1566	RERE	473	T		PSP	0	NM_012102	0	1	1	1	TASTPVNtPSRPPSS
1567	RERE	475	S		17081983	0	NM_012102	0	0	1	1	STPVNTPsRPPSSEF
1568	RERE	594	S		17081983;19651622;20068231	0	NM_012102	0	0	1	1	GRKKQPAsPDGRTSP
1569	RERE	642	S		18669648;20068231	0	NM_012102	0	0	1	1	KVKEEASsPLKSNKR
1570	RERE	656	S		15302935;18669648;19651622	0	NM_012102	0	0	2	1	RQREKVAsDTEEADR
1571	RERE	675	S		PSP	0	NM_012102	0	0	2	1	KTKTQEIsRPNSPSE
1572	RERE	679	S		19664995	0	NM_012102	0	1	1	1	QEISRPNsPSEGEGE
1573	RERE	681	S		PSP	0	NM_012102	1	1	2	1	ISRPNSPsEGEGESS
1574	RERE	1150	Y		PSP	0	NM_012102	0	0	1	1	SCARTDLyFMPLAGS
1575	RERE	1157	S		PSP	0	NM_012102	0	1	1	1	YFMPLAGsKLAKKRE
1576	RERE	1259	Y		PSP	0	NM_012102	0	1	1	1	ALRTLSEyARPHVMS
1577	RERE	1266	S		PSP	0	NM_012102	0	0	1	1	YARPHVMsPTNRNHP
1578	COL24A1	472	Y		PSP	0	NM_152890	0	0	2	1	YETELYDyYYYEDLN
1579	COL24A1	473	Y		PSP	0	NM_152890	0	0	2	1	ETELYDYyYYEDLNT
1580	COL24A1	474	Y		PSP	0	NM_152890	0	1	2	1	TELYDYYyYEDLNTM
1581	CCBL2	12	S		PSP	0	NM_001008661	0	0	1	1	QRSLCSLsGRAKFLK
1582	PLEKHN1	518	Y		PSP	0	NM_032129	0	0	1	1	SSGPAGPyLLSKKGA
1583	TGFBR3	831	S		PSP	0	NM_003243	0	1	1	1	SPPASENsSAAHSIG
1584	UPF2	1088	T		19413330;19651622;20068231	0	NM_015542	0	0	1	1	DSNKENEtDEENTEV
1585	EIF3A	382	Y		18083107	0	NM_003750	0	0	1	0	VRFNVLQyVVPEVKD
1586	EIF3A	881	S		18220336;19651622;20166139	0	NM_003750	0	0	1	1	EERRLGDsSLSRKDS
1587	EIF3A	882	S		17081983;18212344;18669648;19651622;20068231	0	NM_003750	0	0	1	1	ERRLGDSsLSRKDSR
1588	EIF3A	1198	S		PSP	0	NM_003750	1	1	1	1	PPRESRPsEEREWDR
1589	ANKRD26	489	S		PSP	0	NM_014915	0	1	1	1	MPVAHMEsPERYLHL
1590	ANKRD26	493	Y		PSP	0	NM_014915	0	0	1	1	HMESPERyLHLKPTI
1591	ANKRD26	631	S		19413330	0	NM_014915	0	0	1	1	TSKESVNsPVFGKAS
1592	DIP2C	555	S		PSP	0	NM_014974	0	0	1	0	LWHGILTsVMNMMHV
1593	DIP2C	567	Y		PSP	0	NM_014974	0	0	1	0	MHVISIPySLMKVNP
1594	DIP2C	1438	Y		PSP	0	NM_014974	0	1	1	0	GERHDALyVVGALDE
1595	CAMK2G	287	T	CAMK2G	17081983;18669648;18691976	0	NM_172171	0	0	1	1	SMMHRQEtVECLRKF
1596	KIF11	506	T		20068231	0	NM_004523	0	0	1	1	LLNTVEEtTKDVSGL
1597	KIF11	507	T		20068231	0	NM_004523	0	0	1	1	LNTVEETtKDVSGLH
1598	CYP2C19	127	S		20166139	0	NM_000769	0	1	2	0	WKEIRRFsLMTLRNF
1599	LCOR	42	S		18452278;18669648;19413330;20068231	0	NM_032440	0	0	1	1	KASPVTTsPTAATTQ
1600	LCOR	44	T		19413330	0	NM_032440	0	0	1	1	SPVTTSPtAATTQNP
1601	LCOR	249	S		20068231	0	NM_032440	0	0	1	1	KKDVSHSsPVDLKIP
1602	ATM	367	S	ATM	16858402;17525332	1	NM_000051	0	0	1	1	DTRSLEIsQSYTTTQ
1603	ATM	373	T	ATM	17525332	1	NM_000051	0	0	1	1	ISQSYTTtQRESSDY
1604	ATM	380	Y		PSP	1	NM_000051	0	1	1	1	TQRESSDySVPCKRK
1605	ATM	794	S	CDK5	PSP	1	NM_000051	0	1	1	0	LSNCTKKsPNKIASG
1606	ATM	800	S		20068231	1	NM_000051	0	0	1	0	KSPNKIAsGFFLRLL
1607	ATM	1878	S	ATM	PSP	1	NM_000051	0	0	1	1	TSCLRHFsQTSRSTT
1608	ATM	1993	S		18452278	1	NM_000051	0	0	2	0	ISSLSEKsKEETGIS
1609	ATM	2165	S		PSP	1	NM_000051	0	1	1	0	MCKRSLEsVYSLYPT
1610	ATM	2168	S		PSP	1	NM_000051	0	0	1	0	RSLESVYsLYPTLSR
1611	ATM	2996	S	ATM	18691976	1	NM_000051	0	1	2	1	QECKRNLsDIDQSFN
1612	PPP2R1B	48	S		18452278	0	NM_181699	1	1	1	0	LNSIKKLsTIALALG
1613	PPP2R1B	49	T		18452278	0	NM_181699	0	1	2	0	NSIKKLStIALALGV
1614	PPP2R1B	59	T		18452278	0	NM_181699	0	0	2	0	LALGVERtRSELLPF
1615	NCAPD3	507	S		19007248;19691289	0	NM_015261	0	0	1	1	PGTLLRNsSAFSYQR
1616	NCAPD3	508	S		19007248;19691289	0	NM_015261	0	0	1	1	GTLLRNSsAFSYQRQ
1617	NCAPD3	511	S		PSP	0	NM_015261	1	1	1	1	LRNSSAFsYQRQTSN
1618	NCAPD3	512	Y		PSP	0	NM_015261	0	1	1	1	RNSSAFSyQRQTSNR
1619	NCAPD3	516	T		PSP	0	NM_015261	0	0	1	1	AFSYQRQtSNRSEPS
1620	NCAPD3	517	S		PSP	0	NM_015261	0	0	1	1	FSYQRQTsNRSEPSG
1621	NCAPD3	972	Y		17924679	0	NM_015261	0	0	1	0	MCDLCIRyTIMVDKY
1622	NCAPD3	1250	S		19691289	0	NM_015261	0	0	1	0	AVDKQLAsELEYDMK
1623	NCAPD3	1348	S		18669648;20068231	0	NM_015261	0	0	1	1	LPKARPMsLSTIAIL
1624	NCAPD3	1350	S		18669648;20068231	0	NM_015261	0	1	1	1	KARPMSLsTIAILNS
1625	NCAPD3	1351	T		20068231	0	NM_015261	0	1	1	1	ARPMSLStIAILNSV
1626	NCAPD3	1357	S		18669648;20068231	0	NM_015261	0	0	1	1	STIAILNsVKKAVES
1627	NCAPD3	1366	S		PSP	0	NM_015261	0	0	1	1	KKAVESKsRHRSRSL
1628	NCAPD3	1370	S		18691976	0	NM_015261	0	1	1	1	ESKSRHRsRSLGVLP
1629	NCAPD3	1372	S		16964243;18669648	0	NM_015261	0	1	1	1	KSRHRSRsLGVLPFT
1630	FNBP4	172	T		17081983;18452278	0	NM_015308	0	0	1	1	GASAPPPtPPRPEPK
1631	FNBP4	464	S		15302935;20068231	0	NM_015308	0	1	1	1	KMFVRATsPESTSRS
1632	PACS1	124	T		20068231	0	NM_018026	0	1	1	0	VPRLFSLtLKKLVML
1633	PACS1	251	Y		18083107	0	NM_018026	0	1	2	0	PVAEIKIySLSSQPI
1634	PACS1	252	S		PSP	0	NM_018026	1	1	2	0	VAEIKIYsLSSQPID
1635	PACS1	255	S		PSP	0	NM_018026	0	0	1	1	IKIYSLSsQPIDHEG
1636	PACS1	526	T		19651622	0	NM_018026	0	0	1	1	SKPLSERtNSSDSER
1637	PACS1	528	S		18669648;19651622	0	NM_018026	0	0	1	1	PLSERTNsSDSERSP
1638	PACS1	529	S		18669648;19651622;20068231;20230923	0	NM_018026	0	1	1	1	LSERTNSsDSERSPD
1639	PACS1	531	S		18669648;19651622;20068231;20230923	0	NM_018026	1	1	1	1	ERTNSSDsERSPDLG
1640	PACS1	534	S		18669648;19651622;20230923	0	NM_018026	0	0	1	1	NSSDSERsPDLGHST
1641	FADD	18	S		20068231	0	NM_003824	0	1	1	0	VSSSLSSsELTELKF
1642	FADD	21	T		20068231	0	NM_003824	0	1	1	0	SLSSSELtELKFLCL
1643	NLRP10	268	S		20068231	0	NM_176821	0	0	2	0	KLKKRGLsPKESLLH
1644	NLRP10	640	T		20068231	0	NM_176821	0	0	1	1	GTQKEAStGKGRGTE
1645	PIWIL4	17	S		PSP	0	NM_152431	0	1	1	1	RGIARSPsATEVGRI
1646	UTP20	1734	S		PSP	0	NM_014503	0	1	1	1	EYTCKSLsDNGQPGT
1647	MYBPC1	752	Y		20068231	0	NM_001254718	0	1	1	0	GAAGLDGyVLEYCFE
1648	MYBPC1	921	T		PSP	0	NM_001254718	0	0	1	0	KVDKFVEtASIDIQI
1649	MYBPC1	923	S		PSP	0	NM_001254718	0	0	1	0	DKFVETAsIDIQIID
1650	BRAP	52	S		18669648	0	NM_006768	0	1	2	1	VACLEGKsPGEKVAI
1651	NOS1	746	S	CAMK1	15251453	0	NM_001204218	1	1	1	1	LAEAVKFsAKLMGQA
1652	CIT	1364	S		19691289	0	NM_001206999	0	0	1	1	AMSAIVRsPEHQPSA
1653	CIT	2029	S		18691976	0	NM_001206999	0	1	1	1	KSPGRMLsTRRERSP
1654	CIT	2035	S		17081983;18452278;20068231	0	NM_001206999	0	0	1	1	LSTRRERsPGRLFED
1655	FGD4	463	S		20068231	0	NM_139241	0	0	1	0	PKFSLVGsKFTVRTR
1656	LRRK2	3	S	LRRK2	PSP	0	NM_198578	0	1	2	1	^MAsGSCQGCE
1657	LRRK2	5	S	LRRK2	PSP	0	NM_198578	0	1	2	1	^MASGsCQGCEED
1658	LRRK2	776	T	LRRK2	PSP	0	NM_198578	0	1	1	0	QDVRKALtISIGKGD
1659	LRRK2	833	T	LRRK2	PSP	0	NM_198578	0	1	3	0	TSNLRKQtNIASTLA
1660	LRRK2	837	S	LRRK2	PSP	0	NM_198578	0	3	3	0	RKQTNIAsTLARMVI
1661	LRRK2	838	T	LRRK2	PSP	0	NM_198578	0	2	3	0	KQTNIAStLARMVIR
1662	LRRK2	926	S		PSP	0	NM_198578	0	0	1	0	DAVLQRCsPNLQRHS
1663	LRRK2	954	S		PSP	0	NM_198578	0	1	1	0	KRKRKILsSDDSLRS
1664	LRRK2	955	S		PSP	0	NM_198578	0	0	1	0	RKRKILSsDDSLRSS
1665	LRRK2	958	S		PSP	0	NM_198578	0	0	1	0	KILSSDDsLRSSKLQ
1666	LRRK2	971	S		PSP	0	NM_198578	0	0	1	0	LQSHMRHsDSISSLA
1667	LRRK2	973	S		PSP	0	NM_198578	0	0	1	0	SHMRHSDsISSLASE
1668	LRRK2	1024	T		PSP	0	NM_198578	0	0	1	0	ELHQNALtSFPQQLC
1669	LRRK2	1025	S		PSP	0	NM_198578	0	0	2	0	LHQNALTsFPQQLCE
1670	LRRK2	1283	S	LRRK2	PSP	0	NM_198578	1	1	1	0	SYNLELRsFPNEMGK
1671	LRRK2	1402	Y	LRRK2	PSP	0	NM_198578	0	0	2	0	FAGREEFySTHPHFM
1672	LRRK2	1403	S	LRRK2	PSP	0	NM_198578	0	0	2	0	AGREEFYsTHPHFMT
1673	LRRK2	1404	T	LRRK2	PSP	0	NM_198578	0	0	2	0	GREEFYStHPHFMTQ
1674	LRRK2	1410	T	LRRK2	PSP	0	NM_198578	0	0	1	0	STHPHFMtQRALYLA
1675	LRRK2	1467	S	LRRK2	PSP	0	NM_198578	0	0	1	1	KQRKACMsKITKELL
1676	LRRK2	1470	T	LRRK2	PSP	0	NM_198578	0	1	1	0	KACMSKItKELLNKR
1677	LRRK2	1503	T	LRRK2	PSP	0	NM_198578	0	1	1	0	ALAKLRKtIINESLN
1678	LRRK2	1508	S	LRRK2	PSP	0	NM_198578	0	0	2	0	RKTIINEsLNFKIRD
1679	LRRK2	1647	S	LRRK2	PSP	0	NM_198578	0	0	1	0	KFPKNYMsQYFKLLE
1680	LRRK2	1967	T	LRRK2	PSP	0	NM_198578	1	1	1	0	QQDKASLtRTLQHRI
1681	LRRK2	1969	T	LRRK2	PSP	0	NM_198578	0	1	1	0	DKASLTRtLQHRIAL
1682	LRRK2	2023	Y		PSP	0	NM_198578	1	1	1	0	ADYGIAQyCCRMGIK
1683	LRRK2	2032	S	LRRK2	PSP	0	NM_198578	0	0	1	0	CRMGIKTsEGTPGFR
1684	LRRK2	2035	T	LRRK2	PSP	0	NM_198578	0	0	1	0	GIKTSEGtPGFRAPE
1685	LRRK2	2257	S	LRRK2	PSP	0	NM_198578	0	1	2	0	CNSFSKQsKQKNFLL
1686	ADCY6	54	S		15302935;18088087;18578522;19413330	0	NM_015270	0	2	2	1	LRDAEPPsPTPAGPP
1687	DDX23	14	S		16083285;17081983;19007248;19651622;20068231	0	NM_004818	0	1	1	1	DKKDRDAsPSKEERK
1688	DDX23	16	S		20068231	0	NM_004818	0	0	1	1	KDRDASPsKEERKRS
1689	DDX23	67	S		17081983	0	NM_004818	0	0	1	1	RSRSRSKsAERERRH
1690	DDX23	437	T		PSP	0	NM_004818	0	0	1	0	DIIGVAEtGSGKTAA
1691	PA2G4	19	T		17081983;20068231	0	NM_006191	0	0	1	0	IAEDLVVtKYKMGGD
1692	PA2G4	98	Y		PSP	0	NM_006191	0	1	1	0	PLKSDQDyILKEGDL
1693	PA2G4	335	S		20068231	0	NM_006191	0	0	1	0	NGPMRITsGPFEPDL
1694	PA2G4	360	S	PRKCA;PRKCD	19651622;20068231	0	NM_006191	0	0	2	1	ELKALLQsSASRKTQ
1695	PA2G4	361	S	PRKCA;PRKCD	18669648;20068231	0	NM_006191	0	0	2	1	LKALLQSsASRKTQK
1696	PA2G4	363	S	PRKCA;PRKCB;PRKCD;PRKCG	11325528;20068231	0	NM_006191	0	0	2	1	ALLQSSAsRKTQKKK
1697	PA2G4	366	T	PRKCA;PRKCB;PRKCD;PRKCG	11325528	0	NM_006191	0	2	2	1	QSSASRKtQKKKKKK
1698	PA2G4	383	S		19413330;19651622	0	NM_006191	0	0	1	1	KTAENATsGETLEEN
1699	PA2G4	386	T		16964243;17081983;17322306;18669648;19413330;19651622;20068231	0	NM_006191	0	0	1	1	ENATSGEtLEENEAG
1700	DYRK2	380	Y	MAP3K10	16497976	0	NM_006482	0	2	2	0	CYEHQRVyTYIQSRF
1701	DYRK2	381	T	MAP3K10	PSP	0	NM_006482	1	1	2	0	YEHQRVYtYIQSRFY
1702	DYRK2	382	Y	MAP3K10	16497976;18083107;18669648;19664994;19664995	0	NM_006482	0	1	2	0	EHQRVYTyIQSRFYR
1703	DYRK2	385	S	MAP3K10	PSP	0	NM_006482	0	0	2	0	RVYTYIQsRFYRAPE
1704	DYRK2	525	T		19413330	0	NM_006482	0	2	3	0	WDPAVRMtPGQALRH
1705	WNK1	15	S		20068231	0	NM_001184985	0	0	1	1	KQSSTPGsLFLSPPA
1706	WNK1	19	S		17322306;18669648;19413330;20068231	0	NM_001184985	0	0	1	1	TPGSLFLsPPAPAPK
1707	WNK1	74	T		20068231	0	NM_001184985	0	0	1	1	GAAATTTtTEHRFFR
1708	WNK1	75	T		20068231	0	NM_001184985	0	0	1	1	AAATTTTtEHRFFRR
1709	WNK1	167	S		17525332;19651622	0	NM_001184985	0	0	1	1	TSKDRPVsQPSLVGS
1710	WNK1	170	S		19651622	0	NM_001184985	0	1	1	1	DRPVSQPsLVGSKEE
1711	WNK1	174	S		17525332;19651622	0	NM_001184985	0	1	1	1	SQPSLVGsKEEPPPA
1712	WNK1	1555	S		PSP	0	NM_001184985	0	0	1	1	QSPGMNLsHSASSLS
1713	WNK1	1557	S		18220336	0	NM_001184985	0	0	1	1	PGMNLSHsASSLSLQ
1714	WNK1	1560	S		18220336	0	NM_001184985	1	1	1	1	NLSHSASsLSLQQAF
1715	WNK1	2070	T		18669648	0	NM_001184985	0	0	1	1	TLSPEMItVTSAVGP
1716	WNK1	2219	S		PSP	0	NM_001184985	0	0	1	1	ANKVGRFsVSKTEDK
1717	WNK1	2223	T		PSP	0	NM_001184985	0	0	1	1	GRFSVSKtEDKITDT
1718	WNK1	2238	S		17924679;18491316;18669648;20068231	0	NM_001184985	0	1	1	1	KKEGPVAsPPFMDLE
1719	WNK1	2262	S		17081983;18669648;20068231	0	NM_001184985	0	0	1	1	KKEKPELsEPSHLNG
1720	WNK1	2265	S		17081983	0	NM_001184985	0	0	1	1	KPELSEPsHLNGPSS
1721	WNK1	2271	S		17081983;18669648;19651622;20068231	0	NM_001184985	0	0	1	1	PSHLNGPsSDPEAAF
1722	WNK1	2272	S		17081983;18669648;18707149;19413330;19651622;20068231	0	NM_001184985	0	0	1	1	SHLNGPSsDPEAAFL
1723	ZMYM2	114	S		PSP	1	NM_003453	0	1	2	1	ASQKGSVsETIVIDD
1724	ZMYM2	595	Y	FGFR1	PSP	1	NM_003453	0	0	1	0	KRNSLPQyQATMPDG
1725	ZMYM2	605	Y	FGFR1	PSP	1	NM_003453	0	0	1	0	TMPDGKLyNFCNSSC
1726	ZMYM2	624	S		19413330;20068231	1	NM_003453	0	1	1	1	QALSMQSsPNGQFVA
1727	ZMYM2	680	Y	FGFR1	PSP	1	NM_003453	0	0	1	0	KLHCIVTyCEYCQEE
1728	ZMYM2	683	Y	FGFR1	PSP	1	NM_003453	0	0	1	0	CIVTYCEyCQEEKTL
1729	ZMYM2	1376	T		18452278;18669648	1	NM_003453	0	1	1	1	NYELDEDtD*
1730	LATS2	408	S	CHEK1;CHEK2	PSP	0	NM_014572	0	0	1	1	PVPSRTNsFNSHQPR
1731	LATS2	531	Y		PSP	0	NM_014572	0	0	2	1	LRSKSEQyDLDSLCA
1732	KPNA3	60	S		17081983;17322306;18452278;18491316;18669648;19413330;19415658;19651622;19664994;19664995;20058876;20068231	0	NM_002267	0	0	1	1	QEESLEDsDVDADFK
1733	BAG5	63	S		PSP	0	NM_001015049	0	0	1	0	EIQKEVKsVEQQVIG
1734	CHD8	548	T		18452278	0	NM_001170629	0	1	1	1	GKKRKRNtSSDNSDV
1735	CHD8	549	S		18452278	0	NM_001170629	1	1	1	1	KKRKRNTsSDNSDVE
1736	CHD8	550	S		18452278;18669648	0	NM_001170629	0	1	1	1	KRKRNTSsDNSDVEV
1737	CHD8	553	S		18452278;18669648	0	NM_001170629	0	0	1	1	RNTSSDNsDVEVMPA
1738	CHD8	1398	T		16964243	0	NM_001170629	0	1	1	1	KNNLVIDtPRVRKQT
1739	CHD8	2211	S		PSP	0	NM_001170629	0	1	1	1	TPGEYGDsPVPTPRS
1740	CHD8	2215	T		PSP	0	NM_001170629	0	0	1	1	YGDSPVPtPRSSSAA
1741	PSMA6	23	Y		PSP	0	NM_002791	0	1	1	0	FSPEGRLyQVEYAFK
1742	CTAGE5	142	S		18669648;20068231	0	NM_001247989	0	0	1	1	TCEKLNRsNSELEDE
1743	CTAGE5	144	S		17081983;18669648	0	NM_001247989	0	0	1	1	EKLNRSNsELEDEIL
1744	CTAGE5	536	T		PSP	0	NM_001247989	0	1	1	1	LGWPSSEtRAFLSPP
1745	CTAGE5	541	S		17081983;18220336;18669648;19651622;20058876;20068231	0	NM_001247989	0	0	1	1	SETRAFLsPPTLLEG
1746	CTAGE5	544	T		18669648	0	NM_001247989	0	0	1	1	RAFLSPPtLLEGPLR
1747	CTAGE5	588	T		17081983	0	NM_001247989	0	0	1	1	ESSCDRLtDPHRAPS
1748	CTAGE5	595	S		17081983;19651622	0	NM_001247989	0	0	1	1	TDPHRAPsDTGSLSP
1749	CTAGE5	597	T		17081983;19651622	0	NM_001247989	0	0	1	1	PHRAPSDtGSLSPPW
1750	FANCM	470	T		18452278	0	NM_020937	0	0	1	0	SWNAENTtEKKRDET
1751	FANCM	609	Y		PSP	0	NM_020937	0	1	1	1	QSNKRSIyKAISSNR
1752	FANCM	614	S		PSP	0	NM_020937	0	0	1	1	SIYKAISsNRQVLHF
1753	FANCM	1673	S		PSP	0	NM_020937	0	1	2	1	RIILPDDsSEEENNV
1754	FANCM	1674	S		PSP	0	NM_020937	0	1	1	1	IILPDDSsEEENNVN
1755	FANCM	1720	S		PSP	0	NM_020937	0	0	1	1	SAQSKVRsTPRVNPL
1756	FANCM	1721	T		PSP	0	NM_020937	0	0	1	1	AQSKVRStPRVNPLA
1757	ARID4A	160	S		19651622	0	NM_002892	0	0	1	1	DEKEEESsEEEDEDK
1758	ARID4A	557	S		20068231	0	NM_002892	0	1	3	1	QEREETEsKCDSEGE
1759	ARID4A	561	S		PSP	0	NM_002892	0	1	3	1	ETESKCDsEGEEDEE
1760	ARID4A	676	S		PSP	0	NM_002892	0	0	1	1	PPLKSTLsSNMPYGL
1761	ARID4A	677	S		PSP	0	NM_002892	0	0	1	1	PLKSTLSsNMPYGLS
1762	ARID4A	863	S		20068231	0	NM_002892	0	0	1	1	KRKILGQsSPEKKIR
1763	ARID4A	864	S	CDK2	20068231	0	NM_002892	0	0	1	1	RKILGQSsPEKKIRI
1764	ARID4A	882	S		18077418	0	NM_002892	1	1	1	1	MEMTNTVsQERTSDC
1765	ARID4A	1007	S	CDK2	PSP	0	NM_002892	0	0	1	1	QHNFSVAsPLTLSQD
1766	PSEN1	365	S		17081983;18669648;18691976;19651622;20058876;20068231	0	NM_000021	0	1	1	1	RAAVQELsSSILAGE
1767	PSEN1	366	S		17081983;18669648;18691976;19651622;20068231	0	NM_000021	0	1	1	1	AAVQELSsSILAGED
1768	PSEN1	367	S		15345747;17081983;18578522;18669648;18691976;19651622;20058876;20068231	0	NM_000021	1	1	1	1	AVQELSSsILAGEDP
1769	CASC5	443	Y		PSP	1	NM_170589	0	0	1	0	AMTPESIySNPSIQG
1770	CASC5	633	S		22067460	1	NM_170589	0	0	1	1	ESHSQSKsSSDECEE
1771	CASC5	634	S		PSP	1	NM_170589	0	0	1	1	SHSQSKSsSDECEEI
1772	CASC5	635	S		22067460	1	NM_170589	0	0	1	1	HSQSKSSsDECEEIT
1773	CASC5	773	Y		PSP	1	NM_170589	0	0	1	0	LSNPTPDyCHDKMII
1774	CASC5	837	S		PSP	1	NM_170589	0	0	1	1	KVEKCGKsPIEKSGV
1775	CASC5	1039	S		16565220;18669648	1	NM_170589	0	0	1	0	DRLVANDsQLTPLEE
1776	CASC5	1690	S		18669648	1	NM_170589	0	1	1	0	LPNKRNCsVTGIDDL
1777	CASC5	1692	T		18669648	1	NM_170589	0	0	1	0	NKRNCSVtGIDDLEQ
1778	CASC5	1879	T		19007248	1	NM_170589	0	0	1	0	ESQFLRDtICEESLR
1779	CASC5	1925	T		PSP	1	NM_170589	0	1	1	0	PGNFTVNtPPTPEDL
1780	NEDD4	666	S		18669648	0	NM_198400	0	0	1	1	AVSQPASsSNHSSRR
1781	NEDD4	667	S		18669648;20068231	0	NM_198400	0	0	1	1	VSQPASSsNHSSRRG
1782	HCN4	531	Y	SRC	PSP	0	NM_005477	0	0	2	0	RRQYQEKyKQVEQYM
1783	HCN4	554	Y		PSP	0	NM_005477	0	1	1	0	TRQRIHDyYEHRYQG
1784	ACAN	100	Y		PSP	0	NM_013227	0	0	1	0	RVRVNSAyQDKVSLP
1785	ACAN	131	Y		PSP	0	NM_013227	0	0	2	0	RSNDSGVyRCEVMHG
1786	CRTC3	238	S		PSP	1	NM_022769	0	1	1	1	TKEIQSLsGRPRSCD
1787	CRTC3	363	S		PSP	1	NM_022769	2	2	2	1	NASALHPsLRLFSLS
1788	CRTC3	368	S		PSP	1	NM_022769	0	0	2	1	HPSLRLFsLSNPSLS
1789	CRTC3	370	S		PSP	1	NM_022769	0	0	2	1	SLRLFSLsNPSLSTT
1790	CRTC3	406	S		PSP	1	NM_022769	0	0	1	1	PEAHQGFsRQLSSTS
1791	CRTC3	410	S		20068231	1	NM_022769	0	1	1	1	QGFSRQLsSTSPLAP
1792	CRTC3	411	S		20068231	1	NM_022769	0	1	1	1	GFSRQLSsTSPLAPY
1793	CRTC3	412	T		PSP	1	NM_022769	1	1	1	1	FSRQLSStSPLAPYP
1794	CRTC3	413	S		PSP	1	NM_022769	0	1	1	1	SRQLSSTsPLAPYPT
1795	RSL1D1	87	S		PSP	0	NM_015659	0	1	1	0	VRLTLPHsIRSDSED
1796	RSL1D1	174	Y		PSP	0	NM_015659	0	1	1	0	SLIGRHFyQRKKVPV
1797	RSL1D1	325	S		19007248;19691289	0	NM_015659	0	0	1	1	KDDVAPEsGDTTVKK
1798	RSL1D1	328	T		19007248	0	NM_015659	0	1	1	1	VAPESGDtTVKKPES
1799	RSL1D1	413	S		18669648	0	NM_015659	0	1	1	1	KRKALPAsETPKAAE
1800	RSL1D1	415	T		18669648;20068231	0	NM_015659	0	0	1	1	KALPASEtPKAAESE
1801	RSL1D1	469	S		16964243;18212344;18669648;19415658;20068231	0	NM_015659	0	0	1	1	FFTTPSKsVRKASHT
1802	MAPK8IP3	275	T	MAPK10;MAPK8	10523642;10629060	0	NM_015133	0	0	1	1	TTGTKSNtPTSSVPS
1803	MAPK8IP3	286	T	MAPK10;MAPK8	10523642;10629060	0	NM_015133	0	0	1	1	SVPSAAVtPLNESLQ
1804	MAPK8IP3	585	S		15302935	0	NM_015133	0	0	1	1	RLFSSSSsPPPAKRP
1805	MAPK8IP3	716	S		20068231	0	NM_015133	0	0	1	1	CAAGVNLsGWRPNED
1806	MAPK8IP3	913	T		20068231	0	NM_015133	0	0	1	1	PSEPETAtLRPGPLT
1807	MAPK8IP3	1143	S		18669648;20068231	0	NM_015133	1	1	2	1	GTGKLGFsFVRITAL
1808	PALB2	157	S		17525332	1	NM_024675	0	0	1	1	QQKRTFIsQERDCVF
1809	PALB2	660	S		15302935;19413330;19664994	1	NM_024675	0	1	2	1	CIFPEELsPKRMDTE
1810	DCTN5	65	S		20068231	0	NM_032486	0	1	2	0	GRHCVVKsRSVIRPP
1811	DCTN5	67	S		20068231	0	NM_032486	0	1	3	0	HCVVKSRsVIRPPFK
1812	SLX4	1185	S		PSP	0	NM_032444	0	1	1	1	EKKALEIsPRSCELF
1813	BRD7	233	S		PSP	0	NM_001173984	0	0	1	0	HSGMKILsQERIQSL
1814	ARL2BP	157	S		17525332	0	NM_012106	0	0	1	1	KSSSLPAsQNNLRH*
1815	TUBB3	106	Y		PSP	0	NM_006086	0	0	1	0	NNWAKGHyTEGAELV
1816	TUBB3	107	T		PSP	0	NM_006086	0	0	1	0	NWAKGHYtEGAELVD
1817	TUBB3	172	S		PSP	0	NM_006086	0	0	1	0	NTFSVVPsPKVSDTV
1818	TUBB3	339	S		PSP	0	NM_006086	0	0	1	0	AIQSKNSsYFVEWIP
1819	TUBB3	340	Y		PSP	0	NM_006086	0	0	1	0	IQSKNSSyFVEWIPN
1820	ULK2	331	Y		PSP	0	NM_014683	0	0	1	1	PPLGPPNyLQVSKDS
1821	CDK12	80	S		17081983;18452278;18691976;20068231	1	NM_016507	0	0	1	1	YDDISSDsDTFSDDM
1822	CDK12	82	T		18452278;20068231	1	NM_016507	0	0	1	1	DISSDSDtFSDDMAF
1823	CDK12	84	S		17081983;18691976;20068231	1	NM_016507	0	1	1	1	SSDSDTFsDDMAFKL
1824	CDK12	276	S	CDK12	17081983;17192257;17322306;18691976;19651622;20230923	1	NM_016507	0	0	1	1	TSRRQSVsPPYKEPS
1825	CDK12	279	Y		PSP	1	NM_016507	0	0	1	1	RQSVSPPyKEPSAYQ
1826	CDK12	283	S		PSP	1	NM_016507	1	1	1	1	SPPYKEPsAYQSSTR
1827	CDK12	285	Y		PSP	1	NM_016507	0	1	1	1	PYKEPSAyQSSTRSP
1828	CDK12	287	S		PSP	1	NM_016507	0	0	1	1	KEPSAYQsSTRSPSP
1829	CDK12	288	S		PSP	1	NM_016507	0	0	1	1	EPSAYQSsTRSPSPY
1830	CDK12	420	S		20068231	1	NM_016507	0	0	1	1	AKMDGKEsKGSPVFL
1831	CDK12	423	S		15302935;16964243;17081983;17192257;18452278;18669648;18691976;18767875;19651622;19664995;20068231	1	NM_016507	0	1	1	1	DGKESKGsPVFLPRK
1832	CDK12	503	S		18452278	1	NM_016507	1	1	1	1	KAQGTRDsKPIALKE
1833	CDK12	644	S		PSP	1	NM_016507	0	0	1	1	PGDDDMDsPKETLPS
1834	CDK12	681	S	CDK12	17081983;17192257;18452278;18669648;18691976;19413330;19651622;19664995;20068231	1	NM_016507	0	1	1	1	ELPGGDLsPPDSPEP
1835	CDK12	685	S	CDK12	17081983;17192257;18452278;18669648;18691976;19413330;19651622;19664995;20068231	1	NM_016507	0	1	1	1	GDLSPPDsPEPKAIT
1836	CDK12	770	T		20068231	1	NM_016507	0	0	2	0	EKEGFPItAIREIKI
1837	CDK12	886	S		PSP	1	NM_016507	0	0	1	0	GLARLYNsEESRPYT
1838	CDK12	889	S		19651622	1	NM_016507	0	0	1	0	RLYNSEEsRPYTNKV
1839	CDK12	1363	T		20068231	1	NM_016507	0	0	1	1	RNSGPALtESLVQTL
1840	ERBB2	728	S		PSP	1	NM_004448	0	0	1	0	RKVKVLGsGAFGTVY
1841	ERBB2	733	T		PSP	1	NM_004448	1	1	1	0	LGSGAFGtVYKGIWI
1842	ERBB2	735	Y		16729043;18083107	1	NM_004448	0	1	2	0	SGAFGTVyKGIWIPD
1843	ERBB2	923	Y		16729043	1	NM_004448	0	0	3	0	MTFGAKPyDGIPARE
1844	ERBB2	1002	S		PSP	1	NM_004448	0	0	1	1	GPASPLDsTFYRSLL
1845	ERBB2	1005	Y		16729043	1	NM_004448	0	1	1	1	SPLDSTFyRSLLEDD
1846	ERBB2	1007	S		PSP	1	NM_004448	0	1	1	1	LDSTFYRsLLEDDDM
1847	ERBB2	1023	Y	ERBB2	11500516;16729043;1706616	1	NM_004448	0	1	1	1	DLVDAEEyLVPQQGF
1848	ERBB2	1107	S	ERBB2	20068231	1	NM_004448	0	0	1	1	SLPTHDPsPLQRYSE
1849	ERBB2	1112	Y	ERBB2	10910043	1	NM_004448	0	1	1	1	DPSPLQRySEDPTVP
1850	ERBB2	1196	Y	ERBB2	11500516;16729043	1	NM_004448	0	0	1	1	GAVENPEyLTPQGGA
1851	ERBB2	1198	T	ERBB2	PSP	1	NM_004448	0	1	1	1	VENPEYLtPQGGAAP
1852	ERBB2	1248	Y	EGFR;ERBB2	11500516;12354693;1706616;17081983;17389395;17426253	1	NM_004448	0	0	1	1	PTAENPEyLGLDVPV
1853	MLX	105	S		PSP	0	NM_170607	0	0	1	1	SIGSTSAsSVPNTDD
1854	MLX	106	S		PSP	0	NM_170607	0	0	1	1	IGSTSASsVPNTDDE
1855	MLX	110	T		PSP	0	NM_170607	1	1	1	1	SASSVPNtDDEDSDY
1856	MLX	117	Y		PSP	0	NM_170607	0	0	1	1	TDDEDSDyHQEAYKE
1857	ITGB3	773	Y	PDPK1;SRC	11723131;15699036;18088087;18398066;8631894	0	NM_000212	1	1	1	0	DTANNPLyKEATSTF
1858	ITGB3	777	T	PDK1;PDPK1;SRC	10896934	0	NM_000212	0	0	1	0	NPLYKEAtSTFTNIT
1859	ITGB3	778	S	PDPK1;SRC	PSP	0	NM_000212	0	0	1	0	PLYKEATsTFTNITY
1860	ITGB3	779	T	AKT1;PDK1;PDPK1;SRC	10896934;18578522	0	NM_000212	0	0	1	0	LYKEATStFTNITYR
1861	SRSF1	199	S		17081983;17287340	0	NM_006924	0	0	1	1	VKVDGPRsPSYGRSR
1862	SRSF1	201	S		17081983;17287340	0	NM_006924	0	0	1	1	VDGPRSPsYGRSRSR
1863	SRSF1	231	S		17081983	0	NM_006924	0	0	1	1	RSYSPRRsRGSPRYS
1864	SRSF1	234	S		17081983	0	NM_006924	0	0	1	1	SPRRSRGsPRYSPRH
1865	SRSF1	238	S		17081983	0	NM_006924	1	1	1	1	SRGSPRYsPRHSRSR
1866	SRSF1	242	S		17081983	0	NM_006924	0	0	1	1	PRYSPRHsRSRSRT*
1867	HEATR6	913	S		PSP	0	NM_022070	0	0	1	0	LLLKMLRsAIEASKD
1868	MED13	500	S		18691976;20068231	0	NM_005121	0	2	2	1	ASQRLVIsAPDSQVR
1869	MED13	504	S		18669648;20068231	0	NM_005121	0	1	2	1	LVISAPDsQVRFSNI
1870	MED13	1006	T		PSP	0	NM_005121	0	0	1	1	GILPSPStPRFPTPR
1871	MED13	2042	S		PSP	0	NM_005121	0	1	1	1	GDAGKGQsTDRLLST
1872	MED13	2048	S		18452278;18691976	0	NM_005121	0	0	2	1	QSTDRLLsTEPHEEV
1873	MED13	2049	T		PSP	0	NM_005121	0	0	1	1	STDRLLStEPHEEVP
1874	TEX2	91	S		PSP	0	NM_018469	1	1	2	1	DPAGPAAsPVLADGL
1875	TEX2	196	S		18669648	0	NM_018469	1	1	1	1	MSLVKSLsTEVEPKE
1876	TEX2	220	S		PSP	0	NM_018469	0	0	1	1	LMKTLVKsLSTDTSR
1877	TEX2	295	S		18669648	0	NM_018469	0	0	1	1	EDTKRRLsEVIYEPF
1878	TEX2	299	Y		PSP	0	NM_018469	0	1	1	1	RRLSEVIyEPFQLLS
1879	ABCA8	1507	S		20068231	0	NM_007168	0	0	1	0	ARQERYSsLMVYKLP
1880	STX8	159	S		18578522	0	NM_004853	0	0	1	1	DAGLDALsSIISRQK
1881	STX8	160	S		18578522	0	NM_004853	0	0	1	0	AGLDALSsIISRQKQ
1882	ROCK1	398	T		PSP	0	NM_005406	0	0	2	0	QLPFVGFtYYSNRRY
1883	ROCK1	405	Y		PSP	0	NM_005406	0	2	2	1	TYYSNRRyLSSANPN
1884	ROCK1	407	S		PSP	0	NM_005406	0	0	2	1	YSNRRYLsSANPNDN
1885	ROCK1	1098	S		18669648	0	NM_005406	0	1	1	0	RAKLLDLsDSTSVAS
1886	ROCK1	1100	S		18669648	0	NM_005406	1	1	1	1	KLLDLSDsTSVASFP
1887	ROCK1	1101	T		18669648;20068231	0	NM_005406	0	1	1	1	LLDLSDStSVASFPS
1888	ROCK1	1102	S		18669648;19651622	0	NM_005406	0	1	1	1	LDLSDSTsVASFPSA
1889	ROCK1	1105	S		18691976;19651622;20068231	0	NM_005406	0	0	1	1	SDSTSVAsFPSADET
1890	ROCK1	1180	T		17525332	0	NM_005406	0	0	1	0	LFHVRPVtQGDVYRA
1891	ROCK1	1336	S		PSP	0	NM_005406	0	0	1	1	PRTLSTRsTANQSFR
1892	ROCK1	1337	T		PSP	0	NM_005406	0	0	1	1	RTLSTRStANQSFRK
1893	ROCK1	1341	S		PSP	0	NM_005406	0	1	1	1	TRSTANQsFRKVVKN
1894	MEP1B	687	S	PKC_GROUP;PRKCD	12941954	0	NM_005925	0	0	1	1	KKYRERMsSNRPNLT
1895	ATP5A1	76	S		20068231	0	NM_004046	0	0	1	0	EETGRVLsIGDGIAR
1896	ATP5A1	219	T		20068231	0	NM_004046	0	0	2	0	GDRQTGKtSIAIDTI
1897	ATP5A1	225	T		20068231	0	NM_004046	0	1	1	0	KTSIAIDtIINQKRF
1898	SMAD2	197	T	ADRBK1	PSP	1	NM_005901	0	2	2	1	LPPLDDYtHSIPENT
1899	SMAD2	417	S		PSP	1	NM_005901	0	0	1	0	RMCTIRMsFVKGWGA
1900	SMAD4	138	S	NLK	PSP	1	NM_005359	0	0	1	0	YHYERVVsPGIDLSG
1901	SMAD4	343	S		PSP	1	NM_005359	0	0	1	0	GETFKVPsSCPIVTV
1902	ATG4D	101	Y		19664994	0	NM_032885	0	0	1	0	IHLCGRRyRFEGEGD
1903	ATG4D	264	S		19664994	0	NM_032885	0	0	1	0	RKAVESCsDVTRLVV
1904	ATG4D	467	S		PSP	0	NM_032885	0	1	1	1	LLRAKRPsSEDFVFL
1905	FBXW9	18	S		18452278	0	NM_032301	1	1	2	1	SRTWDDDsDPESETD
1906	FBXW9	24	T		PSP	0	NM_032301	0	1	2	1	DSDPESEtDPDAQAK
1907	FBXW9	59	S		PSP	0	NM_032301	0	0	1	1	QLSTPAAsPSASEPR
1908	FBXW9	61	S		18669648	0	NM_032301	0	0	1	1	STPAASPsASEPRAA
1909	CACNA1A	1420	Y		PSP	0	NM_001127222	0	0	1	0	EKDCRGKyLLYEKNE
1910	CACNA1A	1423	Y		PSP	0	NM_001127222	0	1	1	0	CRGKYLLyEKNEVKA
1911	LPHN1	1385	Y		PSP	0	NM_001008701	0	0	1	1	PPGRDSLyASGANLR
1912	ZNF507	195	S		15302935;18220336;19413330	0	NM_014910	0	1	1	0	SKAQQCVsPSSSLCR
1913	HNRNPUL1	124	Y		PSP	0	NM_007040	0	1	1	1	KQENESGyERRPLEM
1914	HNRNPUL1	510	Y		PSP	0	NM_007040	0	1	1	0	ILDQTNVyGSAQRRK
1915	HNRNPUL1	512	S		15302935;19664994;20068231	0	NM_007040	0	0	1	0	DQTNVYGsAQRRKMR
1916	HNRNPUL1	687	S		PSP	0	NM_007040	0	1	1	1	NNSNNRGsYNRAPQQ
1917	EXOSC5	20	S		17081983;19651622;20068231	0	NM_020158	0	0	1	1	AENGTGSsPRGPGCS
1918	SPHK2	419	S	PRKD1	PSP	0	NM_020126	0	0	1	0	AHSPLHRsVSDLPLP
1919	SPHK2	421	S	PRKD1	PSP	0	NM_020126	0	0	1	0	SPLHRSVsDLPLPLP
1920	SPHK2	477	S		PSP	0	NM_020126	0	0	1	1	LLSSPPGsPKAALHS
1921	SPHK2	484	S		18669648;18691976	0	NM_020126	1	1	1	0	SPKAALHsPVSEGAP
1922	PRR12	651	S		PSP	0	NM_020719	0	0	1	1	QHLLQAPsPPRTSGA
1923	PRR12	738	T		PSP	0	NM_020719	0	1	1	1	GPERGGEtPEGLATS
1924	PRR12	1568	S		17081983	0	NM_020719	0	1	1	1	TDEEAGEsGGEGIFR
1925	CNOT3	291	S		PSP	0	NM_014516	0	0	1	1	DDKKRGRsTDSEVSQ
1926	CNOT3	292	T		18669648	0	NM_014516	0	0	1	1	DKKRGRStDSEVSQS
1927	TIMM44	180	S		PSP	0	NM_006351	0	1	2	0	TAAFRALsQGVESVK
1928	IL1RL1	179	Y		PSP	0	NM_016232	0	0	1	0	MTEDAGDyTCKFIHN
1929	NR4A2	125	S		PSP	0	NM_006186	0	0	1	1	GSVYYKPsSPPTPTT
1930	NR4A2	347	S	RPS6KA1	16223362	0	NM_006186	0	0	2	1	GRRGRLPsKPKSPQE
1931	NR4A2	356	S		18669648	0	NM_006186	1	1	1	1	PKSPQEPsPPSPPVS
1932	NR4A2	359	S		18669648	0	NM_006186	0	0	1	1	PQEPSPPsPPVSLIS
1933	NR4A2	363	S		PSP	0	NM_006186	0	0	1	1	SPPSPPVsLISALVR
1934	GALNT5	292	S		PSP	0	NM_014568	0	0	1	1	SNRLRKQsINETPLG
1935	SLC4A10	276	S		PSP	0	NM_001178015	0	1	1	1	VENKNDVsRENSTVD
1936	SLC4A10	280	S		18669648	0	NM_001178015	0	1	1	1	NDVSRENsTVDFSKG
1937	SLC4A10	281	T		PSP	0	NM_001178015	0	0	1	1	DVSRENStVDFSKGL
1938	DLX2	225	S		PSP	0	NM_004405	0	0	1	1	SEQHPGAsASPPCAS
1939	DLX2	227	S		18220336	0	NM_004405	0	0	1	1	QHPGASAsPPCASPP
1940	FAM171B	794	S		18578522	0	NM_177454	0	0	1	1	EDFEANTsPTKRRGR
1941	ABI2	23	Y		PSP	0	NM_005759	0	1	1	0	RRALFDSyTNLERVA
1942	ABI2	177	S		PSP	0	NM_005759	0	0	1	1	PPTQKPPsPPMSGKG
1943	ABI2	301	S		20068231	0	NM_005759	0	0	1	1	TPPTIGGsLPYRRPP
1944	ABI2	304	Y		PSP	0	NM_005759	0	0	1	1	TIGGSLPyRRPPSIT
1945	IDH1	94	S		PSP	1	NM_005896	0	1	1	0	KLKQMWKsPNGTIRN
1946	IDH1	135	Y		PSP	1	NM_005896	0	0	36	0	IIIGRHAyGDQYRAT
1947	IDH1	139	Y		PSP	1	NM_005896	0	0	36	0	RHAYGDQyRATDFVV
1948	IDH1	214	T		20068231	1	NM_005896	0	0	1	0	LYLSTKNtILKKYDG
1949	IDH1	219	Y		20068231	1	NM_005896	0	1	1	0	KNTILKKyDGRFKDI
1950	MAP2	592	Y		PSP	0	NM_002374	0	0	1	1	SIEPGSDyYELSDTR
1951	MAP2	610	S		15345747	0	NM_002374	0	0	1	1	HESIDTMsPMHKNGD
1952	MAP2	821	S		15345747	0	NM_002374	0	0	1	1	GTRSRLAsVSADAEV
1953	MAP2	833	S		15822905	0	NM_002374	0	0	2	1	AEVARRKsVPSETVV
1954	MAP2	1534	S		PSP	0	NM_002374	0	0	1	1	VSDGVTKsPEKRSSL
1955	MAP2	1539	S		PSP	0	NM_002374	0	1	1	1	TKSPEKRsSLPRPSS
1956	MAP2	1540	S	MARK1	8631898	0	NM_002374	0	1	1	1	KSPEKRSsLPRPSSI
1957	MAP2	1605	T		15345747	0	NM_002374	0	0	1	1	STAITPGtPPSYSSR
1958	MAP2	1608	S		15345747	0	NM_002374	0	0	1	1	ITPGTPPsYSSRTPG
1959	MAP2	1609	Y		PSP	0	NM_002374	0	1	1	1	TPGTPPSySSRTPGT
1960	MAP2	1675	S	PRKACA	11029056	0	NM_002374	0	0	1	1	PDLKNVKsKIGSTDN
1961	MAP2	1679	S	MARK1;PRKACA	8631898	0	NM_002374	0	1	1	1	NVKSKIGsTDNIKYQ
1962	MAP2	1710	S	MARK1;PRKACA	8631898	0	NM_002374	0	0	1	1	HVTSKCGsLKNIRHR
1963	SPEG	371	S		PSP	0	NM_005876	0	1	1	1	SLAGTAEsRPQTPLS
1964	SPEG	375	T		PSP	0	NM_005876	0	0	1	1	TAESRPQtPLSEASG
1965	SPEG	378	S		PSP	0	NM_005876	0	0	1	1	SRPQTPLsEASGRLS
1966	SPEG	1172	S		PSP	0	NM_005876	0	2	3	1	SKLEKMPsIPEEPEQ
1967	SPEG	2944	S		PSP	0	NM_005876	0	0	2	1	EVVSSPGsSPRSSPR
1968	SPEG	2945	S		PSP	0	NM_005876	0	0	2	1	VVSSPGSsPRSSPRP
1969	SPEG	2948	S		PSP	0	NM_005876	1	2	2	1	SPGSSPRsSPRPEGT
1970	ASXL2	139	S		18669648;19413330	0	NM_018263	0	0	1	1	KRKVSSSsPQSGCPS
1971	ASXL2	142	S		19413330	0	NM_018263	0	0	1	1	VSSSSPQsGCPSPTI
1972	ASXL2	146	S		18669648;19413330	0	NM_018263	1	1	1	1	SPQSGCPsPTIPAGK
1973	ASXL2	148	T		PSP	0	NM_018263	0	1	1	1	QSGCPSPtIPAGKVI
1974	ASXL2	395	S		15302935;18669648;20068231	0	NM_018263	0	0	1	1	DSKKLTAsPSDPKVK
1975	ASXL2	397	S		18669648;20068231	0	NM_018263	0	1	1	1	KKLTASPsDPKVKKT
1976	ASXL2	1284	S		PSP	0	NM_018263	0	0	1	0	VRGKAIRsSPELFSS
1977	FOSL2	16	S		18669648	0	NM_005253	0	0	1	1	FDTSSRGsSGSPAHA
1978	FOSL2	17	S		18452278	0	NM_005253	0	0	1	1	DTSSRGSsGSPAHAE
1979	FOSL2	19	S		18452278;18669648;20068231	0	NM_005253	0	0	1	1	SSRGSSGsPAHAESY
1980	FOSL2	230	S		15302935;18452278;18669648;20058876;20068231	0	NM_005253	0	1	2	1	QEPLEEDsPSSSSAG
1981	FOSL2	232	S		18452278;18669648	0	NM_005253	0	1	2	1	PLEEDSPsSSSAGLD
1982	FOSL2	233	S		18452278;20068231	0	NM_005253	0	1	1	1	LEEDSPSsSSAGLDK
1983	FOSL2	235	S		18669648	0	NM_005253	0	0	1	1	EDSPSSSsAGLDKAQ
1984	SOS1	1043	S		12509440	0	NM_005633	0	0	1	1	KSPGVRPsNPRPGTM
1985	SOS1	1132	S	MAPK1	8816480	0	NM_005633	0	1	1	1	TLPHGPRsASVSSIS
1986	SOS1	1134	S	MAPK1	18669648;18767875;19651622	0	NM_005633	1	1	1	1	PHGPRSAsVSSISLT
1987	SOS1	1137	S	MAPK1	18669648;19651622	0	NM_005633	0	0	1	1	PRSASVSsISLTKGT
1988	SOS1	1178	S	MAPK1	8816480	0	NM_005633	0	0	2	1	IMSKHLDsPPAIPPR
1989	PROM2	814	S		PSP	0	NM_144707	1	1	1	1	RPIRKRLsSTSSEET
1990	PROM2	815	S		PSP	0	NM_144707	0	1	1	1	PIRKRLSsTSSEETQ
1991	PROM2	816	T		PSP	0	NM_144707	0	1	1	1	IRKRLSStSSEETQL
1992	PROM2	817	S		PSP	0	NM_144707	0	0	1	0	RKRLSSTsSEETQLF
1993	PROM2	818	S		PSP	0	NM_144707	0	0	1	0	KRLSSTSsEETQLFH
1994	PROM2	821	T		PSP	0	NM_144707	0	0	1	0	SSTSSEEtQLFHIPR
1995	CNNM3	488	Y		PSP	0	NM_017623	0	1	1	0	FKVSDDEyKVTISPQ
1996	CNNM3	595	S		PSP	0	NM_017623	0	1	1	1	SALTVPSsVHQSPVS
1997	CNNM3	661	S		18691976;20068231	0	NM_017623	0	0	1	1	RAQNLPQsPENTDLQ
1998	JAG1	1176	Y		PSP	0	NM_000214	0	1	1	1	RFAKQPAyTLVDREE
1999	JAG1	1177	T		PSP	0	NM_000214	1	1	1	1	FAKQPAYtLVDREEK
[truncated: 20,469 more rows]
