# Supplementary material for: The mutational landscape of phosphorylation signaling in cancer
Source: Sci Rep. 2013 Oct 2;3:2651. doi: 10.1038/srep02651 (PMC3788619; doi:10.1038/srep02651)
Supplement: Supplementary Information — Supplementary Tables 1–8 [file srep02651-s2.zip › Supplementary_table_3__pSNVs.csv]

	gene	position	wt_residue	mut_residue	status	disorder	predictor_vote	refseq	is_cancer_gene	blca_count	brca_count	coadread_count	gbm_count	hnsc_count	kirc_count	laml_count	luad_count	lusc_count	ov_count	ucec_count	total_count	peptide15
1	AACS	523	D	Y	N1	ordered	4	NM_023928	0	0	0	0	0	0	0	0	0	0	1	0	1	PGIWAHGdYCRINPK
2	AADAC	188	D	H	N1	ordered	5	NM_001086	0	0	0	0	0	0	0	0	1	0	0	0	1	ERIGISGdSAGGNLA
3	AADAC	348	D	N	N2	ordered	5	NM_001086	0	0	0	0	0	1	0	0	0	0	0	0	1	QYDLLRDdGLMYVTR
4	AAK1	31	G	D	N2	disordered	0	NM_014911	0	0	1	0	0	0	0	0	0	0	0	0	1	GGSTSGLgSGYIGRV
5	AAK1	617	G	V	N1	disordered	0	NM_014911	0	0	0	0	0	0	0	0	1	0	0	0	1	AVQGQKVgSLTPPSS
6	AAK1	656	L	F	N2	disordered	0	NM_014911	0	0	0	0	0	0	0	0	0	0	0	1	1	ASKSTQLlQAAAAEA
7	AAK1	726	E	K	N2	disordered	0	NM_014911	0	0	0	0	0	1	0	0	0	0	0	0	1	LGEGKHPeKLGGSAE
8	AARS2	355	R	C	N2	ordered	4	NM_020745	0	0	1	0	0	0	0	0	0	0	0	0	1	LVLRRILrRAVRFSM
9	AASDH	641	S	G	N2	disordered	0	NM_181806	0	0	0	0	0	0	0	0	0	1	0	0	1	EDVTFRKsCATKRKL
10	AASDH	641	S	I	N2	disordered	0	NM_181806	0	0	0	0	0	0	0	0	0	0	1	0	1	EDVTFRKsCATKRKL
11	AASDHPPT	257	P	L	N1	disordered	1	NM_015423	0	0	0	0	0	0	0	0	1	0	0	0	1	GSRHQDVpSQDDSKP
12	AASS	51	T	S	DI	ordered	5	NM_005763	0	0	0	0	0	0	0	0	0	0	0	1	1	PKHIKGItNLGYKVL
13	AASS	55	Y	C	DI	ordered	4	NM_005763	0	0	0	0	0	0	0	0	0	0	0	1	1	KGITNLGyKVLIQPS
14	AASS	56	K	E	N1	ordered	5	NM_005763	0	0	0	0	0	0	0	0	1	0	0	0	1	GITNLGYkVLIQPSN
15	AATF	119	E	K	N1	disordered	3	NM_012138	0	1	0	0	0	0	0	0	0	0	0	0	1	LGLEEYDeDDLGAAE
16	AATF	268	G	D	N2	disordered	3	NM_012138	0	0	0	0	0	0	0	0	1	0	0	0	1	PLFKDKGgPEFSSAL
17	AATF	280	K	E	N2	ordered	5	NM_012138	0	0	0	0	0	0	0	0	0	1	0	0	1	SALKNSHkALKALLR
18	ABCA1	1253	E	K	N1	disordered	4	NM_005502	0	0	0	0	0	0	0	0	0	0	1	0	1	EIFLKVAeESGVDAE
19	ABCA1	1254	E	D	N1	disordered	2	NM_005502	0	0	0	0	0	0	0	0	0	1	0	0	1	IFLKVAEeSGVDAET
20	ABCA1	2061	G	S	N2	ordered	5	NM_005502	0	0	0	0	0	0	0	0	0	1	0	0	1	STAMALIgGPPVVFL
21	ABCA2	1072	F	L	N2	ordered	2	NM_212533	0	0	0	0	0	1	0	0	0	0	0	0	1	MSILTGLfPPTSGSA
22	ABCA2	1092	E	K	N2	ordered	1	NM_212533	0	0	0	0	0	1	0	0	0	0	0	0	1	DIRTEMDeIRKNLGM
23	ABCA3	1271	R	W	N2	ordered	4	NM_001089	0	0	0	0	0	0	0	0	1	0	0	0	1	FYENYETrRYCTSSE
24	ABCA4	1187	T	M	N1	ordered	0	NM_000350	0	0	1	0	0	0	0	0	0	0	0	0	1	SSKGFSTtCPAHVDD
25	ABCA5	140	R	C	N2	ordered	5	NM_018672	0	0	0	0	1	0	0	0	0	0	0	0	1	DSMSYELrFFPDMIP
26	ABCA8	1501	R	Q	N2	ordered	2	NM_007168	0	0	0	0	0	0	0	0	0	0	1	0	1	RLFPQAArQERYSSL
27	ABCB1	34	V	I	N1	disordered	2	NM_000927	0	0	0	0	0	0	0	0	0	0	0	1	1	KKEKKPTvSVFSMFR
28	ABCB1	41	R	C	N2	ordered	5	NM_000927	0	0	0	0	1	0	0	0	0	0	0	0	1	VSVFSMFrYSNWLDK
29	ABCB1	41	R	H	N2	ordered	5	NM_000927	0	0	0	0	0	0	0	0	0	0	0	1	1	VSVFSMFrYSNWLDK
30	ABCB1	660	S	C	DI	disordered	2	NM_000927	0	0	0	0	1	0	0	0	0	0	0	0	1	MSSNDSRsSLIRKRS
31	ABCB1	674	G	A	N2	disordered	0	NM_000927	0	0	0	0	0	0	0	0	0	1	0	0	1	STRRSVRgSQAQDRK
32	ABCB1	674	G	V	N2	disordered	1	NM_000927	0	0	0	0	0	0	0	0	1	0	0	0	1	STRRSVRgSQAQDRK
33	ABCB1	681	K	E	N1	disordered	2	NM_000927	0	1	0	0	0	0	0	0	0	0	0	0	1	GSQAQDRkLSTKEAL
34	ABCB1	683	S	T	DI	disordered	0	NM_000927	0	0	0	0	0	0	0	0	1	0	0	0	1	QAQDRKLsTKEALDE
35	ABCB1	688	L	M	N2	disordered	1	NM_000927	0	0	0	0	0	0	0	0	1	0	0	0	1	KLSTKEAlDESIPPV
36	ABCB4	627	L	I	N2	ordered	5	NM_018849	0	0	0	0	0	0	0	0	1	0	0	0	1	KEGVYFKlVNMQTSG
37	ABCB7	268	L	S	N1	ordered	4	NM_004299	0	0	0	0	0	0	0	0	0	0	1	0	1	ISFVLSAlVFNLLPI
38	ABCB7	356	R	I	N1	ordered	5	NM_004299	0	0	0	0	0	0	0	0	1	0	0	0	1	NERYEAQrYDGFLKT
39	ABCB8	255	Q	L	N1	ordered	4	NM_007188	0	0	0	0	0	0	0	0	1	0	0	0	1	SFKLVISqGLRSCTQ
40	ABCC1	495	M	T	N2	disordered	4	NM_004996	0	0	0	0	0	0	0	0	0	0	0	1	1	KTYQVAHmKSKDNRI
41	ABCC1	898	N	S	N2	disordered	2	NM_004996	0	0	0	0	0	0	0	0	0	0	1	0	1	KEAKQMEnGMLVTDS
42	ABCC2	605	Q	H	N2	ordered	4	NM_000392	0	0	1	0	0	0	0	0	0	0	0	0	1	MMISSMLqASVSTER
43	ABCC2	943	E	K	N2	disordered	1	NM_000392	0	0	0	0	0	0	0	0	0	1	0	0	1	VNSLKEDeELVKGQK
44	ABCC3	1471	Q	H	N1	ordered	5	NM_003786	0	0	0	0	0	0	1	0	0	0	0	0	1	IQATIRTqFDTCTVL
45	ABCC4	314	S	C	DI	ordered	5	NM_005845	0	0	0	0	0	0	1	0	0	0	0	0	1	ISKILRSsCLRGMNL
46	ABCC4	318	G	R	N2	ordered	5	NM_005845	0	0	0	0	0	0	0	0	0	0	1	0	1	LRSSCLRgMNLASFF
47	ABCC5	556	R	L	N1	disordered	3	NM_005688	0	0	0	0	0	0	0	0	1	0	0	0	1	LLLDSDErPSPEEEE
48	ABCD2	390	T	I	DI	ordered	4	NM_005164	0	0	0	0	1	0	0	0	0	0	0	0	1	SERTEAFtTARNLLA
49	ABCF1	140	S	T	DI	disordered	5	NM_001025091	0	0	0	0	0	1	0	0	0	0	0	0	1	AALIQDQsEEEEEEE
50	ABCF1	223	K	R	N2	disordered	3	NM_001025091	0	0	0	0	1	0	0	0	0	0	0	0	1	QGKEKAKkAEQGSEE
51	ABCF1	226	Q	R	N1	disordered	2	NM_001025091	0	0	0	0	0	0	1	0	0	0	0	0	1	EKAKKAEqGSEEEGE
52	ABCF1	410	E	K	N2	ordered	3	NM_001025091	0	1	0	0	0	0	0	0	0	0	0	0	1	QGDDTAAeRLEKVYE
53	ABCF1	683	R	I	N2	ordered	4	NM_001025091	0	0	0	0	0	0	0	0	0	1	0	0	1	TPTHGEMrKNHRLKI
54	ABCF2	353	A	S	N2	disordered	4	NM_005692	0	0	0	0	0	0	0	0	1	0	0	0	1	GHGSAKLaRQAQSKE
55	ABCF3	219	L	S	N1	ordered	5	NM_018358	0	1	0	0	0	0	0	0	0	0	0	0	1	NGLGKTTlLKMLATR
56	ABCF3	231	P	Q	N2	ordered	5	NM_018358	0	0	0	1	0	0	0	0	0	0	0	0	1	ATRSLRVpAHISLLH
57	ABCF3	518	E	V	N2	ordered	4	NM_018358	0	0	0	0	0	0	0	0	0	0	1	0	1	LSVSADLeSRICVVG
58	ABCG2	108	I	V	N2	ordered	3	NM_004827	0	0	0	0	1	0	0	0	0	0	0	0	1	GLSGDVLiNGAPRPA
59	ABCG2	7	E	K	N2	disordered	0	NM_004827	0	0	0	0	1	0	0	0	0	0	0	0	1	^MSSSNVeVFIPVSQ
60	ABHD10	111	D	V	N1	ordered	5	NM_018394	0	0	0	0	0	0	0	0	0	1	0	0	1	GHACIRFdYSGVGSS
61	ABHD14B	42	R	H	N1	ordered	4	NM_032750	0	0	0	1	0	0	0	0	0	0	0	0	1	VLLLHGIrFSSETWQ
62	ABI1	268	P	T	N1	disordered	5	NM_005470	1	0	0	0	0	0	1	0	0	0	0	0	1	IAVPTPSpPTIGPEN
63	ABI1	396	P	L	N1	disordered	4	NM_005470	1	0	0	0	0	0	0	0	0	1	0	0	1	IADSPTPpPPPPPDD
64	ABI1	414	P	S	N2	disordered	4	NM_005470	1	0	1	0	0	0	0	0	0	0	0	0	1	FDDSPPPpPPPPVDY
65	ABI2	180	M	K	N2	disordered	4	NM_005759	0	0	0	0	0	1	0	0	0	0	0	0	1	QKPPSPPmSGKGTLG
66	ABI2	21	D	H	N1	ordered	3	NM_005759	0	0	0	0	0	0	0	0	1	0	0	0	1	GGRRALFdSYTNLER
67	ABI2	308	P	H	N2	disordered	5	NM_005759	0	0	0	0	0	0	1	0	0	0	0	0	1	SLPYRRPpSITSQTS
68	ABI3	335	I	V	N2	ordered	3	NM_016428	0	0	0	0	1	0	0	0	0	0	0	0	1	SFSEGTViCVTRRYS
69	ABI3BP	464	T	S	N2	disordered	0	NM_015429	0	0	0	0	0	0	0	0	0	1	0	0	1	TPAPQQTtSIPSTPK
70	ABL1	106	K	N	N2	ordered	5	NM_007313	1	0	0	0	0	0	0	0	0	0	1	0	1	LSITKGEkLRVLGYN
71	ABL1	185	R	K	N1	ordered	4	NM_007313	1	0	0	0	0	0	1	0	0	0	0	0	1	GQRSISLrYEGRVYH
72	ABL1	205	V	I	N1	ordered	4	NM_007313	1	0	0	0	0	0	0	0	0	0	0	1	1	ASDGKLYvSSESRFN
73	ABL1	265	H	Y	N2	ordered	5	NM_007313	1	1	0	0	0	0	0	0	0	0	0	0	1	RTDITMKhKLGGGQY
74	ABL1	459	Y	H	N2	ordered	5	NM_007313	1	0	1	0	0	0	0	0	0	0	0	0	1	ATYGMSPyPGIDLSQ
75	ABL1	472	E	Q	N2	ordered	5	NM_007313	1	0	0	0	0	0	0	0	0	1	0	0	1	SQVYELLeKDYRMER
76	ABL1	75	A	T	N2	disordered	4	NM_007313	1	0	0	0	0	0	0	0	0	0	0	1	1	NSKENLLaGPSENDP
77	ABL1	90	D	N	N1	ordered	5	NM_007313	1	0	1	0	0	0	0	0	0	0	0	0	1	NLFVALYdFVASGDN
78	ABL1	91	F	V	N1	ordered	5	NM_007313	1	1	0	0	0	0	0	0	0	0	0	1	2	LFVALYDfVASGDNT
79	ABL1	937	P	L	N1	disordered	2	NM_007313	1	0	0	0	0	0	0	1	0	0	0	0	1	GGKPSQSpSQEAAGE
80	ABL1	94	S	R	DI	ordered	3	NM_007313	1	0	0	0	0	0	1	0	0	0	0	0	1	ALYDFVAsGDNTLSI
81	ABL2	113	V	F	N2	ordered	5	NM_007314	1	0	0	0	0	0	1	0	0	0	0	0	1	ESDPNLFvALYDFVA
82	ABL2	226	A	T	N2	ordered	0	NM_007314	1	0	0	0	0	0	0	0	0	0	1	0	1	HYRINTTaDGKVYVT
83	ABL2	227	D	Y	N2	ordered	5	NM_007314	1	0	1	0	0	0	0	0	0	0	0	0	1	YRINTTAdGKVYVTA
84	ABL2	299	Y	C	DI	ordered	5	NM_007314	1	0	0	0	0	0	0	0	0	1	0	0	1	HKLGGGQyGEVYVGV
85	ABL2	300	G	R	N1	ordered	5	NM_007314	1	0	0	0	0	0	1	0	0	0	0	0	1	KLGGGQYgEVYVGVW
86	ABL2	443	A	T	N2	ordered	4	NM_007314	1	0	0	0	1	0	0	0	0	0	0	0	1	GDTYTAHaGAKFPIK
87	ABL2	508	E	K	N2	ordered	4	NM_007314	1	0	0	0	0	1	0	0	0	0	0	0	1	GYRMEQPeGCPPKVY
88	ABL2	612	R	K	N2	disordered	3	NM_007314	1	0	1	0	0	0	0	0	0	0	0	0	1	SLAPGFIrGAQASSG
89	ABL2	648	R	M	N2	disordered	5	NM_007314	1	0	0	0	0	0	0	0	0	1	0	0	1	ETCFTRDrKGGFFSS
90	ABL2	921	P	S	N2	disordered	0	NM_007314	1	0	0	1	0	0	0	0	0	0	0	0	1	PSPAKAApVLPTTHN
91	ABL2	938	T	N	DI	disordered	5	NM_007314	1	0	0	0	0	0	0	0	0	0	0	1	1	VPVLISPtLKHTPAD
92	ABL2	965	Q	H	N2	disordered	5	NM_007314	1	0	0	0	0	0	0	0	1	0	0	0	1	FKLLSEHqVTSSGDK
93	ABLIM1	343	E	V	N2	disordered	4	NM_002313	0	1	0	0	0	0	0	0	0	0	0	0	1	CKQSTKTeEKLRPTR
94	ABLIM1	437	E	D	N1	disordered	1	NM_002313	0	0	0	0	0	0	1	0	0	0	0	0	1	LSPTPSAeGYQDVRD
95	ABLIM1	663	G	W	N2	disordered	4	NM_002313	0	0	0	0	0	0	1	0	0	0	0	0	1	LPGYGRNgLHRPVST
96	ABLIM3	400	R	C	N2	disordered	4	NM_014945	0	0	0	0	1	0	0	0	0	0	0	0	1	RSPHHYYrSGPESGR
97	ABLIM3	510	D	H	N2	disordered	2	NM_014945	0	0	0	0	0	1	0	0	0	0	0	0	1	SSGGEEDdFDRSMHK
98	ABLIM3	547	S	R	N2	disordered	1	NM_014945	0	0	0	0	0	0	0	0	0	0	1	0	1	DPWTPPRsSTSSREA
99	ABRA	280	H	Y	N2	disordered	4	NM_139166	0	0	0	0	0	0	1	0	0	0	0	0	1	LAMSTRLhKGDEGYG
100	ABRA	288	R	C	N1	disordered	5	NM_139166	0	0	0	0	0	0	0	0	0	1	0	0	1	KGDEGYGrPKEGTKT
101	ABRA	293	T	N	N2	disordered	5	NM_139166	0	0	0	0	0	0	0	0	0	0	1	0	1	YGRPKEGtKTAERAK
102	ACAA1	322	A	S	N1	ordered	4	NM_001607	0	0	0	0	0	0	0	0	0	1	0	0	1	DIMGIGPaYAIPVAL
103	ACAA2	130	R	T	N2	ordered	5	NM_006111	0	0	0	0	0	0	0	0	1	0	0	0	1	SQAPYCVrNVRFGTK
104	ACACA	1246	Y	C	DI	disordered	4	NM_198834	0	0	0	0	0	1	0	0	0	0	0	0	1	FSSNLNHyGMTHVAS
105	ACACA	1287	D	H	N2	ordered	4	NM_198834	0	0	1	0	0	0	0	0	0	0	0	0	1	EDFVRIFdEVMGCFS
106	ACACA	1405	R	H	N1	ordered	5	NM_198834	0	0	0	0	0	1	0	0	0	0	0	0	1	RDKFEEDrIYRHLEP
107	ACACA	1414	L	V	N2	ordered	4	NM_198834	0	1	0	0	0	0	0	0	0	0	0	0	1	YRHLEPAlAFQLELN
108	ACACA	1878	V	F	N2	ordered	5	NM_198834	0	0	0	0	0	0	0	0	1	0	0	0	1	LGQRTIQvENSHLIL
109	ACACA	2373	R	L	N2	disordered	5	NM_198834	0	0	0	0	0	0	0	0	0	0	0	1	1	TQRAEVIrILSTMDS
110	ACACA	2383	T	M	N2	disordered	3	NM_198834	0	0	0	0	1	0	0	0	0	0	0	0	1	STMDSPSt*
111	ACACA	332	D	V	N2	ordered	4	NM_198834	0	0	0	0	0	1	0	0	0	0	0	0	1	KGYVKDVdDGLQAAE
112	ACAD11	21	D	N	N2	ordered	1	NM_032169	0	0	0	0	0	0	0	0	0	0	1	0	1	VLPQHKFdSKSLEAY
113	ACAD11	326	R	T	N1	ordered	3	NM_032169	0	1	0	0	0	0	0	0	0	0	0	0	1	IAQGVYSrYLLGNNS
114	ACAD9	474	S	Y	DI	disordered	2	NM_014049	0	0	0	0	0	0	0	0	0	1	0	0	1	VGRRLRDsLGRTVDL
115	ACAN	124	R	C	N2	ordered	0	NM_013227	0	0	0	1	0	0	0	0	0	0	0	0	1	TLEVQSLrSNDSGVY
116	ACAN	125	S	F	N2	ordered	0	NM_013227	0	0	0	0	0	0	0	0	1	0	0	0	1	LEVQSLRsNDSGVYR
117	ACAN	94	V	M	N2	ordered	0	NM_013227	0	0	0	0	0	0	1	0	0	0	0	0	1	LVATEGRvRVNSAYQ
118	ACAP2	377	K	I	N1	disordered	4	NM_012287	0	0	0	0	0	0	1	0	0	0	0	0	1	ESEKLDKkSSPSTGS
119	ACAP2	578	S	P	N2	ordered	2	NM_012287	0	0	0	0	1	0	0	0	0	0	0	0	1	DGRESLPsTVSANSL
120	ACAP2	580	V	L	N1	ordered	1	NM_012287	0	0	0	0	0	1	0	0	0	0	0	0	1	RESLPSTvSANSLYE
121	ACAT1	130	M	I	N1	ordered	5	NM_000019	0	0	0	0	0	0	0	0	0	0	1	0	1	NKVCASGmKAIMMAS
122	ACBD3	499	P	Q	N2	ordered	5	NM_022735	0	0	0	0	0	0	0	0	0	1	0	0	1	YAGSHQYpGRGVYLL
123	ACBD5	149	I	F	N1	disordered	5	NM_145698	0	0	0	0	0	1	0	0	0	0	0	0	1	VIGPFYEiVEDKKSG
124	ACBD5	160	D	N	N1	disordered	2	NM_145698	0	0	0	0	0	0	0	0	1	0	0	0	1	KKSGRSSdITSDLGN
125	ACBD5	174	N	I	N1	disordered	5	NM_145698	0	0	0	0	0	0	0	0	1	0	0	0	1	NVLTSTPnAKTVNGK
126	ACBD5	240	Q	R	N2	disordered	2	NM_145698	0	0	0	0	0	0	0	0	0	1	0	0	1	DGFVQDIqNDIHASS
127	ACBD5	433	R	L	N2	ordered	2	NM_145698	0	0	0	0	0	0	0	0	0	1	0	0	1	WGSDRGSrGSLNEQI
128	ACER3	112	K	N	N2	ordered	4	NM_018367	0	0	1	0	0	0	0	0	0	0	0	0	1	YCMFECFkIKNSVNY
129	ACIN1	1175	R	L	N1	disordered	4	NM_014977	0	0	0	0	0	0	0	0	1	0	0	0	1	DKVREGPrSRSRSRD
130	ACIN1	241	E	Q	N1	disordered	3	NM_014977	0	0	0	0	0	0	0	0	0	0	0	1	1	ARAAKLSeGSQPAEE
131	ACIN1	322	E	D	N2	disordered	4	NM_014977	0	0	0	0	0	1	0	0	0	0	0	0	1	KPEEMMDeRPKTRSQ
132	ACIN1	324	P	A	N1	disordered	2	NM_014977	0	0	0	0	0	0	0	0	0	0	1	0	1	EEMMDERpKTRSQEQ
133	ACIN1	512	Y	F	DI	disordered	0	NM_014977	0	0	0	0	0	0	1	0	0	0	0	0	1	QKSTLADySAQKDLE
134	ACIN1	592	R	I	N2	disordered	5	NM_014977	0	0	1	0	0	0	0	0	0	0	0	0	1	SSSSSRSrSRSPDSS
135	ACIN1	678	Q	L	N1	disordered	3	NM_014977	0	0	0	1	0	0	0	0	0	0	0	0	1	TKDPSSGqEVATPPV
136	ACIN1	691	C	S	N2	disordered	2	NM_014977	0	0	0	0	0	1	0	0	0	0	0	0	1	PVPQLQVcEPKERTS
137	ACIN1	752	Q	P	N1	disordered	1	NM_014977	0	0	0	0	0	0	0	0	0	0	1	0	1	QPQTSETqTSHLPES
138	ACIN1	826	V	I	N1	disordered	3	NM_014977	0	0	0	0	0	1	0	0	0	0	0	0	1	SFKRKISvVSATKGV
139	ACIN1	895	S	C	DI	disordered	4	NM_014977	0	0	0	0	0	0	1	0	0	0	0	0	1	VDLHADDsRISEDET
140	ACIN1	899	E	Q	N1	disordered	5	NM_014977	0	1	0	0	0	0	0	0	0	0	0	0	1	ADDSRISeDETERNG
141	ACIN1	906	G	D	N2	disordered	5	NM_014977	0	0	0	1	0	0	0	0	0	0	0	0	1	EDETERNgDDGTHDK
142	ACLY	1096	P	L	N2	ordered	5	NM_001096	0	0	0	0	0	0	0	0	0	0	0	1	1	DDISYVLpEHMSM*
143	ACLY	531	Y	S	DI	ordered	5	NM_001096	0	0	0	0	0	0	1	0	0	0	0	0	1	PSVAAMVyPFTGDHK
144	ACLY	832	G	R	N2	ordered	5	NM_001096	0	0	1	0	0	0	0	0	0	0	0	0	1	YSWARELgLIRKPAS
145	ACO1	713	R	L	N1	ordered	5	NM_002197	0	0	1	0	0	0	0	0	0	0	0	0	1	FNSYGSRrGNDAVMA
146	ACO1	752	V	E	N2	ordered	5	NM_002197	0	0	1	0	0	0	0	0	0	0	0	0	1	PSGEILDvFDAAERY
147	ACO2	556	V	M	N2	ordered	5	NM_001098	0	0	1	0	0	0	0	0	0	0	0	0	1	KDSSGQHvDVSPTSQ
148	ACOX1	261	P	A	N2	ordered	3	NM_004035	0	0	1	0	0	0	0	0	0	0	0	0	1	MKYAQVKpDGTYVKP
149	ACOX3	277	M	L	N2	ordered	1	NM_003501	0	0	1	0	0	0	0	0	0	0	0	0	1	RQSLLNRmGDVTPEG
150	ACOXL	30	K	N	N2	ordered	1	NM_001142807	0	0	0	0	0	0	0	0	1	0	0	0	1	QDLAEKTkNFVSRSL
151	ACOXL	46	A	V	N1	ordered	0	NM_001142807	0	0	0	0	0	0	0	1	0	0	0	0	1	IGEVLSMaDMATGVK
152	ACOXL	51	G	E	N2	ordered	0	NM_001142807	0	0	0	0	0	0	0	0	0	1	0	0	1	SMADMATgVKCGIIY
153	ACP1	14	L	V	N2	ordered	4	NM_004300	0	0	0	0	0	0	1	0	0	0	0	0	1	KSVLFVClGNICRSP
154	ACP1	43	D	G	N2	ordered	3	NM_004300	0	0	0	0	0	0	0	0	0	0	0	1	1	ISENWRVdSAATSGY
155	ACP6	218	R	L	N2	ordered	2	NM_016361	0	0	0	0	0	0	0	0	1	0	0	0	1	LRQRTRGrRQTASLQ
156	ACP6	223	S	C	DI	ordered	2	NM_016361	0	0	1	0	0	0	0	0	0	0	0	0	1	RGRRQTAsLQPGISE
157	ACP6	236	K	E	N2	ordered	2	NM_016361	0	0	0	0	0	0	0	0	0	0	1	0	1	SEDLKKVkDRMGIDS
158	ACSBG1	146	A	D	N2	ordered	5	NM_015162	0	0	0	0	0	0	0	0	0	0	0	1	1	YLLARRAaKGFLKLG
159	ACSL1	391	D	E	N2	ordered	2	NM_001995	0	0	0	0	0	0	0	0	0	1	0	0	1	TLKRWLLdFASKRKE
160	ACSL1	577	Y	C	DI	ordered	5	NM_001995	0	0	0	0	0	0	0	0	1	0	0	0	1	PEKIENIyMRSEPVA
161	ACSL1	580	S	T	N2	ordered	5	NM_001995	0	0	0	0	1	0	0	0	0	0	0	0	1	IENIYMRsEPVAQVF
162	ACSL3	681	R	C	N1	ordered	2	NM_004457	1	0	0	1	0	0	0	0	0	0	0	0	1	FEIPVKIrLSPEPWT
163	ACSL4	137	N	K	N2	ordered	3	NM_022977	0	0	0	0	0	0	1	0	0	0	0	0	1	EVNRRVNnFGSGLTA
164	ACSL4	488	V	A	N2	ordered	5	NM_022977	0	0	0	0	0	0	0	0	0	0	0	1	1	TDYTTGRvGAPLICC
165	ACSL4	88	S	T	N2	ordered	0	NM_022977	0	0	0	0	0	1	0	0	0	0	0	0	1	KLFDHAVsKFGKKDS
166	ACSL6	639	K	N	N2	ordered	2	NM_015256	1	0	0	1	0	0	0	0	0	0	0	0	1	VMPSWAQkRGIEGTY
167	ACSL6	652	N	K	N2	ordered	1	NM_015256	1	0	0	0	0	0	1	0	0	0	0	0	1	TYADLCTnKDLKKAI
168	ACSM1	445	G	V	N2	ordered	5	NM_052956	0	0	0	0	0	0	0	0	1	0	0	0	1	KTAKVECgDFYNTGD
169	ACSM2B	541	P	R	N1	ordered	4	NM_182617	0	0	0	0	0	0	0	0	1	0	0	0	1	VTAPYKYpRKIEFVL
170	ACTA1	181	D	N	N2	ordered	3	NM_001100	0	1	0	0	0	0	0	0	0	0	0	0	1	PHAIMRLdLAGRDLT
171	ACTA1	198	R	C	N1	ordered	2	NM_001100	0	0	0	0	0	0	0	0	0	0	0	1	1	LMKILTErGYSFVTT
172	ACTA1	254	N	K	N2	ordered	4	NM_001100	0	0	1	0	0	0	0	0	0	0	0	0	1	GQVITIGnERFRCPE
173	ACTA1	58	D	N	N2	ordered	4	NM_001100	0	0	0	0	0	1	0	0	0	0	0	0	1	QKDSYVGdEAQSKRG
174	ACTA2	185	R	Q	N2	ordered	4	NM_001613	0	0	1	0	0	0	0	0	0	0	0	0	1	MRLDLAGrDLTDYLM
175	ACTA2	243	E	K	N1	disordered	4	NM_001613	0	0	0	0	1	0	0	0	0	0	0	0	1	SSLEKSYeLPDGQVI
176	ACTA2	246	D	G	N2	ordered	4	NM_001613	0	0	0	0	0	0	0	0	0	0	0	1	1	EKSYELPdGQVITIG
177	ACTA2	83	D	N	N2	ordered	4	NM_001613	0	0	0	0	0	1	0	0	0	0	0	0	1	GIITNWDdMEKIWHH
178	ACTB	139	V	A	N2	ordered	3	NM_001101	0	0	0	0	0	0	0	0	0	0	0	1	1	MYVAIQAvLSLYASG
179	ACTB	210	R	C	N2	ordered	4	NM_001101	0	0	0	0	0	0	0	0	0	0	0	1	1	TAEREIVrDIKEKLC
180	ACTB	254	R	Q	N2	ordered	2	NM_001101	0	0	1	0	0	0	0	0	0	0	0	0	1	VITIGNErFRCPEAL
181	ACTB	372	R	C	N2	ordered	4	NM_001101	0	0	0	1	0	0	0	0	0	0	0	0	1	SGPSIVHrKCF*
182	ACTB	93	E	Q	N1	ordered	3	NM_001101	0	1	0	0	0	0	0	0	0	0	0	0	1	WHHTFYNeLRVAPEE
183	ACTBL2	162	H	N	N1	ordered	2	NM_001017992	0	0	0	0	0	0	0	0	0	0	1	0	1	DSGDGVThIVPIYEG
184	ACTBL2	186	L	M	N1	ordered	2	NM_001017992	0	0	0	0	0	0	0	0	1	0	0	0	1	LDLAGRDlTDYLMKI
185	ACTBL2	215	E	Q	N2	ordered	3	NM_001017992	0	0	1	0	0	0	0	0	0	0	0	0	1	EIVRDVKeKLCYVAL
186	ACTBL2	255	R	C	N2	ordered	3	NM_001017992	0	0	0	0	0	1	0	0	0	0	0	0	1	VITIGNErFRCPEAI
187	ACTC1	143	S	F	N1	ordered	3	NM_005159	0	0	0	0	0	0	0	0	1	0	0	0	1	VAIQAVLsLYASGRT
188	ACTC1	148	G	V	N2	ordered	3	NM_005159	0	0	0	0	0	0	0	0	1	0	0	0	1	VLSLYASgRTTGIVL
189	ACTC1	149	R	H	N2	ordered	3	NM_005159	0	0	0	0	0	0	1	0	0	0	0	0	1	LSLYASGrTTGIVLD
190	ACTC1	186	D	Y	N1	ordered	3	NM_005159	0	0	0	0	0	0	0	0	0	1	0	0	1	RLDLAGRdLTDYLMK
191	ACTC1	205	T	S	N1	ordered	2	NM_005159	0	0	0	0	0	0	0	0	1	0	0	0	1	RGYSFVTtAEREIVR
192	ACTC1	211	V	A	N2	ordered	2	NM_005159	0	1	0	0	0	0	0	0	0	0	0	0	1	TTAEREIvRDIKEKL
193	ACTC1	241	S	G	DI	disordered	2	NM_005159	0	0	0	0	0	0	0	0	0	0	1	0	1	SSSSLEKsYELPDGQ
194	ACTC1	246	D	N	N2	ordered	2	NM_005159	0	0	0	0	0	1	0	0	0	0	0	0	1	EKSYELPdGQVITIG
195	ACTC1	358	W	C	N2	ordered	3	NM_005159	0	0	0	0	0	1	0	0	0	0	0	0	1	LSTFQQMwISKQEYD
196	ACTC1	67	L	M	N1	ordered	2	NM_005159	0	0	0	0	0	0	0	0	0	1	0	0	1	AQSKRGIlTLKYPIE
197	ACTC1	93	Y	C	DI	ordered	3	NM_005159	0	0	0	0	0	0	0	0	0	1	0	0	1	KIWHHTFyNELRVAP
198	ACTC1	97	R	G	N2	ordered	2	NM_005159	0	0	0	0	0	1	0	0	0	0	0	0	1	HTFYNELrVAPEEHP
199	ACTC1	97	R	H	N2	ordered	3	NM_005159	0	0	0	0	0	0	0	0	0	0	0	1	1	HTFYNELrVAPEEHP
200	ACTG1	168	G	A	N1	ordered	4	NM_001614	0	0	0	0	0	0	0	0	0	0	0	1	1	HTVPIYEgYALPHAI
201	ACTG1	180	L	V	N2	ordered	3	NM_001614	0	0	0	0	0	0	0	0	0	0	1	0	1	HAILRLDlAGRDLTD
202	ACTG1	190	M	I	N1	ordered	3	NM_001614	0	1	0	0	0	0	0	0	0	0	0	0	1	RDLTDYLmKILTERG
203	ACTG1	205	E	G	N1	ordered	3	NM_001614	0	0	1	0	0	0	0	0	0	0	0	0	1	YSFTTTAeREIVRDI
204	ACTG1	218	Y	C	DI	ordered	4	NM_001614	0	0	0	0	0	0	0	0	0	0	0	1	1	DIKEKLCyVALDFEQ
205	ACTG1	233	S	T	N2	disordered	3	NM_001614	0	0	0	0	0	0	0	0	0	0	1	0	1	EMATAASsSSLEKSY
206	ACTG1	243	P	A	N2	ordered	2	NM_001614	0	0	1	0	0	0	0	0	0	0	0	0	1	LEKSYELpDGQVITI
207	ACTG1	363	D	G	N1	ordered	3	NM_001614	0	0	0	0	0	0	1	0	0	0	0	0	1	WISKQEYdESGPSIV
208	ACTG1	46	G	C	N2	ordered	3	NM_001614	0	0	0	0	0	0	0	0	1	0	0	0	1	RHQGVMVgMGQKDSY
209	ACTG1	57	E	K	N2	ordered	2	NM_001614	0	1	0	0	0	0	0	0	0	0	0	0	1	KDSYVGDeAQSKRGI
210	ACTG1	58	A	T	N1	ordered	1	NM_001614	0	0	0	0	0	0	1	0	0	0	0	0	1	DSYVGDEaQSKRGIL
211	ACTG1	61	K	E	N1	ordered	2	NM_001614	0	0	0	0	0	0	0	0	0	0	0	1	1	VGDEAQSkRGILTLK
212	ACTG1	82	M	K	N2	ordered	4	NM_001614	0	0	0	0	0	0	0	0	1	0	0	0	1	IVTNWDDmEKIWHHT
213	ACTG2	184	R	H	N2	ordered	4	NM_001615	0	0	0	0	1	0	0	0	0	0	0	0	1	MRLDLAGrDLTDYLM
214	ACTG2	186	L	I	N1	ordered	3	NM_001615	0	0	0	0	0	0	0	0	1	0	0	0	1	LDLAGRDlTDYLMKI
215	ACTG2	234	S	Y	N2	disordered	3	NM_001615	0	0	0	0	0	0	0	0	0	1	0	0	1	EMATAASsSSLEKSY
216	ACTG2	255	R	L	N2	ordered	4	NM_001615	0	0	0	0	0	0	0	0	0	1	0	0	1	VITIGNErFRCPETL
217	ACTG2	359	S	R	N2	ordered	2	NM_001615	0	0	0	0	0	0	0	0	1	0	0	0	1	TFQQMWIsKPEYDEA
218	ACTG2	360	K	N	N2	ordered	2	NM_001615	0	0	1	0	0	0	0	0	0	0	0	0	1	FQQMWISkPEYDEAG
219	ACTG2	363	Y	N	DI	ordered	3	NM_001615	0	0	0	0	0	0	0	0	0	1	0	0	1	MWISKPEyDEAGPSI
220	ACTG2	63	R	L	N1	ordered	4	NM_001615	0	0	0	0	0	1	0	0	0	0	0	0	1	GDEAQSKrGILTLKY
221	ACTG2	83	M	I	N2	ordered	2	NM_001615	0	0	0	0	0	1	0	0	0	0	0	0	1	IITNWDDmEKIWHHS
222	ACTL7B	41	M	I	N2	disordered	2	NM_006686	0	0	0	0	0	0	0	0	1	0	0	0	1	GAATQLKmKPRKVHK
223	ACTL8	48	R	H	N2	ordered	1	NM_030812	0	0	0	0	0	0	0	0	0	0	0	1	1	NPGPSYArRRVSLGI
224	ACTL8	53	L	P	N1	ordered	3	NM_030812	0	0	0	0	0	0	1	0	0	0	0	0	1	YARRRVSlGIDICHP
225	ACTN1	734	Q	R	N2	ordered	4	NM_001130004	0	0	0	0	0	0	0	0	0	1	0	0	1	TINEVENqILTRDAK
226	ACTN1	738	R	W	N1	ordered	5	NM_001130004	0	0	0	0	0	0	0	0	0	0	0	1	1	VENQILTrDAKGISQ
227	ACTN1	743	I	F	N2	ordered	5	NM_001130004	0	0	0	0	0	0	0	0	1	0	0	0	1	LTRDAKGiSQEQMNE
228	ACTN1	743	I	V	N2	ordered	4	NM_001130004	0	0	0	0	0	0	0	0	0	0	0	1	1	LTRDAKGiSQEQMNE
229	ACTN2	233	D	Y	N2	ordered	4	NM_001103	0	0	1	0	0	0	0	0	0	0	0	0	1	PKMLDAEdIVNTPKP
230	ACTN2	427	K	N	N2	disordered	2	NM_001103	0	0	0	0	0	0	0	0	0	0	0	1	1	KEQILLQkDYESASL
231	ACTN2	431	S	L	DI	disordered	4	NM_001103	0	0	1	0	0	0	0	0	0	0	0	0	1	LLQKDYEsASLTEVR
232	ACTN2	442	R	L	N2	ordered	5	NM_001103	0	0	0	0	0	0	0	0	1	0	0	0	1	TEVRALLrKHEAFES
233	ACTN2	490	W	C	N2	ordered	5	NM_001103	0	0	0	0	0	0	1	0	0	0	0	0	1	CQKICDQwDRLGTLT
234	ACTN2	497	T	A	N1	ordered	3	NM_001103	0	0	0	0	0	0	0	0	0	1	0	0	1	WDRLGTLtQKRREAL
235	ACTN2	499	K	N	N2	ordered	3	NM_001103	0	0	0	0	0	0	0	0	1	0	0	0	1	RLGTLTQkRREALER
236	ACTN2	592	R	I	N1	disordered	3	NM_001103	0	0	0	0	0	0	0	0	1	0	0	0	1	VIQSYNIrISSSNPY
237	ACTN2	833	A	S	N2	ordered	3	NM_001103	0	0	0	0	0	0	0	0	1	0	0	0	1	DTAEQVIaSFRILAS
238	ACTN2	849	E	K	N2	ordered	5	NM_001103	0	0	0	0	0	0	0	0	1	0	0	0	1	KPYILAEeLRRELPP
239	ACTN2	851	R	H	N2	ordered	5	NM_001103	0	0	0	1	0	0	0	0	0	0	0	0	1	YILAEELrRELPPDQ
240	ACTN4	208	E	K	N2	ordered	4	NM_004924	0	0	0	1	0	0	0	0	0	0	0	0	1	LIHRHRPeLIEYDKL
241	ACTN4	236	D	N	N1	ordered	3	NM_004924	0	1	0	0	0	0	0	0	0	0	0	0	1	EVAEKYLdIPKMLDA
242	ACTN4	27	S	I	N2	disordered	1	NM_004924	0	0	0	0	0	0	0	0	1	0	0	0	1	NGAGGGGsMGDYMAQ
243	ACTN4	467	Q	R	N2	ordered	5	NM_004924	0	0	0	0	0	0	0	0	0	1	0	0	1	ESDLAAHqDRVEQIA
244	ACTN4	621	S	Y	DI	ordered	3	NM_004924	0	1	0	0	0	0	0	0	0	0	0	0	1	VTPQIINsKWEKVQQ
245	ACTN4	667	T	N	DI	ordered	1	NM_004924	0	0	0	0	0	0	0	0	0	1	0	0	1	VVGPWIQtKMEEIGR
246	ACTR2	380	R	Q	N1	ordered	3	NM_001005386	0	0	0	0	0	0	0	0	0	0	0	1	1	KDNFWMTrQEYQEKG
247	ACTR8	304	R	W	N2	ordered	4	NM_022899	0	0	0	0	1	0	0	0	0	0	0	0	1	GVSHRNTrLCLAYGG
248	ACVR1	495	L	F	N1	ordered	5	NM_001105	0	0	0	0	0	0	0	0	0	0	1	0	1	ALRIKKTlTKIDNSL
249	ACVR1	504	K	I	N2	disordered	5	NM_001105	0	0	0	0	0	1	0	0	0	0	0	0	1	KIDNSLDkLKTDC*
250	ACVR1B	425	E	Q	N2	ordered	5	NM_020328	0	0	0	0	0	0	0	0	0	1	0	0	1	TKRYMAPeVLDETIN
251	ACYP1	45	R	W	N1	ordered	3	NM_001107	0	0	1	0	0	0	0	0	0	0	0	0	1	GWVQNTDrGTVQGQL
252	ADA	73	A	T	N2	ordered	3	NM_000022	0	0	1	0	0	0	0	0	0	0	0	0	1	DYYMPAIaGCREAIK
253	ADAD1	224	R	L	N2	disordered	2	NM_139243	0	0	0	0	0	0	0	0	1	0	0	0	1	FNQLISNrSEYLKYS
254	ADAD1	237	F	L	N2	ordered	4	NM_139243	0	0	0	0	1	0	0	0	0	0	0	0	1	YSSSLAAfIIERAGQ
255	ADAM15	740	S	F	N2	disordered	4	NM_207197	0	1	0	0	0	0	0	0	0	0	0	0	1	CQYRAAQsGPSERPG
256	ADAM15	741	G	S	N2	disordered	0	NM_207197	0	0	0	1	0	0	0	0	0	0	0	0	1	QYRAAQSgPSERPGP
257	ADAM17	813	R	C	N2	disordered	5	NM_003183	0	0	0	0	0	1	0	0	0	0	0	0	1	AASFKLQrQNRVDSK
258	ADAM23	710	D	H	N2	ordered	5	NM_003812	0	1	0	0	0	0	0	0	0	0	0	0	1	TDVGYVEdGTPCGPS
259	ADAM8	755	T	P	N2	disordered	1	NM_001109	0	0	0	0	0	0	0	0	1	0	0	0	1	PPPAPPVtVSSPPFP
260	ADAM9	743	Q	E	N2	disordered	2	NM_003816	0	1	0	0	0	0	0	0	0	0	0	0	1	YESDGKNqANPSRQP
261	ADAM9	750	P	L	N1	disordered	4	NM_003816	0	0	0	0	0	0	0	0	0	0	0	1	1	QANPSRQpGSVPRHV
262	ADAMTS12	442	R	C	N2	ordered	5	NM_030955	0	0	0	0	0	1	0	0	0	0	0	0	1	CSEEYITrFLDRGWG
263	ADAMTS16	1103	L	M	N2	disordered	1	NM_139056	0	0	0	0	0	1	0	0	0	0	0	0	1	SHLPKPSlELERACA
264	ADAMTS16	770	G	A	N2	ordered	3	NM_139056	0	0	0	0	0	0	0	0	1	0	0	0	1	HMVTIPSgARSIRIY
265	ADAMTS16	770	G	E	N2	ordered	3	NM_139056	0	0	0	0	0	0	0	1	0	0	0	0	1	HMVTIPSgARSIRIY
266	ADAMTS16	770	G	V	N2	ordered	3	NM_139056	0	0	0	0	0	0	0	0	1	0	0	0	1	HMVTIPSgARSIRIY
267	ADAMTS16	772	R	Q	N1	ordered	3	NM_139056	0	0	0	0	0	0	0	0	1	0	0	0	1	VTIPSGArSIRIYEM
268	ADAMTS16	775	R	S	N1	ordered	3	NM_139056	0	0	0	0	0	0	0	0	0	1	0	0	1	PSGARSIrIYEMNVS
269	ADAMTS16	778	E	K	N2	disordered	3	NM_139056	0	1	0	0	0	0	0	0	0	0	0	0	1	ARSIRIYeMNVSTSY
270	ADAR	600	Q	H	N1	disordered	1	NM_001111	0	0	0	0	0	0	0	0	1	0	0	0	1	SEKTAESqTPTPSAT
271	ADAR	602	P	H	N1	disordered	2	NM_001111	0	0	0	0	0	0	0	0	1	0	0	0	1	KTAESQTpTPSATSF
272	ADARB1	20	R	H	N2	disordered	4	NM_015833	0	0	0	0	0	0	0	0	1	0	0	0	1	STDVKENrNLDNVSP
273	ADARB2	61	T	N	N1	disordered	0	NM_018702	0	0	0	0	0	0	0	0	0	1	0	0	1	TNTEDDDtLSTSSAE
274	ADCK1	434	T	A	DI	ordered	4	NM_020421	0	0	0	0	0	0	0	0	1	0	0	0	1	QMLLILKtNDLLRGI
275	ADCK1	439	R	H	N2	ordered	4	NM_020421	0	0	0	0	0	0	0	0	0	0	1	0	1	LKTNDLLrGIEAALG
276	ADCY10	283	Q	H	N1	disordered	0	NM_018417	0	0	0	0	0	0	0	0	0	1	0	0	1	QIDNKQLqGYLSELR
277	ADCY2	471	R	Q	N1	disordered	2	NM_020546	0	0	0	0	0	0	0	0	0	0	0	1	1	INPKGERrSPQHLFR
278	ADCY2	471	R	W	N1	disordered	2	NM_020546	0	0	0	0	1	0	0	0	0	0	0	0	1	INPKGERrSPQHLFR
279	ADCY2	477	F	L	N2	disordered	1	NM_020546	0	0	0	0	0	0	0	0	0	1	0	0	1	RRSPQHLfRPRHTLD
280	ADCY3	13	S	L	N1	disordered	5	NM_004036	0	1	0	0	0	0	0	0	0	0	0	0	1	GFSEPEYsAEYSAEY
281	ADCY4	450	R	W	N2	disordered	2	NM_139247	0	0	0	0	0	0	0	0	1	0	0	0	1	TYLVIDPrAEEEDEK
282	ADCY6	52	P	L	N1	disordered	2	NM_015270	0	0	0	0	1	0	0	0	0	0	0	0	1	SCLRDAEpPSPTPAG
283	ADCY6	55	P	A	N1	disordered	3	NM_015270	0	0	0	0	0	0	0	0	1	0	0	0	1	RDAEPPSpTPAGPPR
284	ADCY8	1159	S	G	DI	ordered	5	NM_001115	0	0	0	0	0	0	0	0	0	1	0	0	1	EIYVKGIsEQEGKIK
285	ADCY8	409	R	G	N1	ordered	5	NM_001115	0	0	0	0	0	0	0	0	1	0	0	0	1	FHRIYIHrYENVSIL
286	ADCY8	416	L	V	N2	ordered	5	NM_001115	0	0	0	0	0	0	0	0	0	0	0	1	1	RYENVSIlFADVKGF
287	ADCY9	1310	R	S	N2	disordered	3	NM_001116	0	0	0	0	0	0	0	0	0	0	1	0	1	DAHLSPKrPWKEPVK
288	ADD1	30	E	D	N2	ordered	5	NM_014189	0	0	0	0	0	1	0	0	0	0	0	0	1	RYFDRVDeNNPEYLR
289	ADD1	327	I	T	N2	ordered	4	NM_014189	0	0	0	0	0	0	1	0	0	0	0	0	1	NLVVACEiQVRTLAS
290	ADD1	426	D	N	N1	disordered	5	NM_014189	0	0	1	0	0	0	0	0	0	0	0	0	1	YSFASDGdSGTCSPL
291	ADD1	470	T	A	N2	disordered	5	NM_014189	0	0	0	0	0	0	1	0	0	0	0	0	1	GSSPKSKtKVWTNIT
292	ADD1	731	G	E	N2	disordered	1	NM_014189	0	0	0	0	1	0	0	0	0	0	0	0	1	APSAVEEgAAADPGS
293	ADD1	739	D	N	N1	disordered	3	NM_014189	0	0	0	0	0	1	0	0	0	0	0	0	1	AAADPGSdGSPGKSP
294	ADD2	384	R	G	N2	ordered	5	NM_001617	0	0	0	0	0	0	0	0	0	1	0	0	1	YRTGYTYrHPFVQEK
295	ADD2	5	T	M	N2	disordered	2	NM_001617	0	0	0	1	0	0	0	0	0	0	0	0	1	^MSEEtVPEAASP
296	ADD2	686	S	L	N2	disordered	3	NM_001617	0	0	0	0	0	0	0	0	0	0	0	1	1	TSKDKTEsVTSGPMS
297	ADD2	709	F	L	N1	disordered	4	NM_001617	0	0	0	0	1	0	0	0	0	0	0	0	1	PSKKKKKfRTPSFLK
298	ADD3	449	V	M	N2	disordered	5	NM_016824	0	0	0	0	0	0	0	0	0	0	0	1	1	SPNTYMKvNVPEESR
299	ADD3	480	G	E	N1	disordered	5	NM_016824	0	0	0	0	0	0	0	0	1	0	0	0	1	DSSKVSGgTPIKIED
300	ADD3	57	R	Q	N1	ordered	5	NM_016824	0	0	1	0	0	0	0	0	0	0	0	0	1	NMMEQRKrVTQILQS
301	ADD3	68	R	W	N2	ordered	5	NM_016824	0	0	0	0	0	0	0	0	1	0	0	0	1	ILQSPAFrEDLECLI
302	ADD3	7	Q	H	N2	disordered	1	NM_016824	0	0	0	0	0	0	0	0	1	0	0	0	1	^MSSDASqGVITTPP
303	ADH1A	154	D	V	N2	ordered	2	NM_000667	0	0	0	0	0	0	2	0	0	0	0	0	2	FSQYTVVdENAVAKI
304	ADH1A	361	D	H	N2	ordered	5	NM_000667	0	1	0	0	0	0	0	0	0	0	0	0	1	EKINEGFdLLHSGKS
305	ADH1B	154	D	Y	N2	ordered	4	NM_000668	0	0	0	0	0	0	0	0	1	0	0	0	1	FSQYTVVdENAVAKI
306	ADH1B	25	E	D	N1	ordered	5	NM_000668	0	0	0	0	0	0	0	0	1	0	0	0	1	VKKPFSIeDVEVAPP
307	ADNP	102	E	Q	N2	ordered	3	NM_015339	0	0	0	0	0	0	0	0	1	0	0	0	1	NVHSEDFeNRILLNC
308	ADNP	104	R	S	N2	ordered	3	NM_015339	0	0	0	0	0	1	0	0	0	0	0	0	1	HSEDFENrILLNCPY
309	ADNP	716	K	Q	N2	disordered	2	NM_015339	0	0	0	0	0	0	0	1	0	0	0	0	1	SPSLAPVkRTYEQME
310	ADNP	732	L	F	N2	disordered	0	NM_015339	0	0	0	0	0	0	0	0	0	0	0	1	1	PLLKKRKlDDDSDSP
311	ADNP	954	D	H	N1	disordered	5	NM_015339	0	0	1	0	0	0	0	0	0	0	0	0	1	KLMHNASdSEVDQDD
312	ADPRH	11	S	R	N2	ordered	5	NM_001125	0	0	0	0	0	0	0	0	0	1	0	0	1	YVAAMVLsAAGDALG
313	ADRA1A	277	V	L	N2	ordered	5	NM_033303	0	0	0	0	0	0	0	0	1	0	0	0	1	AAKTLGIvVGCFVLC
314	ADRA1A	299	P	H	N2	ordered	5	NM_033303	0	0	0	0	0	1	0	0	0	0	0	0	1	MPIGSFFpDFKPSET
315	ADRB2	395	P	A	N1	disordered	2	NM_000024	0	0	0	0	0	0	0	0	0	1	0	0	1	VGHQGTVpSDNIDSQ
316	ADRBK1	668	P	S	N1	disordered	0	NM_001619	0	0	0	0	0	0	0	0	0	0	0	1	1	VPKMKNKpRSPVVEL
317	ADRM1	218	P	S	N1	disordered	3	NM_007002	0	0	0	0	1	0	0	0	0	0	0	0	1	SQSAAVTpSSTTSST
318	ADSSL1	432	F	I	N1	ordered	4	NM_199165	0	0	0	0	0	0	0	0	0	0	1	0	1	NGKRIPYfPANQEML
319	AFAP1	221	Q	E	N1	ordered	3	NM_001134647	0	0	0	0	0	1	0	0	0	0	0	0	1	KHELKITqQGTDPLV
320	AFAP1	623	P	S	N2	disordered	0	NM_001134647	0	0	0	0	0	1	0	0	0	0	0	0	1	SQPKKADpAAVVKRT
321	AFAP1	758	R	W	N1	disordered	5	NM_001134647	0	0	0	1	0	0	0	0	0	0	0	0	1	QSPVFRHrTLENSPI
322	AFAP1L1	559	D	N	N1	disordered	2	NM_152406	0	0	0	0	0	0	0	0	0	1	0	0	1	PEPRVYDdVPYEKMQ
323	AFAP1L2	376	R	T	N2	ordered	2	NM_001001936	0	0	0	1	0	0	0	0	0	0	0	0	1	KSRWCSVrDNHLHFY
324	AFAP1L2	463	D	N	N2	disordered	3	NM_001001936	0	0	0	0	1	0	0	0	0	0	0	0	1	TYDYVDAdRVSCIVS
325	AFF1	201	P	S	N2	disordered	1	NM_001166693	1	0	1	0	0	0	0	0	0	0	0	0	1	ASVTDSApERELSPL
326	AFF1	204	E	K	N1	disordered	1	NM_001166693	1	0	0	1	0	0	0	0	0	0	0	0	1	TDSAPEReLSPLISL
327	AFF1	216	P	L	N2	disordered	2	NM_001166693	1	0	0	0	0	0	0	0	1	0	0	0	1	ISLPSPVpPLSPIHS
328	AFF1	740	D	N	N1	disordered	1	NM_001166693	1	0	0	0	0	1	0	0	0	0	0	0	1	QAVVVQEdSRKDRLP
329	AFF1	742	R	G	N1	disordered	0	NM_001166693	1	1	0	0	0	0	0	0	0	0	0	0	1	VVVQEDSrKDRLPLP
330	AFF1	765	P	S	N2	disordered	2	NM_001166693	1	1	0	0	0	0	0	0	0	0	0	0	1	PLRDTPPpQSLMVKI
331	AFF2	1127	Y	N	DI	ordered	5	NM_002025	0	0	0	0	0	0	1	0	0	0	0	0	1	AKSPYTMySETVELL
332	AFF2	1137	A	G	N1	ordered	4	NM_002025	0	0	0	0	0	0	0	0	1	0	0	0	1	TVELLRYaMRLKNFA
333	AFF2	435	D	G	N2	disordered	5	NM_002025	0	0	0	0	1	0	0	0	0	0	0	0	1	KLSSDEDdLEPVKTL
334	AFF2	513	P	H	N2	disordered	3	NM_002025	0	0	0	0	0	0	1	0	0	0	0	0	1	DSESNEApRVATPEP
335	AFF2	927	R	C	N2	disordered	4	NM_002025	0	0	0	0	0	0	0	0	0	0	0	1	1	LPEDPPRrRNVSGNN
336	AFF3	415	R	C	N2	disordered	3	NM_001025108	1	0	0	0	0	0	0	0	0	0	0	1	1	AAQRTALrALSDSAV
337	AFF3	776	N	K	N2	disordered	2	NM_001025108	1	0	0	0	0	1	0	0	0	0	0	0	1	TLVPFGRnELLSPLK
338	AFF3	782	L	V	N1	disordered	2	NM_001025108	1	0	0	0	1	0	0	0	0	0	0	0	1	RNELLSPlKDSDEIR
339	AFF4	114	A	T	N2	disordered	4	NM_014423	0	0	0	1	0	0	0	0	0	0	0	0	1	KWTPVGPaPSTSQSQ
340	AFF4	178	S	C	DI	disordered	5	NM_014423	0	0	0	0	0	0	0	0	0	0	1	0	1	SEHSKSRsSSPGKPQ
341	AFF4	220	W	C	N1	disordered	5	NM_014423	0	1	0	0	0	0	0	0	0	0	0	0	1	PRDPDANwDSPSRVP
342	AFF4	486	V	M	N1	disordered	3	NM_014423	0	0	1	0	0	0	0	0	0	0	0	0	1	NKVNPHKvSPASSVD
343	AFF4	529	P	Q	N1	disordered	4	NM_014423	0	0	0	0	0	0	0	0	0	0	0	1	1	KETSSATpGRDSKTI
344	AFF4	670	E	K	N1	disordered	4	NM_014423	0	0	0	0	0	1	0	0	1	0	0	0	2	SQTPKYPeSNRTPVK
345	AFF4	831	R	G	N2	disordered	4	NM_014423	0	0	1	0	0	0	0	0	0	0	0	0	1	PKTEHGSrKRTISQS
346	AFTPH	229	E	D	N2	ordered	0	NM_203437	0	0	0	0	0	0	0	0	1	0	0	0	1	DSVPSPAeEFADFAT
347	AFTPH	377	D	H	N1	disordered	2	NM_203437	0	1	0	0	0	0	0	0	0	0	0	0	1	MDSVKTSdDEVGSPK
348	AFTPH	613	D	H	N2	disordered	3	NM_203437	0	0	0	0	0	0	0	0	0	1	0	0	1	HRTDENIdTPGTPKT
349	AGAP1	308	R	H	N2	disordered	2	NM_001037131	0	0	0	0	0	0	0	0	0	0	1	0	1	ANTPTPVrKQSKRRS
350	AGAP1	414	T	M	N2	disordered	3	NM_001037131	0	0	0	0	0	0	0	0	0	0	1	0	1	GKRPPRAtSACAPIS
351	AGAP1	607	S	R	N1	disordered	2	NM_001037131	0	0	0	0	0	0	0	0	1	0	0	0	1	KSRLTSQsEAMALQS
352	AGAP2	645	R	C	N2	disordered	5	NM_001122772	0	0	0	0	0	0	0	0	0	0	0	1	1	SLHRAAKrRTSLFAN
353	AGAP2	645	R	L	N2	disordered	3	NM_001122772	0	0	1	0	0	0	0	0	0	0	0	0	1	SLHRAAKrRTSLFAN
354	AGAP3	353	E	K	N2	disordered	3	NM_031946	0	0	0	0	0	1	0	0	0	0	0	0	1	SQRELRIeTIAASST
355	AGAP3	357	A	G	N1	disordered	2	NM_031946	0	0	0	0	0	1	0	0	0	0	0	0	1	LRIETIAaSSTPTPI
356	AGAP3	858	P	A	N2	ordered	3	NM_031946	0	1	0	0	0	0	0	0	0	0	0	0	1	RDARGLTpLAYARRA
357	AGAP6	326	I	V	N2	disordered	0	NM_001077665	0	0	0	0	0	1	0	0	0	0	0	0	1	LGDYMKNiHKKEIDL
358	AGER	411	E	K	N2	disordered	3	NM_001206929	0	0	0	0	0	1	0	0	0	0	0	0	1	LNQSEEPeAGESSTG
359	AGFG1	322	T	N	N2	disordered	0	NM_001135187	0	0	0	0	0	0	1	0	0	0	0	0	1	SSSADFGtFNTSQSH
360	AGFG1	340	T	M	N2	disordered	0	NM_001135187	0	0	0	1	0	0	0	0	0	0	0	0	1	SAVSKVStNKAGLQT
361	AGGF1	337	T	A	N2	disordered	0	NM_018046	0	0	0	0	0	0	0	0	1	0	0	0	1	PPKVTVPtSGNTIES
362	AGK	418	T	R	N2	disordered	0	NM_018238	0	0	0	0	0	0	0	0	1	0	0	0	1	RKREQMLtSPTQ*
363	AGL	590	G	A	N2	ordered	4	NM_000028	0	0	0	0	0	0	0	0	0	1	0	0	1	AYNSHEEgRLVYRYG
364	AGMO	29	S	L	N2	ordered	3	NM_001004320	0	0	0	0	0	0	0	0	1	0	0	0	1	TMKPSETsFQTLEEV
365	AGMO	30	F	L	N1	ordered	3	NM_001004320	0	0	0	0	0	0	0	0	1	0	0	0	1	MKPSETSfQTLEEVP
366	AGPAT3	152	R	L	N1	disordered	5	NM_020132	0	0	0	0	0	0	0	0	1	0	0	0	1	KRKWEEDrDTVVEGL
367	AGPAT3	161	R	H	N2	ordered	2	NM_020132	0	0	0	0	0	0	0	0	0	0	0	1	1	TVVEGLRrLSDYPEY
368	AGPAT3	71	T	M	N2	ordered	5	NM_020132	0	0	0	0	0	0	0	0	0	1	0	0	1	LLEWWSCtECTLFTD
369	AGPAT3	72	E	K	N2	ordered	2	NM_020132	0	0	0	0	0	1	0	0	0	0	0	0	1	LEWWSCTeCTLFTDQ
370	AGPAT3	72	E	Q	N2	ordered	2	NM_020132	0	1	0	0	0	0	0	0	0	0	0	0	1	LEWWSCTeCTLFTDQ
371	AGTR1	369	M	I	N1	disordered	4	NM_004835	0	0	0	0	0	1	0	0	0	0	0	0	1	HSNLSTKmSTLSYRP
372	AHCTF1	1191	A	S	N2	ordered	4	NM_015446	0	0	0	0	0	0	0	0	0	0	1	0	1	TPLVVKKaKSLAMSV
373	AHCTF1	1222	A	P	N1	disordered	2	NM_015446	0	0	0	0	0	0	0	0	1	0	0	0	1	TLRSTPLaSPSPSPG
374	AHCTF1	1234	R	Q	N2	disordered	5	NM_015446	0	0	0	0	0	0	0	0	0	0	0	1	1	SPGRSPQrLKETRIS
375	AHCTF1	1245	E	Q	N2	ordered	3	NM_015446	0	0	0	0	0	0	0	0	0	1	0	0	1	TRISFVEeDVHPKWI
376	AHCTF1	1265	T	A	DI	ordered	0	NM_015446	0	0	0	0	0	1	0	0	0	0	0	0	1	DSKLEVFtTPKKCAV
377	AHCTF1	1298	Q	E	N2	disordered	0	NM_015446	0	0	0	0	0	0	0	0	0	1	0	0	1	NSPEKEHqEMDEGSQ
378	AHCTF1	1324	D	Y	N1	disordered	5	NM_015446	0	0	0	0	0	0	0	0	0	1	0	0	1	SSVSITSdETTLEYQ
379	AHCTF1	1334	P	A	N1	disordered	3	NM_015446	0	0	1	0	0	0	0	0	0	0	0	0	1	TLEYQDApSPEDLEE
380	AHCTF1	1469	G	S	N2	disordered	0	NM_015446	0	0	1	0	0	0	0	0	0	0	0	0	1	MADVLGDgGNSSLTI
381	AHCTF1	1742	D	Y	N2	disordered	4	NM_015446	0	0	1	0	0	0	0	0	0	0	0	0	1	MNVSQVDdVVSSKTR
382	AHCTF1	1899	D	N	N2	disordered	2	NM_015446	0	0	0	0	0	0	0	0	0	0	0	1	1	ESVEIINdLKVSTVT
383	AHCTF1	1916	R	T	N2	disordered	3	NM_015446	0	0	0	0	0	0	0	0	0	1	0	0	1	SRMIRKLrSTNLDAS
384	AHCY	196	R	L	N1	ordered	5	NM_000687	0	0	0	0	0	0	0	0	1	0	0	0	1	FDNLYGCrESLIDGI
385	AHCY	427	P	L	N2	disordered	5	NM_000687	0	0	1	0	0	0	0	0	0	0	0	0	1	SCDGPFKpDHYRY*
386	AHCYL1	392	C	Y	N1	ordered	4	NM_006621	0	0	0	0	0	0	0	0	1	0	0	0	1	LDRMKNScIVCNMGH
387	AHCYL1	394	V	I	N2	ordered	4	NM_006621	0	0	0	0	0	0	0	0	0	0	0	1	1	RMKNSCIvCNMGHSN
388	AHCYL2	171	S	L	N2	disordered	5	NM_015328	0	0	0	0	0	1	0	0	0	0	0	0	1	DSSDDETsPRDKQQK
389	AHCYL2	370	N	Y	N2	ordered	5	NM_015328	0	0	0	0	0	1	0	0	0	0	0	0	1	VTKQKFDnLYCCRES
390	AHDC1	1409	K	Q	N2	ordered	4	NM_001029882	0	0	0	0	0	0	0	0	0	1	0	0	1	CSPTLGFkEELRPPP
391	AHDC1	1454	P	S	N1	disordered	1	NM_001029882	0	1	0	0	0	0	0	0	0	0	0	0	1	RDLPLGQpHYDSPSC
392	AHDC1	1508	P	A	N1	disordered	4	NM_001029882	0	0	0	0	0	1	0	0	0	0	0	0	1	SAPHLASpPATPKAD
393	AHNAK	1035	D	H	N2	disordered	3	NM_001620	0	0	0	0	0	1	0	0	0	0	0	0	1	DISAPKVdTNAPDLS
394	AHNAK	1067	M	V	N1	disordered	0	NM_001620	0	0	0	0	0	0	0	0	0	0	1	0	1	MHFRAPKmSLPDVDL
395	AHNAK	1071	D	N	N2	disordered	1	NM_001620	0	0	1	0	0	0	0	0	0	0	0	0	1	APKMSLPdVDLDLKG
396	AHNAK	123	R	H	N1	disordered	3	NM_001620	0	0	0	0	0	0	0	0	0	1	0	0	1	GDDEEYQrIYTTKIK
397	AHNAK	127	T	M	DI	disordered	3	NM_001620	0	0	0	0	0	0	0	0	0	0	0	1	1	EYQRIYTtKIKPRLK
398	AHNAK	1296	D	E	N1	disordered	1	NM_001620	0	0	0	0	0	0	0	0	0	1	0	0	1	KVDVEVPdVSLEGPE
399	AHNAK	1300	E	K	N1	disordered	2	NM_001620	0	0	1	0	0	0	0	0	0	0	0	0	1	EVPDVSLeGPEGKLK
400	AHNAK	1479	E	V	N2	disordered	1	NM_001620	0	0	0	0	1	0	0	0	0	0	0	0	1	TVPKVEGeIKAPDVD
401	AHNAK	1669	G	V	N2	disordered	2	NM_001620	0	0	0	0	0	0	0	0	1	0	0	0	1	LKGPKVKgDMDVSVP
402	AHNAK	1751	D	N	N2	disordered	0	NM_001620	0	0	0	0	0	1	0	0	0	0	0	0	1	SGPSVDTdAPDLDIE
403	AHNAK	1919	A	V	N2	disordered	0	NM_001620	0	1	0	0	0	0	0	0	0	0	0	0	1	MPDMHFKaPKISMPD
404	AHNAK	1940	V	A	N2	disordered	1	NM_001620	0	4	0	0	0	0	0	0	0	0	0	0	4	GPKVKGDvDVSVPKL
405	AHNAK	1960	V	A	N2	disordered	0	NM_001620	0	0	0	0	1	0	0	0	0	0	0	0	1	GPSVGVEvPDVELEC
406	AHNAK	2114	A	T	N2	disordered	0	NM_001620	0	0	0	0	0	2	0	0	0	0	0	0	2	MPEMHFKaPKISMPD
407	AHNAK	2117	I	V	N1	disordered	1	NM_001620	0	0	1	0	0	0	0	0	0	0	0	0	1	MHFKAPKiSMPDVDL
408	AHNAK	2123	D	N	N2	disordered	2	NM_001620	0	1	0	0	0	0	0	0	0	0	0	0	1	KISMPDVdLHLKGPK
409	AHNAK	2125	H	N	N2	disordered	1	NM_001620	0	1	0	0	0	0	0	0	0	0	0	0	1	SMPDVDLhLKGPKVK
410	AHNAK	2304	E	Q	N2	disordered	1	NM_001620	0	0	0	0	0	1	0	0	0	0	0	0	1	GPKFKMPeMHFKTPK
411	AHNAK	2702	I	F	N2	disordered	1	NM_001620	0	0	0	0	0	0	0	0	1	0	0	0	1	FKMPEMNiKAPKISM
412	AHNAK	2702	I	M	N2	disordered	1	NM_001620	0	0	0	0	0	0	0	0	0	0	1	0	1	FKMPEMNiKAPKISM
413	AHNAK	2829	H	L	N2	disordered	1	NM_001620	0	0	0	0	0	0	0	0	1	0	0	0	1	KFKMPEMhFKTPKIS
414	AHNAK	3049	A	T	N2	disordered	2	NM_001620	0	0	0	0	0	0	0	0	1	0	0	0	1	VDVNLPKaDLDVSGP
415	AHNAK	3721	I	M	N2	disordered	1	NM_001620	0	1	0	0	0	0	0	0	0	0	0	0	1	IDTPDINiEGSEGKF
416	AHNAK	4341	P	L	N1	disordered	4	NM_001620	0	1	0	0	0	0	0	0	0	0	0	0	1	PDVDVTLpKADIEIS
417	AHNAK	4358	D	Y	N1	disordered	4	NM_001620	0	0	0	0	0	0	0	0	0	1	0	0	1	KVDIDAPdVSIEGPD
418	AHNAK	4423	G	V	N2	disordered	2	NM_001620	0	0	0	0	0	0	0	0	1	0	0	0	1	GPEIDIKgPSLDIDT
419	AHNAK	4509	M	L	N2	disordered	2	NM_001620	0	0	0	0	0	0	0	0	0	0	1	0	1	LKGPKFKmPDVHFKS
420	AHNAK	4950	E	Q	N2	disordered	2	NM_001620	0	0	0	0	0	0	0	0	0	0	0	1	1	DLKGPKVeAPSLDVH
421	AHNAK	4989	A	G	N2	disordered	4	NM_001620	0	0	0	0	0	1	0	0	0	0	0	0	1	FGAKSPKaDIKSPSL
422	AHNAK	5000	V	L	N1	disordered	1	NM_001620	0	0	0	0	1	0	0	0	0	0	0	0	1	SPSLDVTvPEAELNL
423	AHNAK	5008	E	Q	N1	disordered	2	NM_001620	0	0	0	0	0	1	0	0	0	0	0	0	1	PEAELNLeTPEISVG
424	AHNAK	5125	S	C	DI	disordered	4	NM_001620	0	0	0	0	0	0	0	0	0	0	1	0	1	QAPDLELsLPAIHVE
425	AHNAK	5126	L	V	N1	disordered	1	NM_001620	0	0	0	0	0	0	0	0	0	1	0	0	1	APDLELSlPAIHVEG
426	AHNAK	5422	V	I	N2	disordered	0	NM_001620	0	0	0	0	1	0	0	0	0	0	0	0	1	TPGSDLHvNAKGPQV
427	AHNAK	553	T	I	N1	disordered	1	NM_001620	0	0	0	0	0	0	0	0	0	1	0	0	1	PNLEGTLtGPRLGSP
428	AHNAK	5588	L	V	N1	disordered	0	NM_001620	0	0	0	0	0	0	0	0	0	0	1	0	1	ISLGEGHlSVKGSGG
429	AHNAK	5746	S	L	DI	disordered	2	NM_001620	0	0	0	0	0	0	0	0	1	0	0	0	1	SKGDLKSsKASLGSL
430	AHNAK	5779	R	C	N1	disordered	3	NM_001620	0	0	1	0	0	0	0	0	0	0	0	0	1	KSKKPRHrSNSFSDE
431	AHNAK	5798	T	M	DI	disordered	2	NM_001620	0	0	0	1	0	0	0	0	0	0	0	0	1	GPSTPTGtLEFEGGE
432	AHNAK	5846	G	C	N1	disordered	4	NM_001620	0	0	0	0	0	1	0	0	0	0	0	0	1	TGSDDETgKLQGSGV
433	AHNAK	5863	S	F	DI	disordered	3	NM_001620	0	0	1	0	0	0	0	0	0	0	0	0	1	ASKKSRLsSSSSNDS
434	AHNAK	593	R	G	N2	disordered	2	NM_001620	0	0	0	0	0	0	0	0	0	0	0	1	1	GVDVTLPrVEGKVKV
435	AHNAK	596	G	W	N2	disordered	5	NM_001620	0	0	0	0	0	0	0	0	1	0	0	0	1	VTLPRVEgKVKVPEV
436	AHNAK	793	S	C	DI	disordered	3	NM_001620	0	0	0	0	1	0	0	0	0	0	0	0	1	DVTAPDVsIEEPEGK
437	AHNAK2	1014	G	V	N2	disordered	0	NM_138420	0	0	0	0	0	0	0	0	0	1	0	0	1	SFGVSAPgKSIKALV
438	AHNAK2	1113	P	S	N1	disordered	0	NM_138420	0	0	0	0	0	0	0	0	1	0	0	0	1	PKLDLKSpKAEVTAP
439	AHNAK2	1197	V	M	N1	disordered	0	NM_138420	0	0	0	0	1	1	0	0	0	0	0	0	2	APKVEADvSLPSMQG
440	AHNAK2	1503	F	L	N1	disordered	0	NM_138420	0	0	0	0	0	0	0	0	0	1	0	0	1	PKFKMPSfGVSAPGK
441	AHNAK2	1696	S	Y	N2	disordered	0	NM_138420	0	1	0	0	0	0	0	0	0	0	0	0	1	EADVSLPsMQGDLKT
442	AHNAK2	1952	P	H	N1	disordered	0	NM_138420	0	0	0	0	0	0	0	0	1	0	0	0	1	PDVEVSLpSMEVDVQ
443	AHNAK2	2348	V	M	N2	disordered	0	NM_138420	0	0	0	0	0	0	1	0	0	0	0	0	1	ADVSALKvEADVSLP
444	AHNAK2	2351	D	E	N1	disordered	0	NM_138420	0	0	0	0	0	0	0	0	1	0	0	0	1	SALKVEAdVSLPSMQ
445	AHNAK2	2980	M	R	N2	disordered	0	NM_138420	0	0	0	0	0	0	0	0	0	0	1	0	1	AKDSKFKmPKFKMPS
446	AHNAK2	2989	G	R	N1	disordered	0	NM_138420	0	0	0	0	0	1	0	0	0	0	0	0	1	KFKMPSFgVSAPGKS
447	AHNAK2	304	L	I	N2	disordered	0	NM_138420	0	0	0	0	0	0	0	0	0	1	0	0	1	STDTEAQlTVERQEQ
448	AHNAK2	3152	S	L	DI	disordered	0	NM_138420	0	0	0	0	0	0	0	0	0	0	0	1	1	MPKFKMPsFGVSAPG
449	AHNAK2	332	S	L	DI	disordered	0	NM_138420	0	0	0	0	0	0	0	0	0	0	0	1	1	NLRFRTGsGQGPSST
450	AHNAK2	3478	F	L	N2	disordered	0	NM_138420	0	0	0	0	0	0	0	0	1	0	0	0	1	SKFKMPKfKMPSFGV
451	AHNAK2	3834	E	D	N2	disordered	0	NM_138420	0	0	0	0	0	0	0	0	1	0	0	0	1	HVSAPKVeADVSLPS
452	AHNAK2	3886	L	M	N2	disordered	0	NM_138420	0	0	0	0	0	0	0	0	0	1	0	0	1	EAGLKGHlPKVQMPS
453	AHNAK2	4005	P	S	N1	disordered	0	NM_138420	0	0	0	0	0	0	0	0	1	0	0	0	1	VEADVSLpSMQGDLK
454	AHNAK2	4546	L	P	N2	disordered	0	NM_138420	0	0	0	0	0	0	0	0	0	1	0	0	1	VAGLKGHlPKVEMPS
455	AHNAK2	4560	D	A	N2	disordered	0	NM_138420	0	0	0	0	0	0	0	0	0	1	0	0	1	SFKMPKVdLKGPQVD
456	AHNAK2	527	L	M	N2	disordered	0	NM_138420	0	0	0	0	0	0	0	0	1	0	0	0	1	SSKAGTGlKGEEVEG
457	AHNAK2	602	R	I	N2	disordered	0	NM_138420	0	0	0	0	0	1	0	0	0	0	0	0	1	SKHTKTGrEKATEDT
458	AHNAK2	769	P	H	N2	disordered	0	NM_138420	0	0	0	1	0	0	0	0	0	0	0	0	1	QRPSLKMpKVDLKGP
459	AHR	329	D	N	N2	ordered	5	NM_001621	0	0	0	0	0	0	0	0	1	0	0	0	1	YQFIHAAdMLYCAES
460	AHR	383	Q	H	N2	ordered	3	NM_001621	0	0	0	0	0	0	0	0	1	0	0	0	1	PDYIIVTqRPLTDEE
461	AHR	384	R	K	N2	ordered	4	NM_001621	0	0	0	0	0	0	0	0	1	0	0	0	1	DYIIVTQrPLTDEEG
462	AHR	40	R	T	N2	disordered	5	NM_001621	0	0	1	0	0	1	0	0	0	0	0	0	2	SNPSKRHrDRLNTEL
463	AHSA1	128	P	S	N2	disordered	4	NM_012111	0	0	0	0	0	1	0	0	0	0	0	0	1	VSLAKDEpDTNLVAL
464	AHSA1	148	M	V	N2	ordered	0	NM_012111	0	0	1	0	0	0	0	0	0	0	0	0	1	VKLLREAmGIYISTL
465	AHSA1	159	F	L	N2	ordered	4	NM_012111	0	0	0	0	0	1	0	0	0	0	0	0	1	ISTLKTEfTQGMILP
466	AHSG	340	R	S	N2	disordered	1	NM_001622	0	0	0	0	0	0	0	0	0	1	0	0	1	VSHPRKTrTVVQPSV
467	AICDA	36	R	H	N1	ordered	5	NM_020661	0	0	0	0	1	0	0	0	0	0	0	0	1	LCYVVKRrDSATSFS
468	AIFM1	259	A	E	N2	ordered	5	NM_004208	0	0	0	0	0	0	0	0	1	0	0	0	1	TYEKCLIaTGGTPRS
469	AIFM2	347	G	V	N1	ordered	3	NM_032797	0	0	0	0	0	0	1	0	0	0	0	0	1	QISGFYVgRLMVRLT
470	AIM1	1010	R	T	N1	disordered	3	NM_001624	0	0	0	0	0	1	0	0	0	0	0	0	1	LSDTMTLrGSVQNKL
471	AIM1	323	K	M	N2	disordered	3	NM_001624	0	0	0	0	0	0	0	0	1	0	0	0	1	KEMEQPEkKVMPNSP
472	AIM1	521	G	A	N2	disordered	1	NM_001624	0	0	1	0	0	0	0	0	0	0	0	0	1	KMPLLELgGETTPPL
473	AIM1	523	E	D	N1	disordered	3	NM_001624	0	0	0	0	0	0	0	0	0	0	1	0	1	PLLELGGeTTPPLST
474	AIMP1	102	I	M	N2	ordered	2	NM_001142416	0	0	0	0	0	0	0	0	1	0	0	0	1	IQNGVKQiPFPSGTP
475	AIMP1	115	M	V	N2	ordered	0	NM_001142416	0	0	1	0	0	0	0	0	0	0	0	0	1	TPLHANSmVSENVIQ
476	AIMP1	167	G	R	N2	disordered	0	NM_001142416	0	0	0	0	0	0	0	0	0	1	0	0	1	KKQQSIAgSADSKPI
477	AIMP1	58	E	Q	N2	ordered	3	NM_001142416	0	0	0	0	0	0	0	0	1	0	0	0	1	QQVSLLKeKAILQAT
478	AIMP2	62	I	S	N2	ordered	5	NM_006303	0	0	0	0	0	0	0	0	0	0	0	1	1	LESRQDDiLKRLYEL
479	AIMP2	69	L	F	N1	ordered	5	NM_006303	0	0	0	0	0	0	0	0	0	1	0	0	1	ILKRLYElKAAVDGL
480	AIMP2	8	P	T	N2	ordered	4	NM_006303	0	0	0	0	0	0	0	0	0	0	0	1	1	^MPMYQVKpYHGGGAP
481	AIP	158	E	D	N2	ordered	4	NM_003977	0	0	0	0	0	1	0	0	0	0	0	0	1	HMEMLKVeSPGTYQQ
482	AIP	204	D	N	N1	ordered	2	NM_003977	0	1	0	0	0	0	0	0	0	0	0	0	1	EAAAKYYdAIACLKN
483	AIP	45	D	N	N1	ordered	0	NM_003977	0	0	1	0	0	0	0	0	0	0	0	0	1	YRTLHSDdEGTVLDD
484	AIP	54	R	W	N1	ordered	4	NM_003977	0	0	0	0	0	0	0	0	0	0	0	1	1	GTVLDDSrARGKPME
485	AIP	86	A	P	N2	ordered	4	NM_003977	0	0	0	0	0	1	0	0	0	0	0	0	1	TMREGEIaQFLCDIK
486	AJAP1	245	R	M	N2	ordered	2	NM_018836	0	0	0	0	0	1	0	0	0	0	0	0	1	ESLDPRRrIPGGVST
487	AJAP1	60	P	L	N2	disordered	2	NM_018836	0	0	0	0	0	1	0	0	1	0	0	0	2	LPRSPPRpPRLWSFR
488	AJAP1	61	P	H	N2	disordered	2	NM_018836	0	0	0	0	0	0	0	0	1	0	0	0	1	PRSPPRPpRLWSFRS
489	AK1	157	T	I	N2	ordered	4	NM_000476	0	0	0	0	0	1	0	0	0	0	0	0	1	LETYYKAtEPVIAFY
490	AK3	152	D	E	N1	ordered	4	NM_016282	0	0	0	1	0	0	0	0	0	0	0	0	1	PKTVGIDdLTGEPLI
491	AK7	393	L	P	N1	ordered	4	NM_152327	0	0	0	0	0	0	0	0	1	0	0	0	1	ELANYYKlHHIQLKD
492	AKAP1	111	L	F	N2	disordered	1	NM_003488	0	1	0	0	0	0	0	0	0	0	0	0	1	RSESSGIlPNTTDMR
493	AKAP1	429	S	L	DI	disordered	2	NM_003488	0	0	0	0	0	0	0	0	1	0	0	0	1	PGLPAEGsPPPKTYV
494	AKAP10	191	K	N	N2	disordered	0	NM_007202	0	0	0	0	0	0	0	0	1	0	0	0	1	EPVSPSKkHETTASF
495	AKAP11	1176	S	N	DI	disordered	4	NM_016248	0	0	1	0	0	0	0	0	0	0	0	0	1	SLSEEVEsSESGELP
496	AKAP11	1242	S	L	DI	disordered	1	NM_016248	0	0	0	0	0	0	0	0	0	0	0	1	1	VQSQRSVsPTFLNPS
497	AKAP11	1249	S	L	N2	disordered	2	NM_016248	0	1	0	0	0	0	0	0	0	0	0	0	1	SPTFLNPsDENLKTL
498	AKAP12	1317	D	E	N2	disordered	0	NM_005100	0	0	0	0	0	1	0	0	0	0	0	0	1	EEAECKKdDALELQS
499	AKAP12	1478	D	N	N2	disordered	2	NM_005100	0	0	0	0	0	0	0	0	0	0	0	1	1	DAVPTGPdCQAKSTP
500	AKAP12	214	D	N	N2	disordered	3	NM_005100	0	0	0	0	0	0	0	0	0	1	0	0	1	EGAAGAGdHKDPSLG
501	AKAP12	240	E	K	N2	disordered	4	NM_005100	0	0	0	1	0	0	0	0	0	0	0	0	1	KQSTEKPeETLKREQ
502	AKAP12	245	R	H	N2	disordered	0	NM_005100	0	0	0	0	0	0	0	0	1	0	0	0	1	KPEETLKrEQSHAEI
503	AKAP12	622	R	S	N2	disordered	4	NM_005100	0	0	0	0	0	0	1	0	0	0	0	0	1	KMVTPKKrVRRPSES
504	AKAP12	737	P	T	N2	disordered	2	NM_005100	0	0	0	0	0	1	0	0	0	0	0	0	1	AGSQEHDpGQGSSSP
505	AKAP12	756	V	I	N2	disordered	3	NM_005100	0	0	0	0	0	1	0	0	0	0	0	0	1	SPTEGEGvSTWESFK
506	AKAP12	906	I	T	N1	disordered	0	NM_005100	0	0	0	0	0	1	0	0	0	0	0	0	1	GTRAATIiEERSPSW
507	AKAP13	1519	E	K	N2	disordered	3	NM_006738	0	0	1	0	0	0	0	0	0	0	0	0	1	YSHGMGAeGRESESE
508	AKAP13	1750	S	I	N2	disordered	3	NM_006738	0	0	0	0	0	0	0	0	0	0	1	0	1	WKSGTKVsRTFSYIK
509	AKAP13	1935	D	N	N1	disordered	3	NM_006738	0	0	0	0	0	1	0	0	0	0	0	0	1	KFLSHSTdSLNKISK
510	AKAP13	2388	R	W	N2	disordered	3	NM_006738	0	0	0	0	0	0	0	0	0	0	0	1	1	EEKEMIFrDMAECST
511	AKAP13	2574	E	D	N2	disordered	2	NM_006738	0	0	0	0	0	0	0	0	0	1	0	0	1	SRPSSLIeQEKQRSL
512	AKAP13	2702	P	A	N1	disordered	2	NM_006738	0	0	0	0	0	0	0	0	1	0	0	0	1	HTKLMRIpSFFPSPE
513	AKAP13	2704	F	L	N1	disordered	3	NM_006738	0	0	0	0	0	1	0	0	0	0	0	0	1	KLMRIPSfFPSPEEP
514	AKAP13	782	D	G	N1	ordered	1	NM_006738	0	0	0	0	0	0	1	0	0	0	0	0	1	PDQAVISdSTFSLAN
515	AKAP3	446	A	V	N2	disordered	1	NM_006422	0	0	0	0	0	0	0	0	0	0	0	1	1	KSEEETCaKTLGEHI
516	AKAP3	608	K	N	N2	disordered	2	NM_006422	0	0	0	0	0	0	0	0	0	1	0	0	1	LLSETIFkRDQSPEP
517	AKAP3	616	K	T	N2	disordered	2	NM_006422	0	0	0	1	0	0	0	0	0	0	0	0	1	RDQSPEPkVPEQPVK
518	AKAP4	286	M	T	N2	disordered	2	NM_003886	0	0	0	0	0	1	0	0	0	0	0	0	1	VELTAAEmRGTGEES
519	AKAP4	291	E	A	N1	disordered	2	NM_003886	0	0	0	0	0	0	0	0	0	0	1	0	1	AEMRGTGeESREGGQ
520	AKAP4	296	G	C	N2	disordered	2	NM_003886	0	0	0	1	0	0	0	0	0	0	0	0	1	TGEESREgGQKSFLY
521	AKAP4	371	L	F	N2	ordered	2	NM_003886	0	0	0	0	0	0	0	0	1	0	0	0	1	SVVLKRVlLRHTKEI
522	AKAP4	429	R	C	N2	ordered	4	NM_003886	0	0	1	0	0	0	0	0	0	0	0	0	1	IMEAMLKrLVSALIG
523	AKAP4	435	I	L	N2	ordered	1	NM_003886	0	0	0	0	0	0	0	0	1	0	0	0	1	KRLVSALiGEEKETK
524	AKAP4	450	S	Y	DI	disordered	3	NM_003886	0	0	0	0	0	0	0	0	0	1	0	0	1	SQSLSYAsLKAGSHD
525	AKAP4	457	D	V	N2	disordered	5	NM_003886	0	0	1	0	0	0	0	0	0	0	0	0	1	SLKAGSHdPKCRNQS
526	AKAP4	485	D	Y	N2	disordered	3	NM_003886	0	0	1	0	0	0	0	0	0	0	0	0	1	DKGKMKSdPCKSLTS
527	AKAP4	491	T	N	DI	disordered	4	NM_003886	0	0	0	0	0	0	0	0	0	1	0	0	1	SDPCKSLtSAEKVGE
528	AKAP4	538	D	E	N1	disordered	3	NM_003886	0	0	1	0	0	0	0	0	0	0	0	0	1	EKINASTdSLAKDLI
529	AKAP4	540	L	M	N1	ordered	2	NM_003886	0	0	0	0	0	0	0	0	1	0	0	0	1	INASTDSlAKDLIVS
530	AKAP4	63	S	C	DI	disordered	0	NM_003886	0	0	0	0	0	1	0	0	0	0	0	0	1	DYKDAASsSSEGNLN
531	AKAP4	663	A	S	N1	disordered	0	NM_003886	0	0	0	0	0	1	0	0	0	0	0	0	1	SEPRASKaASMSNRS
532	AKAP4	820	G	C	N2	ordered	3	NM_003886	0	0	0	0	0	0	0	0	0	1	0	0	1	EKGYSVGgLLQEVMK
533	AKAP5	184	E	K	N2	disordered	1	NM_004857	0	1	0	0	0	0	0	0	0	0	0	0	1	KSTQDLSeGISRKDG
534	AKAP6	1462	H	P	N2	ordered	1	NM_004274	0	0	0	0	0	0	0	0	0	1	0	0	1	GEELQGKhDVFTFYD
535	AKAP6	1474	Q	H	N2	ordered	5	NM_004274	0	0	0	0	0	0	0	0	0	0	1	0	1	FYDYSYLqGSKLKLP
536	AKAP6	1839	P	R	N1	disordered	3	NM_004274	0	0	0	0	0	1	0	0	0	0	0	0	1	SSSEMTNpSDTLNIE
537	AKAP8	142	E	K	N2	disordered	3	NM_005858	0	0	0	0	0	1	0	0	0	0	0	0	1	DSRPCLPeHNPYRPS
538	AKAP8	147	R	H	N1	ordered	4	NM_005858	0	0	0	0	0	0	0	0	0	0	0	1	1	LPEHNPYrPSYSYDY
539	AKAP8L	291	A	V	N1	disordered	0	NM_014371	0	0	0	0	0	0	1	0	0	0	0	0	1	PDEPDSKaTRTDCSD
540	AKAP9	1333	K	N	N2	disordered	3	NM_005751	1	0	0	0	0	0	0	0	0	0	0	1	1	SSLQDLEkTKLEEQV
541	AKAP9	1334	T	S	N2	disordered	1	NM_005751	1	0	0	0	0	1	0	0	0	0	0	0	1	SLQDLEKtKLEEQVQ
542	AKAP9	3808	E	D	N2	disordered	2	NM_005751	1	0	0	0	0	0	0	0	1	0	0	0	1	FGLNQGAeKTDSFYH
543	AKAP9	3843	P	L	N1	disordered	1	NM_005751	1	0	0	0	0	0	1	0	0	0	0	0	1	DLDYIRSpLPFQNRY
544	AKAP9	3847	Q	H	N2	disordered	2	NM_005751	1	1	0	0	0	0	0	0	0	0	0	0	1	IRSPLPFqNRYPGTP
545	AKNA	59	F	V	N2	ordered	3	NM_030767	0	0	0	0	0	0	0	0	1	0	0	0	1	SPELLEDfRLAQQHL
546	AKNA	832	E	D	N2	disordered	2	NM_030767	0	0	0	0	0	0	0	0	0	1	0	0	1	SHGAPLEeATEKMVS
547	AKNAD1	111	D	H	N2	disordered	2	NM_152763	0	0	1	0	0	0	0	0	0	0	0	0	1	ASKSSISdILLHHLS
548	AKR1B10	43	I	L	N2	ordered	1	NM_020299	0	0	0	0	0	1	0	0	0	0	0	0	1	IDAGYRHiDCAYVYQ
549	AKR1C2	16	M	V	N2	ordered	3	NM_001354	0	0	0	1	0	0	0	0	0	0	0	0	1	KLNDGHFmPVLGFGT
550	AKR1C2	194	H	D	N1	ordered	5	NM_001354	0	0	1	0	0	0	0	0	0	0	0	0	1	VCNQVEChPYFNQRK
551	AKR1C2	304	R	Q	N1	ordered	4	NM_001354	0	0	1	0	0	0	0	0	0	0	0	0	1	DGLNRNVrYLTLDIF
552	AKR1C3	82	T	N	DI	ordered	4	NM_003739	0	0	0	1	0	0	0	0	0	0	0	0	1	KREDIFYtSKLWSTF
553	AKR1C4	192	E	Q	N2	ordered	5	NM_001818	0	0	0	0	0	1	0	0	0	0	0	0	1	KPVCNQVeCHPYLNQ
554	AKR7A3	92	R	Q	N1	ordered	5	NM_012067	0	0	0	0	0	0	1	0	0	0	0	0	1	SLKPDSLrFQLETSL
555	AKT1S1	232	S	L	DI	disordered	2	NM_032375	0	0	0	0	0	0	0	0	0	1	0	0	1	EENGPPSsPDLDRIA
556	AKT2	446	Q	H	N1	ordered	4	NM_001626	1	0	0	0	0	0	0	0	1	0	0	0	1	FDDEFTAqSITITPP
557	AKT2	468	T	S	N2	ordered	3	NM_001626	1	0	0	1	0	0	0	0	0	0	0	0	1	LLELDQRtHFPQFSY
558	AKT2	471	P	S	N2	ordered	3	NM_001626	1	0	0	0	0	1	0	0	0	0	0	0	1	LDQRTHFpQFSYSAS
559	AKT3	129	G	E	N2	disordered	3	NM_005465	0	0	0	0	0	0	0	0	1	0	0	0	1	TSQIDNIgEEEMDAS
560	AKT3	310	P	A	N1	ordered	5	NM_005465	0	0	1	0	0	0	0	0	0	0	0	0	1	MKTFCGTpEYLAPEV
561	ALB	112	A	V	N2	ordered	5	NM_000477	0	0	0	0	0	1	0	0	0	0	0	0	1	RETYGEMaDCCAKQE
562	ALB	170	H	Y	N1	ordered	3	NM_000477	0	0	0	0	0	0	0	0	0	1	0	0	1	LYEIARRhPYFYAPE
563	ALB	174	Y	F	DI	ordered	4	NM_000477	0	0	0	0	0	0	0	0	0	0	1	0	1	ARRHPYFyAPELLFF
564	ALB	371	L	R	N2	ordered	4	NM_000477	0	0	0	0	0	1	0	0	0	0	0	0	1	DYSVVLLlRLAKTYE
565	ALB	517	V	L	N2	ordered	0	NM_000477	0	0	0	0	0	0	0	0	1	0	0	0	1	PCFSALEvDETYVPK
566	ALDH1A1	364	E	Q	N2	ordered	2	NM_000689	0	0	0	0	0	0	0	0	1	0	0	0	1	LIESGKKeGAKLECG
567	ALDH1A1	4	S	A	N1	disordered	0	NM_000689	0	0	0	0	0	0	0	0	0	0	0	1	1	^MSSsGTPDLPV
568	ALDH1A1	482	G	C	N1	ordered	5	NM_000689	0	0	0	0	0	0	0	0	1	0	0	0	1	GRELGEYgFHEYTEV
569	ALDH1A1	6	T	M	N2	disordered	0	NM_000689	0	0	0	0	1	0	0	0	0	0	0	0	1	^MSSSGtPDLPVLL
570	ALDH1A2	282	R	S	N1	ordered	5	NM_003888	0	0	0	0	0	0	1	0	0	0	0	0	1	AGRSNLKrVTLELGG
571	ALDH1A3	422	F	L	N1	ordered	3	NM_000693	0	0	1	0	0	0	0	0	0	0	0	0	1	PVQPILKfKSIEEVI
572	ALDH1A3	441	A	V	N1	ordered	4	NM_000693	0	0	1	0	0	0	0	0	0	0	0	0	1	STDYGLTaAVFTKNL
573	ALDH1B1	129	K	N	N2	ordered	5	NM_000692	0	0	0	0	0	0	0	0	1	0	0	0	1	LETLDNGkPFQESYA
574	ALDH3A1	6	E	K	N1	ordered	0	NM_000691	0	1	0	0	0	0	0	0	0	0	0	0	1	^MSKISeAVKRARA
575	ALDH5A1	120	R	K	N1	ordered	4	NM_170740	0	0	0	0	1	0	0	0	0	0	0	0	1	REVSAKErSSLLRKW
576	ALDH7A1	165	G	E	N2	ordered	3	NM_001182	0	0	0	0	0	1	0	0	0	0	0	0	1	VGLSRMIgGPILPSE
577	ALDH8A1	96	G	E	N2	ordered	5	NM_022568	0	1	0	0	0	0	0	0	0	0	0	0	1	QAESKDQgKTLALAR
578	ALDH9A1	15	R	C	N2	disordered	1	NM_000696	0	0	0	0	0	0	0	0	0	1	0	0	1	AALSPLLrSLRPSPV
579	ALDH9A1	247	P	S	N2	ordered	2	NM_000696	0	1	0	0	0	0	0	0	0	0	0	0	1	GQFLCQHpDVAKVSF
580	ALDOA	255	R	C	N2	ordered	4	NM_001243177	0	0	0	0	0	0	0	0	0	0	0	1	1	DGDHDLKrCQYVTEK
581	ALDOA	261	E	D	N1	ordered	5	NM_001243177	0	0	0	0	0	1	0	0	0	0	0	0	1	KRCQYVTeKVLAAVY
582	ALDOA	300	H	Q	N2	ordered	1	NM_001243177	0	0	0	0	0	0	1	0	0	0	0	0	1	ACTQKFShEEIAMAT
583	ALDOA	300	H	Y	N2	ordered	1	NM_001243177	0	0	1	0	0	0	0	0	0	0	0	0	1	ACTQKFShEEIAMAT
584	ALDOA	329	Q	H	N1	ordered	5	NM_001243177	0	0	1	0	0	0	0	0	0	0	0	0	1	ITFLSGGqSEEEASI
585	ALDOB	128	L	H	N2	ordered	4	NM_000035	0	0	0	0	0	0	0	0	1	0	0	0	1	KETTIQGlDGLSERC
586	ALDOB	31	L	M	N2	ordered	4	NM_000035	0	0	0	0	0	0	0	0	0	1	0	0	1	VANGKGIlAADESVG
587	ALDOC	209	V	A	N2	ordered	5	NM_005165	0	0	1	0	0	0	0	0	0	0	0	0	1	CQYVTEKvLAAVYKA
588	ALK	1102	T	I	N2	ordered	3	NM_004304	1	0	0	0	0	0	0	0	1	0	0	0	1	NYCFAGKtSSISDLK
589	ALK	1279	R	M	N1	ordered	4	NM_004304	1	0	0	0	0	0	0	0	0	0	0	1	1	GMARDIYrASYYRKG
590	ALK	1352	K	N	N2	ordered	3	NM_004304	1	0	0	0	0	0	1	0	0	0	0	0	1	GGRMDPPkNCPGPVY
591	ALK	316	P	R	N2	ordered	3	NM_004304	1	1	0	0	0	0	0	0	0	0	0	0	1	AERSKEMpRGSFLLL
592	ALKBH2	58	R	Q	N2	disordered	1	NM_001001655	0	0	0	0	0	1	0	0	0	0	0	0	1	HSAGPSWrHIRAEGL
593	ALKBH3	122	R	T	N2	ordered	4	NM_139178	0	0	0	0	0	1	0	0	0	0	0	0	1	WKQRTGIrEDITYQQ
594	ALKBH5	291	R	W	N2	disordered	5	NM_017758	0	0	1	0	0	0	0	0	0	0	0	0	1	KTRLDAPrLETKSLS
595	ALKBH5	346	E	D	N2	disordered	4	NM_017758	0	0	0	0	0	0	0	0	1	0	0	0	1	ILEMDKEeNRRSVLL
596	ALKBH5	358	R	W	N2	disordered	5	NM_017758	0	0	0	0	0	0	0	0	0	0	0	1	1	VLLPTHRrRGSFSSE
597	ALOX12B	13	D	N	N2	ordered	1	NM_001139	0	0	0	0	0	0	0	0	0	0	0	1	1	VRVATGTdLLSGTRD
598	ALOX5	519	R	L	N2	ordered	3	NM_000698	0	0	0	0	0	0	0	0	1	0	0	0	1	DVYVYGMrGRKSSGF
599	ALOX5	521	R	H	N2	ordered	0	NM_000698	0	0	0	0	0	0	0	0	1	0	0	0	1	YVYGMRGrKSSGFPK
600	ALPK2	1609	P	H	N2	disordered	2	NM_052947	0	0	0	0	0	0	0	0	1	0	0	0	1	SPDLTRFpCTSSPEG
601	ALPK3	1380	G	R	N2	disordered	3	NM_020778	0	1	0	0	0	0	0	0	0	0	0	0	1	KVRAAGDgEATTPEE
602	ALPP	284	V	L	N1	ordered	2	NM_001632	0	0	0	0	0	0	0	0	0	1	0	0	1	QASLDPSvTHLMGLF
603	ALPP	426	G	C	N2	ordered	2	NM_001632	0	0	0	0	0	0	1	0	0	0	0	0	1	PGYVLKDgARPDVTE
604	ALPPL2	110	D	N	N1	ordered	5	NM_031313	0	0	0	0	0	0	0	0	1	0	0	0	1	SVDKHVPdSGATATA
605	ALPPL2	423	G	C	N2	ordered	1	NM_031313	0	0	0	0	0	0	1	0	0	0	0	0	1	PGYVLKDgARPDVTE
606	ALS2	1345	Q	E	N1	ordered	2	NM_020919	0	0	0	0	0	1	0	0	0	0	0	0	1	ILSRSQTqTLESLEF
607	ALS2	1461	R	Q	N1	disordered	3	NM_020919	0	0	0	0	0	0	0	0	0	0	0	1	1	CTGKSDSrSESPEPG
608	ALS2CR11	176	R	C	N1	ordered	3	NM_001168221	0	0	1	0	0	0	0	0	0	0	0	0	1	FSVQVPRrYDDKRNN
609	ALYREF	197	R	S	N2	disordered	3	NM_005782	0	0	0	0	0	0	1	0	0	0	0	0	1	SQIDAQRrPAQSVNR
610	AMBRA1	1206	T	N	DI	disordered	2	NM_001267782	0	0	1	0	0	0	0	0	0	0	0	0	1	TEPGAAHtSSPQPST
611	AMBRA1	550	P	S	N1	disordered	2	NM_001267782	0	0	0	0	0	0	0	0	0	0	0	1	1	ELSSSASpQEERTVG
612	AMIGO1	470	G	S	N2	disordered	2	NM_020703	0	0	0	1	0	0	0	0	0	0	0	0	1	LPVPEATgKGQRRMS
613	AMIGO2	432	K	E	N2	disordered	3	NM_181847	0	0	0	1	0	0	0	0	0	0	0	0	1	KCKTKRQkNMLHQSN
614	AMOT	1063	E	Q	N1	disordered	2	NM_001113490	0	0	0	0	0	0	0	0	0	0	1	0	1	VFHSNTLeRKTPIQI
615	AMOTL1	248	E	D	N2	disordered	0	NM_130847	0	0	0	0	0	1	0	0	0	0	0	0	1	SGQAHKDeALKELKQ
616	AMOTL1	792	R	H	N1	disordered	0	NM_130847	0	0	1	0	0	0	0	0	0	0	0	0	1	SSSLRPArSVPSIAA
617	AMOTL1	830	G	V	N1	disordered	0	NM_130847	0	1	0	0	0	0	0	0	0	0	0	0	1	KTWKGSIgLLLGKEH
618	AMOTL1	925	P	H	N1	disordered	0	NM_130847	0	0	0	0	0	0	0	0	1	0	0	0	1	AEKLENSpGHGKSPD
619	AMOTL2	52	Q	H	N1	disordered	2	NM_016201	0	0	0	0	0	0	0	0	0	0	0	1	1	TGGTGSPqASLEILA
620	AMPD2	131	F	L	N2	ordered	2	NM_004037	0	0	0	0	0	0	0	0	1	0	0	0	1	KEIAEELfTRSLAES
621	AMPD2	133	R	C	N2	disordered	5	NM_004037	0	0	1	0	0	0	0	0	0	0	0	0	1	IAEELFTrSLAESEL
622	AMPD2	533	K	E	N1	ordered	5	NM_004037	0	0	0	0	0	1	0	0	0	0	0	0	1	MSDLEESkYQNAELR
623	AMPD3	89	M	V	N2	disordered	3	NM_000480	0	1	0	0	0	0	0	0	0	0	0	0	1	KRKKSFKmIRSQSLS
624	AMPH	287	A	T	N1	disordered	4	NM_001635	0	0	0	0	0	0	0	0	0	1	0	0	1	TLAPASPaPARPRSP
625	AMPH	313	K	N	N1	disordered	4	NM_001635	0	0	0	0	0	0	0	0	0	0	0	1	1	LPKVTPTkELQQENI
626	AMPH	317	Q	K	N2	disordered	3	NM_001635	0	0	0	0	0	0	0	0	1	0	0	0	1	TPTKELQqENIISFF
627	AMPH	382	W	L	N2	disordered	5	NM_001635	0	0	0	0	0	0	0	0	1	0	0	0	1	PMSQTLPwDLWTTST
628	AMPH	383	D	V	N2	disordered	5	NM_001635	0	0	1	0	0	0	0	0	0	0	0	0	1	MSQTLPWdLWTTSTD
629	AMPH	385	W	L	N1	disordered	5	NM_001635	0	0	0	0	0	0	0	0	1	1	0	0	2	QTLPWDLwTTSTDLV
630	ANAPC1	1559	H	R	N2	ordered	5	NM_022662	0	0	0	0	0	0	0	0	0	0	0	1	1	YGFHLAHhMALGLLF
631	ANAPC1	314	P	L	N1	disordered	3	NM_022662	0	0	0	0	0	0	0	0	0	0	0	1	1	SLSKGDSpVTSPFQN
632	ANAPC1	330	R	C	N1	disordered	3	NM_022662	0	0	0	0	0	0	0	0	0	1	0	0	1	SSIHSQSrSTSSPSL
633	ANAPC1	341	S	L	DI	disordered	4	NM_022662	0	1	0	0	0	0	0	0	0	0	0	0	1	SPSLHSRsPSISNMA
634	ANAPC1	517	P	T	N1	ordered	3	NM_022662	0	0	1	0	0	0	0	0	0	0	0	0	1	FIPGLPApSLTMSNT
635	ANAPC1	52	D	N	N1	ordered	3	NM_022662	0	0	0	0	0	1	0	0	0	0	0	0	1	ASELWSSdGAAGLVG
636	ANAPC1	525	M	V	N1	ordered	1	NM_022662	0	0	0	0	0	1	0	0	0	0	0	0	1	SLTMSNTmPRPSTPL
637	ANAPC1	537	T	A	DI	ordered	1	NM_022662	0	0	0	0	1	0	0	0	2	1	0	0	4	TPLDGVStPKPLSKL
638	ANAPC1	602	G	D	N1	ordered	3	NM_022662	0	0	0	0	0	0	0	0	0	1	0	0	1	VTLELSNgSMVRITI
639	ANAPC1	736	S	L	N2	disordered	1	NM_022662	0	1	0	0	0	0	0	0	0	0	0	0	1	CLSPSEAsQMKDEDF
640	ANAPC10	85	V	M	N2	ordered	5	NM_001256709	0	0	1	0	0	0	0	0	0	0	0	0	1	QFRRKTTvKTLCIYA
641	ANAPC2	515	F	I	N2	ordered	5	NM_013366	0	0	0	0	0	0	1	0	0	0	0	0	1	IYGSKDLfINEYRSL
642	ANAPC5	226	D	V	N2	disordered	5	NM_016237	0	0	1	0	0	0	0	0	0	0	0	0	1	QASLLKNdETKALTP
643	ANAPC5	233	P	T	N1	ordered	5	NM_016237	0	0	0	0	0	0	0	0	0	1	0	0	1	DETKALTpASLQKEL
644	ANK1	1421	T	M	DI	disordered	5	NM_001142446	0	0	0	1	0	0	0	0	0	0	0	0	1	EDRRRTPtPLALRYS
645	ANK1	1793	K	N	N1	disordered	1	NM_001142446	0	0	0	0	0	0	0	0	1	0	0	0	1	GGSQEYEkVLVSVSE
646	ANK1	248	H	Y	N1	ordered	5	NM_001142446	0	0	1	0	0	0	0	0	0	0	0	0	1	TPLHIAAhYENLNVA
647	ANK1	642	A	T	N2	ordered	5	NM_001142446	0	0	0	0	1	0	0	0	0	0	0	0	1	GYTPLHIaAKQNQVE
648	ANK1	881	E	D	N2	disordered	1	NM_001142446	0	0	0	0	0	1	0	0	0	0	0	0	1	DSRDVDEeKELLDFV
649	ANK2	1466	E	Q	N2	disordered	2	NM_001148	0	0	0	0	0	0	0	0	0	1	0	0	1	SESDQEQeEEIDMTS
650	ANK2	1515	I	M	N2	ordered	2	NM_001148	0	0	0	0	0	0	0	0	1	0	0	0	1	SEMKQDLiKMTAILT
651	ANK2	1929	S	L	DI	disordered	3	NM_001148	0	0	0	0	0	1	0	0	0	0	0	0	1	TEKHPPVsPGRTEKR
652	ANK2	2314	G	C	N1	disordered	2	NM_001148	0	0	0	0	0	0	0	0	1	0	0	0	1	FQKEATLgSPKDTSP
653	ANK2	2397	S	P	N2	disordered	1	NM_001148	0	0	0	0	0	0	0	0	1	0	0	0	1	KTDTGTEsKPQGVIR
654	ANK2	2477	K	M	N2	disordered	4	NM_001148	0	0	0	0	1	0	0	0	0	0	0	0	1	ESSPVEPkMKAGIFP
655	ANK2	2648	G	R	N2	disordered	1	NM_001148	0	0	1	0	0	0	0	0	0	0	0	0	1	GSGEDESgVPVLVTS
656	ANK2	2663	S	Y	DI	disordered	4	NM_001148	0	0	0	0	0	0	0	0	1	0	0	0	1	ESRKVSSsSESEPEL
657	ANK2	30	D	E	N1	ordered	3	NM_001148	0	0	0	0	0	0	0	0	1	0	0	0	1	RKRPKKSdSNASFLR
658	ANK2	3076	Q	L	N2	disordered	4	NM_001148	0	0	0	0	0	0	0	0	1	0	0	0	1	LMVDRQSqGTTPDTT
659	ANK2	3094	P	Q	N2	disordered	4	NM_001148	0	0	0	0	0	0	0	0	1	0	0	0	1	TPTEEGTpTSEQNPF
660	ANK2	3382	I	T	N2	disordered	1	NM_001148	0	0	0	0	1	0	0	0	0	0	0	0	1	QGQDMASiAPDNRSK
661	ANK2	3804	P	T	N1	disordered	1	NM_001148	0	0	0	0	0	0	0	0	1	0	0	0	1	TPEEVSTpAEEEKLY
662	ANK2	3805	A	P	N1	disordered	0	NM_001148	0	0	0	0	0	0	0	0	1	0	0	0	1	PEEVSTPaEEEKLYL
663	ANK2	3841	P	A	N1	disordered	2	NM_001148	0	0	0	0	0	1	0	0	0	0	0	0	1	EHREESSpRKTSLVI
664	ANK2	3841	P	Q	N1	disordered	3	NM_001148	0	0	0	0	0	0	0	0	1	0	0	0	1	EHREESSpRKTSLVI
665	ANK2	3842	R	Q	N1	disordered	1	NM_001148	0	1	0	0	0	0	0	0	0	0	0	0	1	HREESSPrKTSLVIV
666	ANK2	6	A	S	N2	ordered	2	NM_001148	0	0	0	0	0	0	0	0	0	1	0	0	1	^MMNEDaAQKSDSG
667	ANK2	883	G	V	N2	ordered	5	NM_001148	0	0	0	0	0	0	0	0	1	0	0	0	1	PSSQFLDgMNYLRYS
668	ANK2	905	D	Y	N2	ordered	5	NM_001148	0	0	0	0	0	0	0	0	1	0	0	0	1	SLRSFSSdRSHTLSH
669	ANK2	910	L	V	N1	ordered	2	NM_001148	0	0	1	0	0	0	0	0	0	0	0	0	1	SSDRSHTlSHASYLR
670	ANK2	913	A	V	N1	ordered	4	NM_001148	0	0	0	0	0	1	0	0	0	0	0	0	1	RSHTLSHaSYLRDSA
671	ANK2	917	R	S	N2	ordered	4	NM_001148	0	0	0	0	0	0	0	0	1	0	0	0	1	LSHASYLrDSAVMDD
672	ANK3	1452	E	Q	N1	disordered	2	NM_020987	0	0	0	0	0	1	0	0	0	0	0	0	1	SDQDDEIeKTDRRQS
673	ANK3	1670	L	P	N2	disordered	2	NM_020987	0	0	0	0	0	1	0	0	0	0	0	0	1	IITSAAPlISSPLKS
674	ANK3	2607	Q	H	N1	disordered	3	NM_020987	0	0	0	0	0	0	0	0	1	0	0	0	1	EKLNDELqSPEKKAR
675	ANK3	2919	M	I	N2	disordered	2	NM_020987	0	0	0	0	0	0	0	0	0	1	0	0	1	SLSEIKEmTVKSPSK
676	ANK3	33	R	Q	N2	ordered	3	NM_020987	0	0	0	1	0	0	0	0	0	0	0	0	1	RKHRKRSrDRKKKSD
677	ANK3	34	D	N	N2	ordered	2	NM_020987	0	0	0	0	0	1	0	0	0	0	0	0	1	KHRKRSRdRKKKSDA
678	ANK3	4228	D	N	N1	disordered	2	NM_020987	0	0	1	0	0	0	0	0	0	0	0	0	1	GLLDRLDdSPDQCRD
679	ANK3	4235	D	H	N2	disordered	5	NM_020987	0	0	1	0	0	0	0	0	0	0	0	0	1	DSPDQCRdSITSYLK
680	ANK3	477	G	D	N2	ordered	2	NM_020987	0	0	0	0	0	0	0	0	0	0	0	1	1	LHMAARSgQAEVVRY
681	ANK3	479	A	D	N2	ordered	2	NM_020987	0	1	0	0	0	0	0	0	0	0	0	0	1	MAARSGQaEVVRYLV
682	ANK3	878	G	V	N2	ordered	4	NM_020987	0	0	0	0	0	0	0	0	1	0	0	0	1	EGEDAMTgDTDKYLG
683	ANKFY1	483	A	G	N2	ordered	4	NM_001257999	0	0	0	1	0	0	0	0	0	0	0	0	1	FDENSFAaRLIQRGS
684	ANKFY1	494	A	T	N1	ordered	3	NM_001257999	0	0	0	0	0	1	0	0	0	0	0	0	1	QRGSHTDaPDTATGN
685	ANKIB1	730	R	P	N2	ordered	0	NM_019004	0	0	0	1	0	0	0	0	0	0	0	0	1	EFLASVArGVAPADS
686	ANKIB1	804	G	S	N1	disordered	0	NM_019004	0	0	0	0	0	0	0	0	0	0	0	1	1	TLDIPEGgSSSRRPG
687	ANKIB1	805	S	G	DI	disordered	0	NM_019004	0	0	0	0	0	1	0	0	0	0	0	0	1	LDIPEGGsSSRRPGT
688	ANKIB1	808	R	L	N2	disordered	0	NM_019004	0	0	0	0	0	0	0	0	0	1	0	0	1	PEGGSSSrRPGTSVV
689	ANKK1	693	W	C	N1	ordered	0	NM_178510	0	0	0	0	0	0	1	0	0	0	0	0	1	HARNKVGwTPAHLAA
690	ANKLE2	231	M	L	N2	disordered	2	NM_015114	0	0	0	0	0	0	1	0	0	0	0	0	1	EALQAVKmIKGSRFK
691	ANKLE2	263	T	A	DI	disordered	1	NM_015114	0	1	0	0	0	0	0	0	0	0	0	0	1	YFPSPSKtSLPLSPV
692	ANKLE2	397	R	C	N1	ordered	2	NM_015114	0	0	1	0	0	0	0	0	0	0	0	0	1	AMLQKRIrYVVDLYL
693	ANKLE2	405	N	T	N1	ordered	5	NM_015114	0	0	0	0	0	0	0	0	0	1	0	0	1	YVVDLYLnTPDKMGY
694	ANKLE2	495	W	C	N1	ordered	4	NM_015114	0	0	0	0	0	0	0	0	1	0	0	0	1	SPVIGELwSPDQTAE
695	ANKLE2	516	P	L	N2	ordered	5	NM_015114	0	0	1	0	0	0	0	0	0	0	0	0	1	YGGSPRDpVLTLRAF
696	ANKLE2	533	E	K	N2	disordered	4	NM_015114	0	0	0	0	0	0	0	0	0	1	0	0	1	PLSPAKAeDFRKLWK
697	ANKLE2	897	P	L	N1	disordered	3	NM_015114	0	0	0	0	0	0	0	0	0	0	0	1	1	SGPHSYSpGRNSVAG
698	ANKLE2	931	R	C	N2	ordered	2	NM_015114	0	0	0	0	0	0	0	0	0	0	0	1	1	SQLRRMArLAELAAL
699	ANKRD11	1511	P	S	N1	disordered	2	NM_013275	0	0	0	0	0	1	0	0	0	0	0	0	1	TRDKDSPpRVLKDKS
700	ANKRD11	1797	R	S	N1	disordered	4	NM_013275	0	0	0	0	0	0	0	0	0	1	0	0	1	SVSVDIRrTPEEEFS
701	ANKRD11	77	K	N	N1	disordered	5	NM_013275	0	0	0	0	0	0	0	0	0	0	1	0	1	QKDSDTEkQGPERKR
702	ANKRD11	852	F	L	N2	disordered	3	NM_013275	0	1	0	0	0	0	0	0	0	0	0	0	1	LSDSSFDfKGEDSWD
703	ANKRD12	1134	K	R	N2	disordered	2	NM_015208	0	0	0	0	0	0	0	1	0	0	0	0	1	KHTPTESkNKELTRS
704	ANKRD13A	525	E	D	N1	disordered	1	NM_033121	0	0	0	0	0	1	0	0	0	0	0	0	1	NTYDAQYeRAIQESL
705	ANKRD17	1478	A	T	N2	ordered	4	NM_032217	0	0	0	0	0	1	0	0	0	0	0	0	1	ESRRLALaAKREKRK
706	ANKRD17	1633	R	C	N1	disordered	2	NM_032217	0	1	0	0	0	0	0	0	0	0	0	0	1	SSNSNSSrKSDNHSP
707	ANKRD17	1634	K	E	N1	disordered	3	NM_032217	0	0	0	0	0	0	0	0	0	0	0	1	1	SNSNSSRkSDNHSPA
708	ANKRD17	1674	K	Q	N1	disordered	3	NM_032217	0	0	0	0	0	1	0	0	0	0	0	0	1	VSGKASIkLSETISE
709	ANKRD24	594	A	S	N2	disordered	0	NM_133475	0	0	0	0	0	1	0	0	0	0	0	0	1	TGAEATGaKVTETKP
710	ANKRD24	601	P	H	N1	disordered	0	NM_133475	0	0	0	0	0	0	0	0	1	0	0	0	1	AKVTETKpTGAEVRE
711	ANKRD26	487	M	V	N1	disordered	0	NM_014915	0	0	0	0	1	0	0	0	0	0	0	0	1	VGMPVAHmESPERYL
712	ANKRD26	625	S	L	N2	disordered	1	NM_014915	0	0	0	0	0	0	0	0	0	0	0	1	1	TEKEKRTsKESVNSP
713	ANKRD30A	1105	A	T	N2	disordered	1	NM_052997	0	0	0	0	0	0	0	0	1	0	0	0	1	EESLTKRaSQYSGQL
714	ANKRD30A	1107	Q	K	N1	disordered	1	NM_052997	0	0	0	0	0	0	0	0	1	0	0	0	1	SLTKRASqYSGQLKV
715	ANKRD30A	816	E	G	N2	disordered	1	NM_052997	0	0	0	0	1	0	0	0	0	0	0	0	1	DMQTFKAePPEKPSA
716	ANKRD32	910	G	R	N2	ordered	4	NM_032290	0	0	1	0	0	0	0	0	0	0	0	0	1	LQQRNAKgELPLDYV
717	ANKRD50	1145	D	A	N2	disordered	4	NM_020337	0	0	0	0	0	0	1	0	0	0	0	0	1	SGSTGGGdMQPSLRG
718	ANKRD50	1171	T	I	DI	disordered	4	NM_020337	0	0	0	0	0	0	0	0	0	0	0	1	1	PSESPDStVDRQKSS
719	ANKRD50	1287	K	R	N2	disordered	4	NM_020337	0	0	0	0	0	1	0	0	0	0	0	0	1	GSAGKKAkQSNSSQP
720	ANKRD52	908	E	D	N2	ordered	0	NM_173595	0	0	1	0	0	0	0	0	0	0	0	0	1	NGQTAAVeFLLYRGK
721	ANKS1A	698	E	K	N1	disordered	3	NM_015245	0	0	0	0	0	1	0	0	0	0	0	0	1	ISGLRTLeQSVGEWL
722	ANKS3	226	P	L	N2	ordered	4	NM_133450	0	0	0	0	1	0	0	0	0	0	0	0	1	ALMDTYSpSLPKSLY
723	ANKS3	319	T	A	DI	disordered	5	NM_133450	0	0	0	0	0	0	0	0	0	1	0	0	1	GLCCRDVtSPINERD
724	ANKS6	660	S	N	DI	disordered	4	NM_173551	0	0	0	0	1	0	0	0	0	0	0	0	1	LLNRSGGsIDNVLSQ
725	ANKZF1	265	R	L	N2	ordered	5	NM_018089	0	0	0	0	0	0	0	0	0	1	0	0	1	SAGANLRrYNEATLY
726	ANKZF1	396	E	K	N1	disordered	0	NM_018089	0	0	0	0	0	1	0	0	0	0	0	0	1	KEALGQNeESPKQGS
727	ANKZF1	540	H	L	N2	ordered	5	NM_018089	0	0	0	0	0	1	0	0	0	0	0	0	1	SGGFTLLhAAAAAGR
728	ANLN	233	A	S	N2	disordered	1	NM_018685	0	1	0	0	0	0	0	0	0	0	0	0	1	VQEQPGTaCLSKFSS
729	ANLN	243	G	A	N1	disordered	1	NM_018685	0	0	0	0	0	0	0	0	1	0	0	0	1	SKFSSASgASARINS
730	ANLN	443	D	G	N2	disordered	4	NM_018685	0	0	0	0	0	0	0	0	0	1	0	0	1	ACLRGRFdKGNIWSA
731	ANLN	479	G	C	N2	disordered	0	NM_018685	0	0	0	0	0	0	0	0	0	1	0	0	1	TPLKKHQgVSKTQSL
732	ANLN	514	M	L	N1	disordered	2	NM_018685	0	0	0	0	0	1	0	0	0	0	0	0	1	KGFTECEmTKSSPLK
733	ANLN	640	D	H	N1	disordered	2	NM_018685	0	0	0	0	0	1	0	0	0	0	0	0	1	LKDTSRSdESPKPGK
734	ANLN	918	S	C	DI	disordered	5	NM_018685	0	0	1	0	0	0	0	0	0	0	0	0	1	LTSITTKsNIHSSVM
735	ANO1	15	R	C	N2	ordered	0	NM_018043	0	0	0	0	1	0	0	0	0	0	0	0	1	STLPAEDrSVHIINI
736	ANO4	15	V	D	N2	ordered	3	NM_178826	0	0	0	0	0	0	0	0	0	1	0	0	1	ITNGKTKvFHPVAKD
737	ANO6	199	E	Q	N2	disordered	4	NM_001204803	0	0	1	0	0	0	0	0	0	0	0	0	1	DESIIKPeQEFFTAP
738	ANP32A	13	N	K	N1	ordered	0	NM_006305	0	0	0	0	0	0	0	0	0	1	0	0	1	RIHLELRnRTPSDVK
739	ANP32B	251	D	E	N2	disordered	0	NM_006401	0	0	0	0	0	0	1	0	0	0	0	0	1	TDDEGEDd*
740	ANPEP	926	E	Q	N1	ordered	0	NM_001150	0	0	0	0	0	0	0	0	0	0	0	1	1	EQFKKDNeETGFGSG
741	ANTXR1	439	R	Q	N1	disordered	3	NM_032208	0	0	0	1	0	0	0	0	0	0	0	0	1	NLNNNMRrPSSPRKW
742	ANTXR1	85	F	L	N1	ordered	5	NM_032208	0	0	0	0	0	0	0	0	0	1	0	0	1	LRMSFIVfSTRGTTL
743	ANTXR2	143	I	T	N2	ordered	0	NM_001145794	0	0	0	0	0	0	0	0	0	0	0	1	1	GLKTSSIiIALTDGK
744	ANTXR2	464	D	N	N1	ordered	0	NM_001145794	0	0	0	0	0	1	0	0	0	0	0	0	1	ALLRRQYdRVSLMRP
745	ANTXR2	88	Q	K	N1	ordered	0	NM_001145794	0	0	0	0	0	0	0	0	0	0	0	1	1	SFIVFSSqATIILPL
746	ANXA1	173	S	P	DI	ordered	5	NM_000700	0	1	0	0	0	0	0	0	0	0	0	0	1	KDITSDTsGDFRNAL
747	ANXA1	27	S	L	DI	disordered	1	NM_000700	0	0	1	0	0	0	0	0	0	0	0	0	1	EYVQTVKsSKGGPGS
748	ANXA10	261	H	N	N2	ordered	4	NM_007193	0	0	0	0	0	0	0	0	0	1	0	0	1	YRLYSAIhDFGFHNK
749	ANXA11	496	I	F	N2	ordered	5	NM_001157	0	0	0	0	0	1	0	0	0	0	0	0	1	TSGDYRKiLLKICGG
750	ANXA2	141	T	P	DI	ordered	4	NM_001002858	0	0	0	0	0	0	0	0	0	0	1	0	1	ASMKGLGtDEDSLIE
751	ANXA2	153	R	I	N1	ordered	4	NM_001002858	0	0	0	0	0	0	0	0	1	0	0	0	1	LIEIICSrTNQELQE
752	ANXA4	14	S	L	DI	ordered	4	NM_001153	0	0	0	0	0	0	0	0	1	0	0	0	1	GGTVKAAsGFNAMED
753	ANXA4	259	S	L	N1	ordered	5	NM_001153	0	0	0	0	0	0	0	0	0	0	0	1	1	FAEKLYKsMKGLGTD
754	ANXA5	303	D	V	N2	ordered	5	NM_001154	0	0	0	0	0	0	0	0	0	1	0	0	1	LYSMIKGdTSGDYKK
755	ANXA5	83	A	S	N2	ordered	3	NM_001154	0	0	0	0	0	0	0	0	1	0	0	0	1	KFEKLIVaLMKPSRL
756	ANXA6	231	R	Q	N1	ordered	0	NM_001155	0	0	0	0	0	2	0	0	0	0	1	0	3	KPIEASIrGELSGDF
757	ANXA6	302	Y	C	DI	ordered	0	NM_001155	0	0	1	0	0	0	0	0	0	0	0	0	1	TKYEKSLySMIKNDT
758	ANXA6	358	R	H	N1	ordered	0	NM_001155	0	0	0	0	0	1	0	0	0	0	0	0	1	VELKGTVrPANDFNP
759	ANXA6	606	D	E	N2	ordered	0	NM_001155	0	0	0	0	0	0	0	0	0	1	0	0	1	NKPLFFAdKLYKSMK
760	AP1B1	136	Y	F	DI	ordered	5	NM_001127	0	0	0	0	0	1	0	0	0	0	0	0	1	CLKDEDPyVRKTAAV
761	AP1B1	139	K	T	N2	ordered	5	NM_001127	0	0	0	1	0	0	0	0	0	0	0	0	1	DEDPYVRkTAAVCVA
762	AP1B1	273	D	N	N2	ordered	3	NM_001127	0	0	0	0	0	0	0	0	1	0	0	0	1	FMEMLSKdLDYYGTL
763	AP1B1	5	K	T	N1	ordered	5	NM_001127	0	1	0	0	0	0	0	0	0	0	0	0	1	^MTDSkYFTTTKK
764	AP1M1	128	S	G	N2	ordered	3	NM_001130524	0	0	0	0	0	0	0	0	0	0	0	1	1	GYPQTTDsKILQEYI
765	AP1M1	146	A	V	N1	disordered	3	NM_001130524	0	0	0	0	0	1	0	0	0	0	0	0	1	GHKLETGaPRPPATV
766	AP1M1	155	N	H	N1	disordered	5	NM_001130524	0	0	0	1	0	0	0	0	0	0	0	0	1	RPPATVTnAVSWRSE
767	AP1M1	155	N	Y	N1	disordered	5	NM_001130524	0	0	0	1	0	0	0	0	0	0	0	0	1	RPPATVTnAVSWRSE
768	AP2A1	235	R	W	N1	ordered	0	NM_014203	0	0	0	0	0	0	0	0	0	0	0	1	1	LAVSRLSrIVSSAST
769	AP2A2	240	A	T	N2	ordered	0	NM_001242837	0	0	0	0	0	0	0	0	0	0	0	1	1	LSRIVTSaSTDLQDY
770	AP2B1	11	K	Q	N2	ordered	5	NM_001030006	0	0	0	0	0	0	1	0	0	0	0	0	1	SKYFTTNkKGEIFEL
771	AP2B1	503	V	I	N2	ordered	3	NM_001030006	0	0	0	0	0	0	0	0	0	0	1	0	1	PSETQELvQQVLSLA
772	AP2B1	74	M	L	N2	ordered	5	NM_001030006	0	0	0	0	0	0	1	0	0	0	0	0	1	KLVYLYLmNYAKSQP
773	AP2B1	908	T	N	N2	ordered	4	NM_001030006	0	0	0	0	0	0	0	0	1	0	0	0	1	LYQSLKLtNGIWILA
774	AP2M1	145	E	K	N2	disordered	3	NM_001025205	0	1	0	0	0	0	0	0	0	0	0	0	1	IKSQTKEeQSQITSQ
775	AP3B1	616	H	Y	N2	disordered	4	NM_003664	0	0	1	0	0	0	0	0	0	0	0	0	1	SPFKDRDhFQLGTLS
776	AP3B1	750	S	G	DI	disordered	1	NM_003664	0	0	0	0	0	0	0	0	0	0	0	1	1	NSKAKGKsDSEDGEK
777	AP3B2	726	D	H	N2	disordered	0	NM_004644	0	0	0	0	0	0	0	0	1	0	0	0	1	DNEDQDEdEEKGRGS
778	AP3D1	374	M	I	N2	ordered	4	NM_001261826	0	0	0	0	0	0	0	0	0	1	0	0	1	MVSKKNLmEIVKKLM
779	APAF1	266	D	Y	N1	ordered	5	NM_181861	0	0	0	0	0	1	0	0	0	0	0	0	1	QILLTTRdKSVTDSV
780	APBA1	123	R	L	N1	disordered	4	NM_001163	0	0	0	0	0	0	0	0	0	1	0	0	1	SAYAVQYrPEAEEYT
781	APBA1	245	E	K	N2	disordered	4	NM_001163	0	1	0	0	0	0	0	0	0	0	0	0	1	YDERSDGeSDSPEKE
782	APBA1	256	A	T	N2	disordered	5	NM_001163	0	0	0	0	0	0	0	0	1	0	0	0	1	PEKEAEFaPYPRMDS
783	APBA1	256	A	V	N2	disordered	5	NM_001163	0	0	0	0	1	0	0	0	0	0	0	0	1	PEKEAEFaPYPRMDS
784	APBA1	266	Q	L	N2	disordered	5	NM_001163	0	0	0	0	0	0	0	0	0	1	0	0	1	PRMDSYEqEEDIDQI
785	APBA2	214	R	H	N2	disordered	4	NM_005503	0	0	0	0	0	0	0	0	0	0	0	1	1	ASPYRLRrGDGDLED
786	APBA2	473	R	P	N2	disordered	5	NM_005503	0	0	0	0	0	0	0	0	0	1	0	0	1	IVVLMARrRMPRSAS
787	APBB1	288	P	S	N1	disordered	2	NM_001164	0	0	0	0	1	0	0	0	0	0	0	0	1	EPPGRASpSQGSSPQ
788	APBB1	343	A	T	N2	disordered	2	NM_001164	0	0	0	0	0	0	0	0	0	0	0	1	1	EGTLTFPaQSLSPEP
789	APBB1	551	V	A	N2	ordered	3	NM_001164	0	0	0	0	0	1	0	0	0	0	0	0	1	QVYYLGNvPVAKPVG
790	APBB1IP	48	G	W	N2	ordered	5	NM_019043	0	0	0	0	0	0	0	0	1	0	0	0	1	AEFNYSVgFKDLNES
791	APC	1029	L	I	N2	disordered	5	NM_000038	1	0	0	0	0	1	0	0	0	0	0	0	1	DTPINYSlKYSDEQL
792	APC	1041	Q	E	N1	disordered	5	NM_000038	1	0	0	1	0	0	0	0	0	0	0	0	1	EQLNSGRqSPSQNER
793	APC	1076	P	L	N1	disordered	4	NM_000038	1	0	0	0	0	0	0	0	0	0	0	1	1	RNQSTTYpVYTESTD
794	APC	1271	F	I	N2	disordered	4	NM_000038	1	0	1	0	0	0	0	0	0	0	0	0	1	VEDTPICfSRCSSLS
795	APC	1286	E	G	N2	disordered	4	NM_000038	1	0	0	0	0	0	0	0	0	0	1	0	1	SLSSAEDeIGCNQTT
796	APC	1381	P	S	N2	disordered	5	NM_000038	1	0	0	0	0	0	0	0	0	1	0	0	1	EHYVQETpLMFSRCT
797	APC	1393	L	I	N1	disordered	5	NM_000038	1	0	0	0	0	0	0	0	0	1	0	0	1	RCTSVSSlDSFESRS
798	APC	1434	S	G	N2	disordered	5	NM_000038	1	0	0	0	1	0	0	0	0	0	0	0	1	PGQTMPPsRSKTPPP
799	APC	2532	H	Y	N1	disordered	5	NM_000038	1	0	0	0	0	0	0	0	0	0	0	1	1	RHDIARShSESPSRL
800	APC	2541	I	V	N2	disordered	1	NM_000038	1	0	0	0	0	0	1	0	0	0	0	0	1	ESPSRLPiNRSGTWK
801	APC	2779	A	V	N2	disordered	5	NM_000038	1	0	0	0	0	0	0	0	0	0	0	1	1	SPSGTVAaRVTPFNY
802	APC	856	R	G	N2	disordered	4	NM_000038	1	0	0	0	0	0	0	0	0	0	0	1	1	DRSLERErGIGLGNY
803	APC	868	E	Q	N1	disordered	5	NM_000038	1	0	0	0	0	0	0	0	0	1	0	0	1	GNYHPATeNPGTSSK
804	APC	887	I	F	N2	ordered	5	NM_000038	1	0	0	0	0	1	0	0	0	0	0	0	1	ISTTAAQiAKVMEEV
805	APC	956	Y	C	N2	disordered	4	NM_000038	1	0	0	1	0	0	0	0	0	0	0	0	1	MPYAKLEyKRSSNDS
806	APEH	189	D	N	N1	ordered	2	NM_001640	0	1	0	0	0	0	0	0	0	0	0	0	1	LDVSASDdEIARLKK
807	APEX1	135	S	F	N2	ordered	5	NM_001641	0	0	0	1	0	0	0	0	0	0	0	0	1	YSGVGLLsRQCPLKV
808	APEX2	60	L	P	N2	ordered	2	NM_014481	0	0	0	0	0	0	0	0	0	0	0	1	1	RDALTEPlAIVEGYN
809	APEX2	65	G	S	N1	ordered	5	NM_014481	0	0	1	0	0	0	0	0	0	0	0	0	1	EPLAIVEgYNSYFSF
810	API5	476	D	H	N2	disordered	2	NM_001142930	0	0	0	0	0	0	0	0	0	1	0	0	1	SSAGPKRdARQIYNP
811	APLP2	308	A	T	N2	ordered	2	NM_001642	0	0	0	0	1	0	0	0	0	0	0	0	1	EITHDVKaVCSQEAM
812	APLP2	740	R	C	N2	disordered	5	NM_001642	0	0	0	1	0	0	0	0	0	0	0	0	1	PMLTPEErHLNKMQN
813	APOA1	49	S	N	N2	disordered	1	NM_000039	0	0	0	0	0	0	0	0	0	0	0	1	1	YVDVLKDsGRDYVSQ
814	APOB	1722	D	N	N1	ordered	4	NM_000384	0	0	0	0	0	0	0	0	0	0	0	1	1	QAMILGVdSKNIFNF
815	APOB	3780	A	D	N1	ordered	0	NM_000384	0	0	0	0	0	0	0	0	0	1	0	0	1	KLRTSSFaLNLPTLP
816	APOB	4049	D	E	N1	disordered	2	NM_000384	0	0	0	0	0	0	0	0	0	0	1	0	1	ELRVRESdEETQIKV
817	APOB	4504	D	N	N2	ordered	2	NM_000384	0	0	0	0	0	0	0	0	1	0	0	0	1	YKLQDFSdQLSDYYE
818	APOB	926	I	M	N1	ordered	1	NM_000384	0	0	1	0	0	0	0	0	0	0	0	0	1	AGKLKFIiPSPKRPV
819	APOB	934	K	N	N2	ordered	3	NM_000384	0	0	0	0	0	1	0	0	0	0	0	0	1	PSPKRPVkLLSGGNT
820	APOBEC1	48	R	Q	N1	ordered	0	NM_001644	0	0	0	0	1	0	0	0	0	0	0	0	1	EIKWGMSrKIWRSSG
821	APOBEC1	65	N	D	N2	ordered	3	NM_001644	0	1	0	0	0	0	0	0	0	0	0	0	1	TTNHVEVnFIKKFTS
822	APOBEC1	71	T	M	N1	ordered	1	NM_001644	0	0	1	0	0	0	0	0	0	0	0	0	1	VNFIKKFtSERDFHP
823	APOBEC1	74	R	T	N1	ordered	4	NM_001644	0	0	0	0	0	0	0	0	0	1	0	0	1	IKKFTSErDFHPSMS
824	APOBEC3D	41	I	L	N2	ordered	0	NM_152426	0	0	0	0	0	0	0	0	1	0	0	0	1	WLCYEVKiKRGRSNL
825	APOBEC3G	215	R	W	N2	ordered	2	NM_021822	0	0	0	0	1	0	0	0	0	0	0	0	1	NEPWVRGrHETYLCY
826	APOBEC3G	29	R	H	N2	ordered	0	NM_021822	0	0	1	0	0	0	0	0	0	0	0	0	1	YNRPILSrRNTVWLC
827	APOC3	93	P	Q	N1	disordered	2	NM_000040	0	0	0	0	0	0	0	0	0	1	0	0	1	DLDPEVRpTSAVAA*
828	APOOL	115	M	I	N2	ordered	0	NM_198450	0	0	0	0	0	0	0	0	0	1	0	0	1	PRDFLPKmGVITVSG
829	APP	685	H	R	N2	disordered	4	NM_000484	0	0	0	0	0	0	0	0	0	0	0	1	1	DSGYEVHhQKLVFFA
830	APP	747	R	P	N2	disordered	5	NM_000484	0	0	0	0	0	0	0	0	1	0	0	0	1	AAVTPEErHLSKMQQ
831	APPL1	398	V	L	N1	disordered	5	NM_012096	0	0	0	0	0	0	1	0	0	0	0	0	1	NQSALEAvTPSPSFQ
832	APPL1	692	Q	L	N1	disordered	4	NM_012096	0	0	0	0	0	0	0	0	1	0	0	0	1	FVVLSSSqSEESDLG
833	AQP1	250	V	M	N2	disordered	2	NM_198098	0	0	0	0	0	0	0	0	1	0	0	0	1	KVWTSGQvEEYDLDA
834	AQP1	266	M	I	N2	disordered	5	NM_198098	0	0	0	0	0	0	1	0	0	0	0	0	1	DINSRVEmKPK*
835	AQP4	316	S	F	DI	disordered	3	NM_001650	0	0	1	0	0	0	0	0	0	0	0	0	1	EKKGKDQsGEVLSSV
836	AQP4	317	G	A	N1	disordered	4	NM_001650	0	0	0	0	0	0	0	0	0	1	0	0	1	KKGKDQSgEVLSSV*
837	AQP5	163	L	P	N2	ordered	5	NM_001651	0	0	0	0	0	0	0	1	0	0	0	0	1	SPVGSPAlSIGLSVT
838	AQP9	223	P	S	N1	ordered	5	NM_020980	0	0	0	0	0	0	1	0	0	0	0	0	1	NPARDLSpRLFTALA
839	AQR	673	I	T	N1	ordered	4	NM_014691	0	0	0	0	1	0	0	0	0	0	0	0	1	FKAVLETiRNLMNTD
840	AR	253	A	V	N2	ordered	4	NM_000044	0	0	0	0	0	0	0	0	0	0	0	1	1	SMGLGVEaLEHLSPG
841	AR	288	A	D	N2	disordered	1	NM_000044	0	0	0	0	0	0	0	0	0	1	0	0	1	PTPCAPLaECKGSLL
842	AR	369	L	V	N2	disordered	2	NM_000044	0	0	0	0	0	0	0	0	0	1	0	0	1	RDYYNFPlALAGPPP
843	AR	548	L	F	N2	disordered	2	NM_000044	0	0	0	0	0	0	0	0	1	0	0	0	1	ETARDHVlPIDYYFP
844	AR	787	R	Q	N2	ordered	4	NM_000044	0	0	0	1	0	0	0	0	0	0	0	0	1	RMYSQCVrMRHLSQE
845	AR	796	G	V	N2	ordered	4	NM_000044	0	0	0	0	0	0	0	0	0	0	0	1	1	RHLSQEFgWLQITPQ
846	AR	865	D	E	N2	ordered	4	NM_000044	0	0	1	0	0	0	0	0	0	0	0	0	1	YQLTKLLdSVQPIAR
847	ARAF	13	E	K	N1	disordered	2	NM_001256196	0	1	0	0	0	0	0	0	0	0	0	0	1	GPPANGAePSRAVGT
848	ARAF	191	R	H	N1	disordered	1	NM_001256196	0	0	0	0	0	0	0	0	0	1	0	0	1	TPQGPSPrTQHCDPE
849	ARAF	217	S	F	DI	disordered	5	NM_001256196	0	0	0	0	0	0	0	0	1	0	0	0	1	LQRIRSTsTPNVHMV
850	ARAF	321	T	M	DI	ordered	4	NM_001256196	0	0	0	0	0	0	0	0	0	0	0	1	1	QLLKRIGtGSFGTVF
851	ARAF	435	S	P	DI	ordered	5	NM_001256196	0	0	0	0	0	0	0	0	0	0	0	1	1	IIHRDLKsNNIFLHE
852	ARAF	571	E	Q	N2	ordered	5	NM_001256196	0	0	0	0	0	0	0	0	1	0	0	0	1	PQILATIeLLQRSLP
853	ARAF	582	R	Q	N1	disordered	5	NM_001256196	0	0	1	0	0	0	0	0	0	0	0	0	1	RSLPKIErSASEPSL
854	ARAF	604	A	T	N1	disordered	2	NM_001256196	0	0	1	0	0	0	0	0	0	0	0	0	1	LPACLLSaARLVP*
855	ARAP1	437	G	V	N2	disordered	2	NM_001040118	0	0	0	0	0	0	0	0	1	0	0	0	1	AYLLGVPgSEQPDRA
856	ARAP1	746	H	P	N1	ordered	4	NM_001040118	0	0	0	0	0	0	0	0	1	0	0	0	1	VVLPTVShSGFLYKT
857	ARAP1	751	Y	C	DI	ordered	5	NM_001040118	0	1	0	0	0	0	0	0	0	0	0	0	1	VSHSGFLyKTASAGK
858	ARAP1	757	G	C	N2	disordered	1	NM_001040118	0	0	0	0	0	0	0	0	0	1	0	0	1	LYKTASAgKLLQDRR
859	ARAP3	1342	A	V	N2	disordered	1	NM_022481	0	0	0	0	1	0	0	0	0	0	0	0	1	RHSSSDLaRQKFGTM
860	ARAP3	1407	V	A	N1	ordered	4	NM_022481	0	0	0	0	0	1	0	0	0	0	0	0	1	EPVYEEPvYEEVGAF
861	ARAP3	1446	D	Y	N1	disordered	4	NM_022481	0	0	0	0	0	0	0	0	0	1	0	0	1	LTSQKSLdQPFLSKS
862	ARCN1	314	R	C	N2	ordered	2	NM_001655	0	0	0	0	0	0	0	0	0	0	0	1	1	DDKYGRIrLHVENED
863	ARCN1	343	L	V	N1	ordered	1	NM_001655	0	0	0	0	0	0	0	0	0	0	0	1	1	KLFTAESlIGLKNPE
864	ARF1	149	R	H	N1	ordered	4	NM_001658	0	0	1	0	0	0	0	0	0	0	0	0	1	KLGLHSLrHRNWYIQ
865	ARF1	61	I	L	N1	ordered	3	NM_001658	0	0	0	0	0	0	1	0	0	0	0	0	1	ETVEYKNiSFTVWDV
866	ARF3	60	N	S	N1	ordered	4	NM_001659	0	0	0	0	0	0	1	0	0	0	0	0	1	VETVEYKnISFTVWD
867	ARF6	171	S	T	N2	ordered	3	NM_001663	0	0	0	0	0	0	1	0	0	0	0	0	1	EGLTWLTsNYKS*
868	ARF6	174	K	R	N2	ordered	3	NM_001663	0	0	0	0	0	0	0	0	0	0	1	0	1	TWLTSNYkS*
869	ARFGAP1	109	A	D	N2	ordered	5	NM_175609	0	0	1	0	0	0	0	0	0	0	0	0	1	KYNSRAAaLFRDKVV
870	ARFGAP1	187	G	V	N1	disordered	5	NM_175609	0	0	0	0	0	0	0	0	1	0	0	0	1	GNRYVGFgNTPPPQK
871	ARFGAP1	196	E	Q	N2	disordered	4	NM_175609	0	1	0	0	0	0	0	0	0	0	0	0	1	TPPPQKKeDDFLNNA
872	ARFGAP1	307	E	Q	N2	disordered	3	NM_175609	0	0	0	0	0	1	0	0	0	0	0	0	1	TFFSGKAeGPLDSPS
873	ARFGAP2	285	R	L	N2	disordered	4	NM_032389	0	0	0	0	0	0	1	0	0	0	0	0	1	YQELQIDrKKEEKKL
874	ARFGAP2	439	R	W	N2	disordered	4	NM_032389	0	0	0	0	0	0	0	0	0	1	0	0	1	SSDMFFGrEVDAEYE
875	ARFGAP2	8	T	I	DI	disordered	1	NM_032389	0	0	1	0	0	0	0	0	0	0	0	0	1	^MAAEPNKtEIQTLFK
876	ARFGAP3	266	S	C	N2	disordered	1	NM_014570	0	1	0	0	0	0	0	0	0	0	0	0	1	EDLAKVVsKEESIVS
877	ARFGAP3	344	D	Y	N2	disordered	4	NM_014570	0	0	0	0	0	0	0	0	1	0	0	0	1	PRKKYNDdSDDSYFT
878	ARFGAP3	383	T	N	N2	disordered	0	NM_014570	0	0	0	0	0	1	0	0	0	0	0	0	1	DSYWKKEtSKDTETV
879	ARFGEF1	1074	R	Q	N1	disordered	4	NM_006421	0	1	0	0	0	0	0	0	0	0	0	0	1	RYISGTVrGREGSLT
880	ARFGEF1	1556	P	R	N1	disordered	1	NM_006421	0	0	0	0	0	0	1	0	0	0	0	0	1	TAPPPPSpVSEKPLD
881	ARFGEF1	1572	I	V	N2	disordered	2	NM_006421	0	0	0	0	0	0	0	0	0	0	1	0	1	ISQKSVDiHDSIQPR
882	ARFGEF1	414	K	M	N2	disordered	4	NM_006421	0	0	0	0	0	0	0	0	1	0	0	0	1	SGPSPGAkFSHILQK
883	ARFGEF1	656	P	H	N2	disordered	4	NM_006421	0	0	0	0	0	0	0	0	0	0	0	1	1	EMSEIKHpETINRYG
884	ARFGEF1	670	S	L	N2	disordered	5	NM_006421	0	0	0	0	0	0	1	0	0	0	0	0	1	GSLNSLEsTSSSGIG
885	ARFGEF1	673	S	L	N2	disordered	4	NM_006421	0	0	1	0	0	0	0	0	0	0	0	0	1	NSLESTSsSGIGSYS
886	ARFGEF1	883	S	L	DI	ordered	4	NM_006421	0	0	0	0	0	1	0	0	0	0	0	0	1	EIAGKKIsMKETKEL
887	ARFGEF2	212	I	L	N1	disordered	0	NM_006420	0	0	0	0	0	0	0	0	0	0	0	1	1	ARELEKPiQSKPQSP
888	ARFGEF2	611	R	K	N2	disordered	3	NM_006420	0	1	0	0	0	0	0	0	0	0	0	0	1	GKGLDMArRCSVTSM
889	ARFIP1	44	S	L	DI	ordered	5	NM_001025595	0	0	0	0	0	1	0	0	0	0	0	0	1	LPSGLGLsETQITSH
890	ARFIP1	86	S	R	N2	disordered	2	NM_001025595	0	0	0	1	0	0	0	0	0	0	0	0	1	SPSRVAAsRLAQQGS
891	ARFIP1	87	R	Q	N2	disordered	0	NM_001025595	0	1	0	0	0	0	0	0	0	0	0	0	1	PSRVAASrLAQQGSD
892	ARG1	170	F	L	N1	ordered	2	NM_001244438	0	0	1	0	0	0	0	0	0	0	0	0	1	KIPDVPGfSWVTPCI
893	ARG1	21	R	Q	N2	ordered	5	NM_001244438	0	0	1	0	0	0	0	0	0	0	0	0	1	PFSKGQPrGGVEEGP
894	ARGLU1	66	S	F	N2	disordered	3	NM_018011	0	0	0	0	0	0	0	0	0	1	0	0	1	RSTNTAVsRRERDRE
895	ARHGAP11A	313	A	P	N2	disordered	0	NM_014783	0	0	0	1	0	0	0	0	0	0	0	0	1	TPQEERIaQLSESPV
896	ARHGAP11A	322	L	V	N1	disordered	0	NM_014783	0	0	0	0	0	0	1	0	0	0	0	0	1	LSESPVIlTPNAKRT
897	ARHGAP11A	431	V	F	N2	disordered	4	NM_014783	0	0	0	0	0	0	0	0	0	0	0	1	1	KISHKEKvRRSLRLK
898	ARHGAP11A	504	E	K	N2	disordered	5	NM_014783	0	1	0	0	0	0	0	0	0	0	0	0	1	EKISKSEeTLLTPER
899	ARHGAP11A	508	T	A	DI	disordered	5	NM_014783	0	0	0	0	0	0	0	0	1	0	0	0	1	KSEETLLtPERLVGT
900	ARHGAP11A	679	T	S	N2	disordered	1	NM_014783	0	0	0	0	0	0	0	0	0	1	0	0	1	RDFSPLQtQTFNRET
901	ARHGAP12	172	N	I	N2	disordered	0	NM_018287	0	0	0	0	0	0	0	0	1	0	0	0	1	SPKVSSQnRTRSFGH
902	ARHGAP12	358	D	N	N1	disordered	5	NM_018287	0	0	1	0	0	0	0	0	0	0	0	0	1	GHTLYTSdYTNEKWL
903	ARHGAP12	390	K	N	N2	disordered	5	NM_018287	0	0	0	0	0	1	0	0	0	0	0	0	1	RSEWELPkYNASSQQ
904	ARHGAP12	60	K	E	N2	disordered	5	NM_018287	0	1	0	0	0	0	0	0	0	0	0	0	1	VKPDENSkAFYVPAQ
905	ARHGAP12	636	R	L	N2	ordered	5	NM_018287	0	0	0	0	0	0	0	0	0	1	0	0	1	NLKKFLTrRPTLQAV
906	ARHGAP12	96	Q	H	N2	disordered	1	NM_018287	0	0	1	0	0	0	0	0	0	0	0	0	1	NNSTKIMqSLHLQRS
907	ARHGAP15	203	E	Q	N2	disordered	4	NM_018460	0	1	0	0	0	0	0	0	0	0	0	0	1	SCPSRNLeLFKIQRS
908	ARHGAP15	214	E	K	N1	disordered	4	NM_018460	0	1	0	0	0	0	0	0	0	0	0	0	1	IQRSSSTeLLSHYDS
909	ARHGAP15	228	P	Q	N2	disordered	4	NM_018460	0	0	0	1	0	0	0	0	0	0	0	0	1	SDIKEQKpEHRKSLM
910	ARHGAP15	250	R	L	N2	ordered	4	NM_018460	0	0	0	0	0	0	0	0	0	1	0	0	1	SDTSDKNrVKSRLKK
911	ARHGAP15	35	H	D	N2	disordered	2	NM_018460	0	0	0	0	0	0	0	0	1	0	0	0	1	IKNANSHhDRLSQSK
912	ARHGAP15	71	V	F	N2	disordered	1	NM_018460	0	0	0	0	0	0	0	0	1	0	0	0	1	SQHILKDvIPPLEQL
913	ARHGAP17	154	R	M	N2	disordered	5	NM_001006634	0	0	0	0	0	0	0	0	1	0	0	0	1	DWDSVRArWNQAHKS
914	ARHGAP17	478	E	D	N2	disordered	2	NM_001006634	0	0	0	0	0	0	0	0	1	0	0	0	1	DSDSGTLeRKRPASM
915	ARHGAP17	481	R	L	N2	disordered	4	NM_001006634	0	0	0	0	0	0	0	0	0	1	0	0	1	SGTLERKrPASMAVM
916	ARHGAP17	690	S	F	DI	disordered	3	NM_001006634	0	0	1	0	0	0	0	0	0	0	0	0	1	GQPPGQPsAPSQLSA
917	ARHGAP17	699	R	W	N2	disordered	3	NM_001006634	0	0	0	0	0	0	0	0	0	0	0	1	1	PSQLSAPrRYSSSLS
918	ARHGAP17	720	T	M	DI	disordered	4	NM_001006634	0	0	0	0	0	0	0	0	0	0	0	1	1	HPPPQPPtQATPLMH
919	ARHGAP18	61	F	S	N2	disordered	1	NM_033515	0	0	0	0	0	0	1	0	0	0	0	0	1	KVMEKPPfDRSISQD
920	ARHGAP21	1611	V	M	N2	disordered	2	NM_020824	0	0	0	0	0	0	0	0	0	0	0	1	1	LSPEVQSvAESKGDE
921	ARHGAP21	430	P	H	N2	disordered	3	NM_020824	0	0	0	0	0	0	0	0	1	0	0	0	1	TDYNQVVpNRTTLQG
922	ARHGAP21	711	Q	R	N2	disordered	1	NM_020824	0	0	0	0	0	0	0	0	0	0	0	1	1	DLELPVSqRNQDLSL
923	ARHGAP21	874	S	L	DI	disordered	4	NM_020824	0	0	0	0	0	0	0	0	1	0	0	0	1	SLDAQPNsKTERSKS
924	ARHGAP21	961	M	I	N2	ordered	5	NM_020824	0	0	0	0	0	0	0	0	1	0	0	0	1	SIRPWKQmYVVLRGH
925	ARHGAP21	980	T	R	DI	disordered	3	NM_020824	0	0	0	0	1	0	0	0	0	0	0	0	1	YKDKREQtTPSEEEQ
926	ARHGAP23	268	R	C	N1	disordered	0	NM_001199417	0	0	1	0	0	0	0	0	0	0	0	0	1	SSEPRTPrAFPEPGS
927	ARHGAP23	91	R	H	N1	ordered	0	NM_001199417	0	0	0	0	0	0	1	0	0	0	0	0	1	GGPSPRYrLEPMDTI
928	ARHGAP24	580	E	K	N2	disordered	4	NM_001025616	0	0	0	0	0	0	0	0	1	0	0	0	1	SSTTTCPeQDFFGGN
929	ARHGAP25	365	P	T	N1	disordered	1	NM_001007231	0	0	0	0	0	0	0	0	1	0	0	0	1	KDIPLSPpAQKNDPK
930	ARHGAP25	383	W	C	N2	disordered	5	NM_001007231	0	0	0	0	0	0	0	0	0	1	0	0	1	VARSSVGwDATEDLR
931	ARHGAP25	573	E	Q	N1	disordered	4	NM_001007231	0	0	0	0	0	1	0	0	0	0	0	0	1	ETQKQMYeEQIKNLE
932	ARHGAP25	575	Q	H	N2	disordered	3	NM_001007231	0	0	0	0	0	0	0	0	0	1	0	0	1	QKQMYEEqIKNLEKE
933	ARHGAP25	579	L	I	N2	disordered	4	NM_001007231	0	0	0	0	0	0	0	0	1	0	0	0	1	YEEQIKNlEKENYDV
934	ARHGAP27	128	E	K	N2	disordered	2	NM_199282	0	0	0	0	0	0	0	0	1	0	0	0	1	PAQASPPeEKVPAEL
935	ARHGAP29	501	E	D	N1	disordered	0	NM_004815	0	0	1	0	0	0	0	0	0	0	0	0	1	FGPANSLeDVVRLPD
936	ARHGAP29	535	F	V	N2	disordered	1	NM_004815	0	0	0	0	0	0	0	0	0	1	0	0	1	SFIRSWTfGMFSDSE
937	ARHGAP29	565	R	Q	N2	disordered	4	NM_004815	0	0	0	0	0	1	0	0	0	0	0	0	1	ISPGDFHrKLPRTPS
938	ARHGAP29	955	R	C	N2	disordered	4	NM_004815	0	0	0	0	0	1	0	0	0	0	0	0	1	TSFEESErKQNALGK
939	ARHGAP30	631	G	R	N1	disordered	1	NM_001025598	0	0	0	0	0	0	0	0	0	0	0	1	1	PPIWKGSgSLEGEAA
940	ARHGAP32	1998	E	G	N2	ordered	4	NM_001142685	0	0	0	0	0	0	0	0	1	0	0	0	1	LHHTQNVeRDPSVLY
941	ARHGAP32	1999	R	W	N2	ordered	5	NM_001142685	0	0	0	0	0	0	0	0	1	0	0	0	1	HHTQNVErDPSVLYQ
942	ARHGAP32	2011	G	V	N2	disordered	4	NM_001142685	0	1	0	0	0	0	0	0	0	0	0	0	1	LYQYQPHgKRQSSVT
943	ARHGAP32	2015	S	R	N2	disordered	4	NM_001142685	0	0	0	0	0	0	0	0	1	0	0	0	1	QPHGKRQsSVTVVSQ
944	ARHGAP32	2051	P	L	N2	ordered	3	NM_001142685	0	0	0	0	0	0	0	0	1	0	0	0	1	GMGTYVPpGFPHPQS
945	ARHGAP32	654	K	M	N1	disordered	5	NM_001142685	0	0	0	0	0	0	0	0	1	0	0	0	1	RPQNKMKkSPVGSWR
946	ARHGAP32	702	R	H	N1	disordered	5	NM_001142685	0	0	1	0	0	0	0	0	0	0	0	0	1	GRAEGTLrSAKSEES
947	ARHGAP32	707	E	Q	N1	disordered	5	NM_001142685	0	0	0	0	0	1	0	0	0	0	0	0	1	TLRSAKSeESLTSLH
948	ARHGAP32	736	S	C	DI	disordered	4	NM_001142685	0	0	1	0	0	0	0	0	0	0	0	0	1	RSSSDALsASFNGEM
949	ARHGAP33	406	Y	C	DI	ordered	3	NM_052948	0	0	0	0	0	0	0	0	0	1	0	0	1	PLLTYQLyGKFSEAM
950	ARHGAP33	551	R	H	N1	disordered	3	NM_052948	0	0	0	1	0	0	0	0	0	0	0	0	1	TLEEAQArTQGRLGT
951	ARHGAP35	1190	E	Q	N2	disordered	0	NM_004491	0	0	0	0	0	0	0	0	0	1	0	0	1	LGPIRKKeEDQASQG
952	ARHGAP35	690	D	N	N2	ordered	0	NM_004491	0	0	0	0	0	1	0	0	0	0	0	0	1	ESTLGRRdNHLVHLP
953	ARHGAP39	241	R	H	N2	disordered	2	NM_025251	0	0	0	0	0	0	0	0	0	1	0	0	1	PDGPPGVrSRRPSGS
954	ARHGAP4	170	T	M	N1	disordered	1	NM_001164741	0	0	0	0	0	0	0	0	1	0	0	0	1	ELQTAKKtYQAYHME
955	ARHGAP4	980	D	H	N1	disordered	3	NM_001164741	0	0	0	0	0	0	0	0	1	0	0	0	1	ASHPQGLdTTPKPH*
956	ARHGAP5	1120	K	E	N2	disordered	4	NM_001030055	0	0	0	0	0	0	0	0	1	0	0	0	1	DDSQNRIkIRNSFVN
957	ARHGAP5	1192	H	P	N2	disordered	3	NM_001030055	0	0	0	0	0	0	0	0	1	0	0	0	1	KTKRKGRhRGSEEDP
958	ARHGAP5	1219	D	N	N1	disordered	3	NM_001030055	0	0	0	0	0	1	0	0	0	0	0	0	1	DNPAITSdQELDDKK
959	ARHGAP5	205	V	M	N2	ordered	3	NM_001030055	0	0	0	0	0	0	0	1	0	0	0	0	1	ATKCDECvDHYLREV
960	ARHGAP5	962	E	D	N2	disordered	4	NM_001030055	0	0	0	0	0	1	0	0	0	0	0	0	1	RESTHQSeDVFLPSP
961	ARHGAP6	673	S	F	DI	disordered	5	NM_013427	0	0	1	0	0	0	0	0	0	0	0	0	1	ISPYDNNsPVLSERS
962	ARHGDIB	144	G	C	N1	ordered	5	NM_001175	0	0	0	1	0	0	0	0	0	0	0	0	1	DKATFMVgSYGPRPE
963	ARHGDIB	154	E	D	N1	ordered	2	NM_001175	0	0	1	0	0	0	0	0	0	0	0	0	1	GPRPEEYeFLTPVEE
964	ARHGDIB	37	E	K	N2	disordered	4	NM_001175	0	0	0	0	0	0	1	0	0	0	0	0	1	KSLKELQeMDKDDES
965	ARHGEF1	21	R	P	N2	disordered	2	NM_199002	0	1	0	0	0	0	0	0	0	0	0	0	1	REMEDFArGAASPGP
966	ARHGEF1	785	R	H	N2	disordered	3	NM_199002	0	0	0	0	0	1	0	0	0	0	0	0	1	KVPAPASrPKPRPSP
967	ARHGEF11	1345	R	S	N2	disordered	3	NM_198236	0	0	0	0	0	0	1	0	0	0	0	0	1	WESPELDrNLAEDAS
968	ARHGEF11	311	S	L	DI	disordered	4	NM_198236	0	0	0	0	0	0	0	0	0	0	0	1	1	QHHRRQGsDAAVPST
969	ARHGEF11	702	R	T	N1	disordered	4	NM_198236	0	0	0	0	0	0	0	0	0	0	1	0	1	STSSLSTrSLENPTP
970	ARHGEF12	1329	R	Q	N1	disordered	2	NM_015313	1	0	0	0	0	1	0	0	0	0	0	0	1	IATCYSPrTSTESFA
971	ARHGEF12	37	E	K	N2	disordered	4	NM_015313	1	0	0	0	0	0	0	0	0	0	0	1	1	TDKKQKVeRIASHDF
972	ARHGEF12	627	P	R	N2	disordered	4	NM_015313	1	0	0	0	0	0	0	0	1	0	0	0	1	ELQKARHpKHLSTPS
973	ARHGEF12	636	V	M	N1	disordered	1	NM_015313	1	0	0	0	0	0	0	0	0	0	0	1	1	HLSTPSSvSPEPQDS
974	ARHGEF16	42	P	L	N1	disordered	0	NM_014448	0	0	0	0	0	0	0	0	0	0	0	1	1	LPMVRGSpRVRDDAA
975	ARHGEF17	413	W	R	N2	disordered	3	NM_014786	0	0	0	0	0	1	0	0	0	0	0	0	1	SSRGSGGwGVYRSPS
976	ARHGEF17	415	V	M	N2	disordered	0	NM_014786	0	0	0	0	1	0	0	0	0	0	0	0	1	RGSGGWGvYRSPSFG
977	ARHGEF18	772	G	E	N2	disordered	1	NM_001130955	0	0	0	0	0	1	0	0	0	0	0	0	1	LSDSDIPgSSEESPQ
978	ARHGEF2	168	R	L	N2	disordered	4	NM_001162383	0	0	0	0	0	0	0	0	1	0	0	0	1	DESPLGLrRILSQST
979	ARHGEF2	308	G	V	N1	ordered	5	NM_001162383	0	0	0	0	0	0	0	0	1	0	0	0	1	RRQALCPgSTRNFVI
980	ARHGEF2	953	S	R	DI	disordered	3	NM_001162383	0	0	0	0	0	0	0	0	0	1	0	0	1	GSEEEGSsRLSPPHS
981	ARHGEF35	15	S	F	N2	disordered	2	NM_001003702	0	1	0	0	0	0	0	0	0	0	0	0	1	HGASPPIsAIEEFSI
982	ARHGEF4	160	S	R	N2	disordered	3	NM_015320	0	0	0	0	0	0	0	0	0	0	1	0	1	VCADEVGsEEDLYDD
983	ARHGEF40	1076	R	L	N2	disordered	2	NM_018071	0	0	0	0	0	0	0	0	0	0	1	0	1	PWGVGTPrMERKRSI
984	ARHGEF40	249	T	M	N2	disordered	4	NM_018071	0	0	0	0	0	0	0	0	0	0	0	1	1	YVELLEVtLPVRGSP
985	ARHGEF40	396	D	Y	N2	disordered	3	NM_018071	0	0	0	0	1	0	0	0	0	0	0	0	1	GALSRGGdSAPLSPG
986	ARHGEF5	1374	K	N	N2	ordered	4	NM_005435	0	0	0	0	0	0	0	0	1	0	0	0	1	ELIYLSQkIEFECKI
987	ARHGEF5	8	R	C	N2	disordered	1	NM_005435	0	0	0	1	0	0	0	0	0	0	0	0	1	^MEAEEAQrGASPPIS
988	ARHGEF6	131	S	T	N1	disordered	2	NM_004840	0	0	0	0	0	0	0	0	1	0	0	0	1	SLSAANTsQTNPQGA
989	ARHGEF6	136	Q	E	N2	disordered	1	NM_004840	0	0	1	0	0	0	0	0	0	0	0	0	1	NTSQTNPqGAVSSTV
990	ARHGEF6	138	A	E	N2	disordered	0	NM_004840	0	0	0	0	0	0	0	0	1	0	0	0	1	SQTNPQGaVSSTVSG
991	ARHGEF6	488	S	R	DI	ordered	4	NM_004840	0	0	1	0	0	0	0	0	0	0	0	0	1	LSASPRMsGFIYQGK
992	ARHGEF6	683	D	Y	N1	disordered	4	NM_004840	0	0	0	0	0	0	0	0	0	0	0	1	1	HGSSTRKdSIPQVLL
993	ARHGEF6	687	Q	H	N2	disordered	2	NM_004840	0	0	0	0	1	0	0	0	0	0	0	0	1	TRKDSIPqVLLPEEE
994	ARHGEF7	239	R	C	N2	ordered	5	NM_001113511	0	0	0	0	0	0	0	0	0	0	0	1	1	WFPSNYVrEVKASEK
995	ARHGEF7	396	I	T	N2	disordered	5	NM_001113511	0	0	0	0	0	0	0	0	0	1	0	0	1	KGASSPGiLVLTTGL
996	ARHGEF7	511	L	F	N2	ordered	4	NM_001113511	0	0	0	0	0	0	0	0	1	0	0	0	1	FPNVLLMlSASPRMS
997	ARHGEF7	614	A	T	N2	disordered	0	NM_001113511	0	0	0	0	0	0	0	0	0	0	1	0	1	KHADSKPaPLTPAYH
998	ARHGEF7	754	D	Y	N2	disordered	5	NM_001113511	0	0	0	0	0	0	0	0	0	1	0	0	1	DDDQPSLdSLGRRSS
999	ARID1A	1317	G	W	N2	disordered	5	NM_006015	1	0	0	0	0	0	0	0	0	0	0	1	1	MPSNPDSgMYSPSRY
1000	ARID1A	1947	Q	H	N2	disordered	3	NM_006015	1	0	1	0	0	0	0	0	0	0	0	0	1	PFGISPAqSHRNIKI
1001	ARID1A	389	K	Q	N2	disordered	4	NM_006015	1	0	0	0	0	0	0	0	1	0	0	0	1	SPMDQMGkMRPQPYG
1002	ARID1A	614	S	L	N2	disordered	5	NM_006015	1	2	0	0	0	0	0	0	0	0	0	0	2	SFGSQASsAPSMTSS
1003	ARID1B	1242	D	H	N1	disordered	5	NM_020732	0	0	1	0	0	0	0	0	0	0	0	0	1	SVHDPFSdVSDSSFP
1004	ARID1B	1254	M	I	N1	disordered	5	NM_020732	0	0	0	0	0	0	1	0	0	0	0	0	1	SFPKRNSmTPNAPYQ
1005	ARID1B	1552	R	K	N2	disordered	4	NM_020732	0	0	1	0	0	0	0	0	0	0	0	0	1	SLPNHISrAPSPASF
1006	ARID1B	1580	M	I	N2	disordered	5	NM_020732	0	0	0	0	0	0	0	0	0	1	0	0	1	PFLPSMKmQKVMPTV
1007	ARID1B	1731	E	Q	N2	disordered	3	NM_020732	0	0	1	0	0	0	0	0	0	0	0	0	1	LADDSGKeEEDAECI
1008	ARID1B	649	Y	C	N2	disordered	5	NM_020732	0	0	0	0	0	1	0	0	0	0	0	0	1	QDMSQEGyGTRSQPP
1009	ARID2	1733	I	M	N2	disordered	4	NM_152641	1	0	1	0	0	0	0	0	0	0	0	0	1	TPRAQKAiVNHPSAA
1010	ARID2	26	F	L	N2	ordered	4	NM_152641	1	0	0	0	0	0	0	0	0	1	0	0	1	FLDELRQfHHSRGSP
1011	ARID2	32	S	T	DI	ordered	3	NM_152641	1	0	0	0	0	0	1	0	0	0	0	0	1	QFHHSRGsPFKKIPA
1012	ARID2	623	R	L	N2	disordered	4	NM_152641	1	0	0	0	0	0	0	0	0	1	0	0	1	PVSTSVVrVDSVPDV
1013	ARID3B	172	G	A	N2	disordered	3	NM_006465	0	1	0	0	0	0	0	0	0	0	0	0	1	SPSVSTAgQPNWNLD
1014	ARID4A	1014	D	G	N2	disordered	4	NM_002892	0	0	0	0	1	0	0	0	0	0	0	0	1	SPLTLSQdESRSVKS
1015	ARID4A	167	K	N	N2	disordered	3	NM_002892	0	0	0	0	0	0	0	0	0	1	0	0	1	SEEEDEDkRRLNDEL
1016	ARID4A	558	K	R	N1	disordered	0	NM_002892	0	0	0	0	0	0	0	0	0	1	0	0	1	EREETESkCDSEGEE
1017	ARID4A	562	E	K	N1	disordered	4	NM_002892	0	0	0	0	0	0	0	0	1	0	0	0	1	TESKCDSeGEEDEED
1018	ARID4A	564	E	K	N2	disordered	5	NM_002892	0	1	0	0	0	0	0	0	0	0	0	0	1	SKCDSEGeEDEEDME
1019	ARID4A	680	P	L	N2	disordered	3	NM_002892	0	0	0	0	0	0	0	0	0	0	0	1	1	STLSSNMpYGLSKTA
1020	ARID4A	869	I	V	N2	disordered	0	NM_002892	0	0	0	0	0	0	0	0	0	0	1	0	1	QSSPEKKiRIENGME
1021	ARID4A	882	S	C	DI	disordered	4	NM_002892	0	0	0	0	0	0	0	0	0	1	0	0	1	MEMTNTVsQERTSDC
1022	ARID4B	1166	K	N	N2	disordered	3	NM_016374	0	1	0	0	0	0	0	0	0	0	0	0	1	SAGESITkSQPVKSV
1023	ARID4B	298	E	G	N1	disordered	3	NM_016374	0	0	1	0	0	0	0	0	0	0	0	0	1	KEDNSSEeEEEIEPF
1024	ARID4B	710	S	F	DI	disordered	5	NM_016374	0	0	0	0	0	1	0	0	0	0	0	0	1	ILNGLQAsESSAEDS
1025	ARID4B	913	D	E	N1	disordered	1	NM_016374	0	0	0	0	1	0	0	0	0	0	0	0	1	IKLLNNSdERLQNSR
1026	ARID4B	913	D	H	N1	disordered	4	NM_016374	0	0	1	0	0	0	0	0	0	0	0	0	1	IKLLNNSdERLQNSR
1027	ARID5A	470	D	V	N2	disordered	3	NM_212481	0	0	0	0	0	0	0	0	1	0	0	0	1	SPFLKEAdAKKCGAK
1028	ARID5B	1003	P	L	N1	disordered	5	NM_032199	0	0	0	0	0	1	0	0	0	0	0	0	1	ILHRKMSpQNIGAAR
1029	ARID5B	1009	A	G	N2	disordered	5	NM_032199	0	0	0	0	0	0	0	0	0	0	0	1	1	SPQNIGAaRPIKRSL
1030	ARID5B	1025	G	R	N2	ordered	4	NM_032199	0	0	0	0	0	0	0	0	0	1	0	0	1	DLDLVIAgKKARAVS
1031	ARL11	23	A	V	N2	ordered	5	NM_138450	0	0	1	0	0	0	0	0	0	0	0	0	1	VMMGLDSaGKTTLLY
1032	ARL11	7	R	G	N1	disordered	2	NM_138450	0	0	0	0	0	1	0	0	0	0	0	0	1	^MGSVNSrGHKAEAQ
1033	ARL2BP	151	S	P	N2	disordered	3	NM_012106	0	0	0	0	0	0	0	0	0	0	0	1	1	VVTSLCKsSSLPASQ
1034	ARL6IP6	70	R	L	N1	disordered	0	NM_152522	0	0	1	0	0	0	0	0	0	0	0	0	1	AWSEPRKrSVLPPDG
1035	ARMC10	52	G	W	N2	disordered	2	NM_031905	0	0	0	0	0	0	1	0	0	0	0	0	1	SAGALEEgTSEGQLC
1036	ARMC5	334	R	C	N2	disordered	3	NM_001105247	0	1	0	0	0	0	0	0	0	0	0	0	1	LVDELRQrRDPNGAS
1037	ARMC5	334	R	H	N2	disordered	3	NM_001105247	0	0	0	0	0	0	0	0	1	0	0	0	1	LVDELRQrRDPNGAS
1038	ARMC5	335	R	W	N2	disordered	4	NM_001105247	0	0	0	0	0	0	0	0	0	1	0	0	1	VDELRQRrDPNGASP
1039	ARMCX3	55	A	V	N1	disordered	1	NM_016607	0	0	0	0	0	0	0	0	0	0	0	1	1	DAGDCSGaRYNDWSD
1040	ARNTL	526	T	M	DI	disordered	3	NM_001178	0	0	0	0	0	0	0	0	0	0	0	1	1	SPLNITStPPPDASS
1041	ARNTL	84	R	C	N2	disordered	5	NM_001178	0	0	0	1	0	0	0	0	0	0	0	0	1	HSQIEKRrRDKMNSF
1042	ARPC1A	72	A	T	N2	ordered	2	NM_006409	0	0	0	0	0	0	0	0	0	0	1	0	1	DRIVTCGaDRNAYVW
1043	ARPC1B	25	I	M	N2	ordered	3	NM_005720	0	0	0	0	0	0	1	0	0	0	0	0	1	KDRTQIAiCPNNHEV
1044	ARPC1B	358	D	N	N2	ordered	3	NM_005720	0	0	1	0	0	0	0	0	0	0	0	0	1	DGGMSIWdVKSLESA
1045	ARPC1B	82	K	M	N2	ordered	4	NM_005720	0	0	0	1	0	0	0	0	0	0	0	0	1	NAYVWTLkGRTWKPT
1046	ARPC1B	86	W	C	N2	ordered	5	NM_005720	0	0	0	0	0	0	0	0	0	0	0	1	1	WTLKGRTwKPTLVIL
1047	ARPC2	103	P	L	N2	ordered	5	NM_005731	0	0	0	0	0	0	0	0	1	0	0	0	1	LYDLENLpASKDSIV
1048	ARRB1	48	L	F	N1	ordered	4	NM_004041	0	0	1	0	0	0	0	0	0	0	0	0	1	VLVDPEYlKERRVYV
1049	ART4	14	P	Q	N1	ordered	2	NM_021071	0	0	0	0	0	1	0	0	0	0	0	0	1	RCKKILLpTTVPPAT
1050	ASAP1	135	L	V	N2	ordered	4	NM_018482	0	0	1	0	0	0	0	0	0	0	0	0	1	LSTLLKNlLQGLSHN
1051	ASAP1	507	A	P	N2	ordered	5	NM_018482	0	0	0	0	0	0	0	0	1	0	0	0	1	GTSELLLaKNVGNNS
1052	ASAP1	508	K	N	N2	ordered	4	NM_018482	0	0	0	0	0	0	1	0	0	0	0	0	1	TSELLLAkNVGNNSF
1053	ASAP1	710	R	Q	N2	disordered	4	NM_018482	0	0	0	0	0	1	0	0	0	0	0	0	1	VEYEWNLrQEEIDES
1054	ASAP1	720	D	G	N2	disordered	4	NM_018482	0	0	0	0	0	0	0	0	0	0	1	0	1	EIDESDDdLDDKPSP
1055	ASAP1	723	D	V	N2	disordered	4	NM_018482	0	0	0	0	0	1	0	0	0	0	0	0	1	ESDDDLDdKPSPIKK
1056	ASAP1	847	H	Y	N2	disordered	3	NM_018482	0	0	0	0	0	0	0	0	1	0	0	0	1	DPPSPLPhGPPNKGA
1057	ASAP2	294	S	N	DI	disordered	4	NM_003887	0	0	0	0	0	0	1	0	0	0	0	0	1	IRQSTAYsLHQPQGN
1058	ASAP2	299	Q	K	N2	disordered	5	NM_003887	0	1	0	0	0	0	0	0	0	0	0	0	1	AYSLHQPqGNKEHGT
1059	ASAP2	695	H	L	N2	disordered	1	NM_003887	0	0	0	0	0	0	0	0	1	0	0	0	1	EYEWRLLhEDLDESD
1060	ASAP2	770	S	R	N2	disordered	3	NM_003887	0	0	0	1	0	0	0	0	0	0	0	0	1	YGALLSGsPPPAQPA
1061	ASAP2	816	S	T	N2	disordered	2	NM_003887	0	0	0	0	0	0	0	0	0	1	0	0	1	SVSVDGGsRQRSSSD
1062	ASAP3	737	A	V	N2	ordered	1	NM_017707	0	0	0	0	0	1	0	0	0	0	0	0	1	NKTYETVaSLGAATP
1063	ASB15	575	F	V	N2	ordered	5	NM_080928	0	0	0	0	0	0	0	0	0	0	0	1	1	AIQRYILfKEYDLYG
1064	ASCC2	703	R	Q	N2	disordered	5	NM_032204	0	0	0	0	0	0	0	0	0	1	0	0	1	FLAKKGYrHDSSTAV
1065	ASCC2	703	R	W	N2	disordered	5	NM_032204	0	0	0	0	0	0	0	0	0	0	0	1	1	FLAKKGYrHDSSTAV
1066	ASCC3	1557	P	T	N2	ordered	5	NM_006828	0	0	0	1	0	0	0	0	0	0	0	0	1	RSHSPAKpVLIFVSS
1067	ASCC3	1566	R	C	N2	ordered	5	NM_006828	0	0	1	0	0	0	0	0	0	0	0	0	1	LIFVSSRrQTRLTAL
1068	ASCC3	1912	D	H	N2	ordered	5	NM_006828	0	0	0	0	0	0	0	0	0	1	0	0	1	PCPDYDTdTKTVLDQ
1069	ASH1L	1160	R	W	N1	disordered	5	NM_018489	0	0	0	1	0	0	0	0	0	0	0	0	1	KASKGRRrLSPPTLL
1070	ASH1L	1171	P	S	N1	disordered	5	NM_018489	0	0	0	0	0	0	1	0	0	0	0	0	1	PTLLPNSpSHLSELT
1071	ASH1L	1690	E	D	N2	disordered	3	NM_018489	0	0	1	0	0	0	0	0	0	0	0	0	1	TRKRSSSeSTSSTVN
1072	ASH1L	226	T	I	N2	disordered	5	NM_018489	0	0	0	0	0	0	0	0	1	0	0	0	1	KLAQLIAtCPPSKSS
1073	ASH1L	73	F	L	N2	disordered	5	NM_018489	0	0	0	1	0	0	0	0	0	0	0	0	1	LTDAQQQfSVKETNF
1074	ASH2L	617	E	K	N2	disordered	5	NM_004674	0	0	1	0	0	0	0	0	0	0	0	1	2	VLYHVETeVDGRRSP
1075	ASH2L	97	T	S	N2	disordered	3	NM_004674	0	0	0	0	0	0	0	0	0	0	1	0	1	DTSEVMDtQAGSVDE
1076	ASPHD1	288	G	D	N1	ordered	5	NM_181718	0	0	0	0	0	0	0	0	0	0	0	1	1	FMSANTFgNAGFSVL
1077	ASPM	1026	E	V	N1	ordered	5	NM_018136	0	0	0	0	0	0	0	0	1	0	0	0	1	RGIELSDeHGNTILS
1078	ASPM	18	R	Q	N2	disordered	2	NM_018136	0	0	0	0	0	1	0	0	0	0	0	0	1	WEVSPTErRPPAGLR
1079	ASPM	2060	K	E	N2	ordered	1	NM_018136	0	0	0	0	0	0	0	0	1	0	0	0	1	KYRAYKTkKKYATYR
1080	ASPM	2111	R	K	N2	ordered	0	NM_018136	0	0	0	0	0	0	0	0	0	0	1	0	1	YRGIRVRrHIQHMHR
1081	ASPM	2126	M	L	N2	ordered	0	NM_018136	0	0	0	0	0	0	0	0	0	1	0	0	1	AATFIKAmFKMHQSR
1082	ASPM	240	S	F	N2	disordered	0	NM_018136	0	0	0	0	0	0	0	0	1	0	0	0	1	GATCLPLsVRRSTTY
1083	ASPM	2435	I	T	N2	ordered	3	NM_018136	0	0	0	0	0	0	0	0	0	0	1	0	1	ISLKKATiFVQRKYR
1084	ASPM	263	S	R	DI	disordered	2	NM_018136	0	0	0	0	0	0	0	0	1	0	0	0	1	RELLNVHsANVSKVS
1085	ASPM	270	S	P	DI	disordered	2	NM_018136	0	0	0	0	1	0	0	0	0	0	0	0	1	SANVSKVsFNEKAVT
1086	ASPM	276	V	L	N1	disordered	1	NM_018136	0	0	0	0	0	0	0	0	0	1	0	0	1	VSFNEKAvTETSFNS
1087	ASPM	285	N	K	N1	disordered	2	NM_018136	0	0	0	0	0	0	0	0	0	1	0	0	1	ETSFNSVnVNGQRGE
1088	ASPM	3183	R	S	N2	ordered	2	NM_018136	0	0	0	0	0	0	1	0	0	0	0	0	1	ECLSQRNrAASVIQK
1089	ASPM	3193	R	C	N2	ordered	5	NM_018136	0	0	0	0	0	0	0	0	0	0	0	1	1	SVIQKAVrHFLLRKK
1090	ASPM	385	E	Q	N2	disordered	2	NM_018136	0	1	0	0	0	0	0	0	0	0	0	0	1	LNQDLESeSVNPILS
1091	ASPM	418	E	K	N2	disordered	2	NM_018136	0	0	0	0	0	0	0	0	0	0	0	1	1	CKVPLSNeNSQVPQS
1092	ASPM	465	I	V	N1	disordered	1	NM_018136	0	0	0	0	0	0	0	0	1	0	0	0	1	KSNYYSFiKQNNPKF
1093	ASPM	556	K	E	N2	disordered	0	NM_018136	0	0	0	0	0	1	0	0	0	0	0	0	1	DPILSKSkSYKNEVT
1094	ASPM	565	S	T	DI	disordered	1	NM_018136	0	0	0	0	0	1	0	0	0	0	0	0	1	YKNEVTPsSTTASVA
1095	ASPM	598	E	Q	N2	disordered	0	NM_018136	0	0	0	0	0	0	0	0	1	0	0	0	1	TEHTEVReIKRIHFS
1096	ASPM	599	I	T	N2	disordered	1	NM_018136	0	0	0	0	0	1	0	0	0	0	0	0	1	EHTEVREiKRIHFSP
1097	ASPM	601	R	T	N2	disordered	5	NM_018136	0	0	0	0	0	0	0	0	1	0	0	0	1	TEVREIKrIHFSPSE
1098	ASPM	612	S	L	N2	disordered	2	NM_018136	0	0	0	0	0	1	0	0	0	0	0	0	1	SPSEPKTsAVKKTKN
1099	ASPM	620	V	L	N1	disordered	0	NM_018136	0	0	0	0	0	0	0	0	1	0	0	0	1	AVKKTKNvTTPISKR
1100	ASPM	725	V	L	N2	ordered	5	NM_018136	0	0	0	0	0	0	0	0	1	0	0	0	1	VKTNISEvNAATLLL
1101	ASPM	730	L	I	N1	ordered	1	NM_018136	0	0	1	0	0	0	0	0	0	0	0	0	1	SEVNAATlLLGIENQ
1102	ASPRV1	195	G	D	N1	ordered	3	NM_152792	0	1	0	0	0	0	0	0	0	0	0	0	1	FANSMGKgYYLKGKI
1103	ASS1	139	I	T	N2	ordered	4	NM_000050	0	0	0	0	0	0	1	0	0	0	0	0	1	CYSLAPQiKVIAPWR
1104	ASS1	279	R	P	N2	ordered	4	NM_000050	0	0	1	0	0	0	0	0	0	0	0	0	1	RFIGMKSrGIYETPA
1105	ASS1	281	I	M	N1	ordered	4	NM_000050	0	0	0	0	0	0	0	0	1	0	0	0	1	IGMKSRGiYETPAGT
1106	ASS1	315	L	F	N2	ordered	0	NM_000050	0	1	0	0	0	0	0	0	0	0	0	0	1	KIKQGLGlKFAELVY
1107	ASTN2	1238	R	H	N2	ordered	5	NM_014010	0	0	0	1	0	0	0	0	0	0	0	0	1	RSAYIQSrVETVPYL
1108	ASTN2	1239	V	M	N2	ordered	2	NM_014010	0	0	1	0	0	0	0	0	0	0	0	0	1	SAYIQSRvETVPYLF
1109	ASXL1	498	A	S	N2	disordered	2	NM_015338	1	0	0	1	0	0	1	0	0	0	0	0	2	QAEPDNLaRASASPD
1110	ASXL2	1287	E	K	N2	ordered	0	NM_018263	0	0	0	0	0	0	0	0	0	0	0	1	1	KAIRSSPeLFSSTVL
1111	ASXL2	146	S	L	DI	disordered	0	NM_018263	0	1	0	0	0	0	0	0	0	0	0	0	1	SPQSGCPsPTIPAGK
1112	ASXL2	399	P	L	N1	disordered	0	NM_018263	0	0	0	0	0	0	0	0	0	0	0	1	1	LTASPSDpKVKKTPA
1113	ASXL3	2063	T	A	DI	disordered	0	NM_030632	0	0	0	0	0	0	0	0	0	1	0	0	1	QPPVTMEtTKRLSWP
1114	ASXL3	784	D	Y	N2	disordered	0	NM_030632	0	0	1	0	0	0	0	0	0	0	0	0	1	EPLSPQKdESSATAK
1115	ATAD2	131	R	L	N1	disordered	2	NM_014109	0	0	0	0	0	0	0	0	1	0	0	0	1	DKVIPVTrSLRARNI
1116	ATAD2	131	R	P	N1	disordered	2	NM_014109	0	0	0	0	0	0	0	0	1	0	0	0	1	DKVIPVTrSLRARNI
1117	ATAD2	135	A	T	N2	disordered	1	NM_014109	0	0	0	0	0	0	0	0	0	1	0	0	1	PVTRSLRaRNIVQST
1118	ATAD2	338	A	S	N1	disordered	0	NM_014109	0	0	0	0	0	0	0	0	1	0	0	0	1	PRYRLSSaGPRSPYC
1119	ATAD2B	112	R	L	N2	disordered	0	NM_017552	0	0	1	0	0	0	0	0	0	0	0	0	1	KSRSTGQrEEWNLST
1120	ATAD2B	1313	Q	E	N1	disordered	0	NM_017552	0	1	0	0	0	0	0	0	0	0	0	0	1	QKILLEDqSKEKPET
1121	ATAD2B	1337	C	S	N1	disordered	0	NM_017552	0	0	0	0	0	0	0	0	1	0	0	0	1	EKLEALEcSNNEKLE
1122	ATAD2B	84	H	L	N1	disordered	0	NM_017552	0	0	0	0	0	0	0	0	0	1	0	0	1	DGSLSDShVSPPAKR
1123	ATAD2B	942	R	C	N2	disordered	0	NM_017552	0	0	0	0	0	1	0	0	0	0	0	0	1	LALPSPPrQLSESEK
1124	ATAD3B	278	R	W	N2	ordered	5	NM_031921	0	0	0	0	0	0	0	0	1	0	0	0	1	TGRFIEArLGKPSLV
1125	ATAD5	1110	I	T	N2	ordered	0	NM_024857	0	0	0	0	0	0	1	0	0	0	0	0	1	HEDFSGGiDFKGSSD
1126	ATAD5	1220	P	A	N1	ordered	4	NM_024857	0	0	0	0	0	0	0	0	0	0	0	1	1	TSPRKVPpPSPKSSG
1127	ATAD5	367	R	T	N1	disordered	5	NM_024857	0	0	0	0	0	1	0	0	0	0	0	0	1	NEQTVQKrKSNVVIQ
1128	ATAD5	614	S	C	DI	disordered	3	NM_024857	0	0	0	0	0	1	0	0	0	0	0	0	1	ETIRGIDsDDVQDNS
1129	ATF1	30	Q	K	N2	disordered	1	NM_005171	1	0	0	1	0	0	0	0	0	0	0	0	1	AHISHIAqQVSSLSE
1130	ATF1	44	S	A	N2	disordered	4	NM_005171	1	0	0	0	0	0	0	0	0	0	0	1	1	ESEESQDsSDSIGSS
1131	ATF1	71	L	I	N2	disordered	4	NM_005171	1	0	0	0	0	0	0	0	0	0	1	0	1	YRKILKDlSSEDTRG
1132	ATF2	308	E	Q	N1	disordered	4	NM_001880	0	0	0	0	0	0	0	0	0	1	0	0	1	GLVRTQSeESRPQSL
1133	ATF2	334	P	A	N1	disordered	5	NM_001880	0	0	0	0	0	0	1	0	0	0	0	0	1	ASPAHTTpQTQSTSG
1134	ATF2	338	S	N	N1	disordered	2	NM_001880	0	0	0	0	0	0	0	0	1	0	0	0	1	HTTPQTQsTSGRRRR
1135	ATF2	501	Q	K	N2	disordered	3	NM_001880	0	0	1	0	0	0	0	0	0	0	0	0	1	MAPSSQSqPSGS*
1136	ATF4	244	R	M	N1	disordered	0	NM_001675	0	0	0	1	0	0	0	0	0	0	0	0	1	STRGSPNrSLPSPGV
1137	ATF6	329	E	Q	N1	disordered	5	NM_007348	0	1	0	0	0	0	0	0	0	0	0	0	1	QSRKKKKeYMLGLEA
1138	ATF7IP	428	D	Y	N1	disordered	5	NM_018179	0	0	0	0	0	1	0	0	0	0	0	0	1	ENILENTdSMETDEI
1139	ATF7IP	430	M	V	N1	disordered	4	NM_018179	0	0	0	0	0	0	0	0	0	1	0	0	1	ILENTDSmETDEIIP
1140	ATF7IP	555	K	N	N1	disordered	5	NM_018179	0	0	0	0	1	0	0	0	0	0	0	0	1	KNEFSRRkRSKSEDM
1141	ATF7IP	850	V	M	N1	disordered	3	NM_018179	0	0	0	0	0	1	0	0	0	0	0	0	1	KPNNVPSvPSPSIQR
1142	ATF7IP2	490	N	D	N1	disordered	0	NM_024997	0	0	0	0	0	0	1	0	0	0	0	0	1	GNSSNSPnAEVMAVQ
1143	ATG13	392	R	L	N1	disordered	2	NM_001205119	0	0	0	0	0	0	0	0	0	1	0	0	1	VSNSSEGrASPHDVL
1144	ATG14	421	D	N	N1	disordered	3	NM_014924	0	0	1	0	0	0	0	0	0	0	0	0	1	GESDESGdERVSDEE
1145	ATG16L1	64	P	L	N2	ordered	1	NM_030803	0	0	1	0	0	0	0	0	0	0	0	0	1	QAEKHDVpNRHEISP
1146	ATG16L1	72	G	R	N1	disordered	3	NM_030803	0	0	0	0	0	1	0	0	0	0	0	0	1	NRHEISPgHDGTWND
1147	ATG2B	1022	T	S	DI	disordered	1	NM_018036	0	0	1	0	0	0	0	0	0	0	0	0	1	ESGSEEEtLQYFSTV
1148	ATG3	12	A	V	N2	ordered	5	NM_022488	0	0	0	0	0	0	0	0	0	0	1	0	1	INTVKGKaLEVAEYL
1149	ATG3	25	E	Q	N2	ordered	4	NM_022488	0	0	0	0	0	0	0	0	1	0	0	0	1	YLTPVLKeSKFKETG
1150	ATG4B	318	A	T	N1	ordered	0	NM_013325	0	0	0	0	0	0	0	0	0	0	0	1	1	AELDPSIaVGFFCKT
1151	ATG4C	449	R	T	N1	disordered	3	NM_032852	0	0	0	0	0	0	0	0	0	1	0	0	1	DEKKQLKrFSTEEFV
1152	ATG4D	271	V	L	N2	ordered	5	NM_032885	0	0	0	0	0	0	0	0	0	1	0	0	1	SDVTRLVvYVSQDCT
1153	ATG4D	468	S	Y	N1	disordered	4	NM_032885	0	0	0	0	0	0	1	0	0	0	0	0	1	LRAKRPSsEDFVFL*
1154	ATG4D	96	L	F	N2	ordered	3	NM_032885	0	0	0	1	0	0	0	0	0	0	0	0	1	SKISSIHlCGRRYRF
1155	ATG7	696	D	N	N1	ordered	4	NM_006395	0	0	1	0	0	0	0	0	0	0	0	0	1	TQAAEIWdMSDDETI
1156	ATIC	18	V	M	N2	ordered	3	NM_004044	1	0	1	0	0	0	0	0	0	0	0	0	1	VSDKTGLvEFARNLT
1157	ATIC	196	Q	H	N1	ordered	3	NM_004044	1	0	0	0	0	0	0	0	0	1	0	0	1	ISDYFRKqYSKGVSQ
1158	ATIC	201	V	I	N2	ordered	1	NM_004044	1	0	0	0	0	0	0	0	0	0	0	1	1	RKQYSKGvSQMPLRY
1159	ATIC	34	S	F	DI	ordered	5	NM_004044	1	0	0	0	0	0	0	0	0	0	1	0	1	LGLNLVAsGGTAKAL
1160	ATL1	7	D	G	N2	disordered	3	NM_015915	0	0	0	0	1	0	0	0	0	0	0	0	1	^MAKNRRdRNSWGGF
1161	ATL2	27	S	R	DI	disordered	1	NM_001135673	0	0	0	0	0	0	0	0	0	1	0	0	1	RRRTSDPsAAVNHVS
1162	ATL2	53	E	Q	N1	disordered	3	NM_001135673	0	1	0	0	0	0	0	0	0	0	0	0	1	DDLVNSDeVMKKPCP
1163	ATM	1871	T	I	N2	ordered	2	NM_000051	1	0	0	0	0	0	0	0	0	1	0	0	1	THVQGFFtSCLRHFS
1164	ATM	1989	L	S	N2	ordered	2	NM_000051	1	0	0	0	0	0	1	0	0	0	0	0	1	QNTTISSlSEKSKEE
1165	ATM	1999	I	V	N2	ordered	2	NM_000051	1	0	0	0	1	0	0	0	0	0	0	0	1	KSKEETGiSLQDLLL
1166	ATM	2164	E	K	N1	ordered	4	NM_000051	1	0	1	0	0	0	0	0	0	0	0	0	1	EMCKRSLeSVYSLYP
1167	ATM	2997	D	N	N1	disordered	2	NM_000051	1	0	0	0	0	1	0	0	0	0	0	0	1	ECKRNLSdIDQSFNK
1168	ATM	3000	Q	H	N2	disordered	4	NM_000051	1	1	0	0	0	0	0	0	0	0	0	0	1	RNLSDIDqSFNKVAE
1169	ATM	360	D	Y	N2	ordered	1	NM_000051	1	0	0	0	0	0	0	0	0	0	0	1	1	CHQVFNEdTRSLEIS
1170	ATM	378	S	R	N1	disordered	0	NM_000051	1	0	1	0	0	0	0	0	0	0	0	0	1	TTTQRESsDYSVPCK
1171	ATM	796	N	T	N1	ordered	1	NM_000051	1	0	1	0	0	0	0	0	0	0	0	0	1	NCTKKSPnKIASGFF
1172	ATN1	103	S	C	DI	disordered	3	NM_001940	0	1	0	0	0	0	0	0	0	0	0	0	1	LPRPQSPsDLDSLDG
1173	ATN1	65	P	L	N1	disordered	3	NM_001940	0	0	1	0	0	0	0	0	0	0	0	0	1	RVEEASTpKVNKQGR
1174	ATP11A	289	V	M	N1	disordered	3	NM_032189	0	0	0	0	0	1	0	0	0	0	0	0	1	KSQKRSAvEKSMNAF
1175	ATP11A	38	E	Q	N1	disordered	4	NM_032189	0	0	0	0	0	1	0	0	0	0	0	0	1	REPPPGAeAYIPQRY
1176	ATP11C	1106	R	G	N1	disordered	1	NM_173694	0	0	0	1	0	0	0	0	0	0	0	0	1	RRNLSCRrASDSLSA
1177	ATP11C	1132	L	F	N2	disordered	1	NM_173694	0	0	0	0	0	0	0	0	0	0	1	0	1	FSDESNVl*
1178	ATP11C	258	E	D	N2	ordered	2	NM_173694	0	0	0	0	0	0	0	0	1	0	0	0	1	GATLKNTeKIYGVAV
1179	ATP11C	368	M	I	N2	ordered	5	NM_173694	0	0	0	0	0	0	0	0	0	0	0	1	1	SMYVTVEmQKFLGSF
1180	ATP11C	437	V	L	N1	ordered	1	NM_173694	0	0	0	1	0	0	0	0	0	0	0	0	1	DGHKYKGvTQEVDGL
1181	ATP11C	439	Q	K	N1	ordered	1	NM_173694	0	0	0	0	0	0	0	0	0	0	0	1	1	HKYKGVTqEVDGLSQ
1182	ATP11C	449	G	E	N1	disordered	3	NM_173694	0	0	0	0	0	1	0	0	0	0	0	0	1	DGLSQTDgTLTYFDK
1183	ATP13A3	760	R	S	N2	ordered	5	NM_024524	0	0	0	0	0	1	0	0	0	0	0	0	1	LTAVSVArDCGMILP
1184	ATP13A3	8	T	A	DI	disordered	1	NM_024524	0	0	0	0	0	1	0	0	0	0	0	0	1	^MDREERKtINQGQED
1185	ATP1A1	44	H	R	N2	ordered	5	NM_000701	0	0	0	0	0	1	0	0	0	0	0	0	1	KEVSMDDhKLSLDEL
1186	ATP1A3	655	V	I	N1	ordered	2	NM_001256214	0	0	1	0	0	0	0	0	0	0	0	0	1	AARLNIPvSQVNPRD
1187	ATP1A3	659	N	K	N2	ordered	3	NM_001256214	0	0	0	0	0	0	1	0	0	0	0	0	1	NIPVSQVnPRDAKAC
1188	ATP1A4	616	G	V	N2	ordered	5	NM_144699	0	0	1	0	0	0	0	0	0	0	0	0	1	VSKCRSAgIKVIMVT
1189	ATP1A4	626	H	N	N2	ordered	5	NM_144699	0	0	0	0	0	0	0	0	1	0	0	0	1	VIMVTGDhPITAKAI
1190	ATP1A4	721	T	I	N2	ordered	5	NM_144699	0	0	1	0	0	0	0	0	0	0	0	0	1	LGAVVAVtGDGVNDS
1191	ATP1A4	721	T	K	N2	ordered	5	NM_144699	0	0	0	0	1	0	0	0	0	0	0	0	1	LGAVVAVtGDGVNDS
1192	ATP1A4	730	A	V	N1	ordered	5	NM_144699	0	0	0	0	0	0	1	0	0	0	0	0	1	DGVNDSPaLKKADIG
1193	ATP2B2	1143	V	I	N2	disordered	5	NM_001001331	0	1	0	0	0	0	0	0	0	0	0	0	1	RIQTQIRvVKAFRSS
1194	ATP2B2	1222	D	N	N2	disordered	3	NM_001001331	0	0	0	1	0	0	0	0	0	0	0	0	1	SGINLTTdTSKSATS
1195	ATP2B2	1242	S	L	DI	disordered	4	NM_001001331	0	0	0	1	0	0	0	0	0	0	0	0	1	PIHSLETsL*
1196	ATP2B4	1152	E	V	N2	disordered	2	NM_001684	0	0	0	0	0	0	0	0	0	0	1	0	1	TPLLDEEeEENPDKA
1197	ATP2B4	335	E	D	N2	ordered	2	NM_001684	0	0	0	0	0	0	0	0	0	0	1	0	1	SQEGIDNeEKDKKAV
1198	ATP2C1	456	M	I	N1	ordered	3	NM_001199180	0	1	0	0	0	0	0	0	0	0	0	0	1	VIRNNTLmGKPTEGA
1199	ATP4A	224	V	M	N2	ordered	5	NM_000704	0	0	1	0	0	0	0	0	0	0	0	0	1	LAAQGCKvDNSSLTG
1200	ATP5A1	212	G	A	N2	ordered	5	NM_004046	0	0	0	0	0	0	0	0	1	0	0	0	1	GQRELIIgDRQTGKT
1201	ATP5A1	224	D	Y	N1	ordered	5	NM_004046	0	0	0	0	0	0	1	0	0	0	0	0	1	GKTSIAIdTIINQKR
1202	ATP5A1	83	R	H	N2	ordered	5	NM_004046	0	0	0	0	0	0	0	0	1	0	0	0	1	SIGDGIArVHGLRNV
1203	ATP5B	30	Q	E	N2	disordered	2	NM_001686	0	1	0	0	0	0	0	0	0	0	0	0	1	SASLPPAqLLLRAAP
1204	ATP5B	365	D	G	N2	ordered	5	NM_001686	0	0	0	0	0	0	1	0	0	0	0	0	1	QAIYVPAdDLTDPAP
1205	ATP5F1	111	Y	C	N2	ordered	4	NM_001688	0	0	0	0	0	0	0	0	1	0	0	0	1	SVLGVMVyGIKKYGP
1206	ATP5F1	161	Q	R	N2	ordered	3	NM_001688	0	0	1	0	0	0	0	0	0	0	0	0	1	KSQQALVqKRHYLFD
1207	ATP6V0A2	127	E	D	N1	ordered	5	NM_012463	0	0	0	0	0	0	0	0	0	1	0	0	1	KNLLELIeYTHMLRV
1208	ATP6V1A	147	I	V	N1	ordered	3	NM_001690	0	0	0	0	1	0	0	0	0	0	0	0	1	NLRVGSHiTGGDIYG
1209	ATP6V1B2	390	P	T	N1	ordered	5	NM_001693	0	0	0	0	0	1	0	0	0	0	0	0	1	LHNRQIYpPINVLPS
1210	ATP6V1E2	9	K	R	N2	disordered	3	NM_080653	0	0	0	1	0	0	0	0	0	0	0	0	1	ALSDVDVkKQIKHMM
1211	ATP7A	1426	I	M	N2	disordered	0	NM_000052	0	0	0	0	0	0	0	0	0	1	0	0	1	ELPARSQiGQKSPSE
1212	ATP7A	1465	N	S	N1	disordered	3	NM_000052	0	0	0	0	0	1	0	0	0	0	0	0	1	NYSRASInSLLSDKR
1213	ATP7A	315	R	W	N2	ordered	5	NM_000052	0	0	0	0	0	1	0	0	0	0	0	0	1	IVVSLENrSAIVKYN
1214	ATP7A	331	L	M	N1	ordered	4	NM_000052	0	0	0	0	0	0	0	0	1	0	0	0	1	SSVTPESlRKAIEAV
1215	ATP7A	336	E	K	N2	ordered	5	NM_000052	0	0	0	0	0	1	0	0	0	0	0	0	1	ESLRKAIeAVSPGLY
1216	ATP7A	338	V	L	N1	ordered	0	NM_000052	0	0	0	0	0	0	0	0	1	0	0	0	1	LRKAIEAvSPGLYRV
1217	ATP7A	358	P	S	N1	ordered	3	NM_000052	0	0	0	0	0	0	0	0	1	0	0	0	1	VESTSNSpSSSSLQK
1218	ATP8A2	602	L	P	N1	ordered	5	NM_016529	0	0	0	0	0	0	1	0	0	0	0	0	1	DNVIFERlSKDSKYM
1219	ATP8B2	1211	S	C	N1	disordered	0	NM_020452	0	0	0	0	0	0	0	0	0	1	0	0	1	RKKSDSAsSPSGGAD
1220	ATP9B	1130	L	R	N1	ordered	2	NM_198531	0	0	1	0	0	0	0	0	0	0	0	0	1	SCLPLYVlKYLRRKL
1221	ATPBD4	181	D	N	N1	ordered	0	NM_080650	0	0	0	0	0	0	0	0	0	1	0	0	1	KHLGKTLdQMEPYLI
1222	ATPBD4	189	E	D	N1	ordered	2	NM_080650	0	0	0	0	0	0	0	0	0	1	0	0	1	QMEPYLIeLSKKYGV
1223	ATR	1576	L	R	N1	ordered	4	NM_001184	0	0	0	0	0	0	0	0	0	0	0	1	1	IASDLCQlSTQTVFS
1224	ATR	319	N	Y	N1	ordered	3	NM_001184	0	0	0	0	0	0	0	0	1	0	0	0	1	NIEPVYLnMLLEKLC
1225	ATR	426	G	R	N1	disordered	1	NM_001184	0	0	0	0	1	0	0	0	0	0	0	0	1	NLSSNSDgISPKRRR
1226	ATR	549	S	G	DI	ordered	1	NM_001184	0	0	0	0	0	0	0	0	0	0	0	1	1	KVLKSCRsLLESVQK
1227	ATR	916	A	P	N2	ordered	4	NM_001184	0	0	0	0	0	0	0	0	0	1	0	0	1	TEIRALVaAKSVKLQ
1228	ATRX	1006	E	K	N2	disordered	2	NM_000489	1	0	0	0	0	0	0	0	1	0	0	0	1	KKKVIKMeQQYESSS
1229	ATRX	1018	K	N	N2	disordered	2	NM_000489	1	0	0	0	1	0	0	0	0	0	0	0	1	SSSDGTEkLPEREEI
1230	ATRX	1061	S	C	DI	disordered	3	NM_000489	1	1	0	0	0	0	0	0	0	0	0	0	1	SKKKDELsDYAEKST
1231	ATRX	1064	A	T	N1	disordered	0	NM_000489	1	0	0	0	0	0	0	0	0	1	0	0	1	KDELSDYaEKSTGKG
1232	ATRX	1068	T	A	DI	disordered	0	NM_000489	1	0	0	0	0	1	0	0	0	0	0	0	1	SDYAEKStGKGDSCD
1233	ATRX	1135	R	W	N2	disordered	4	NM_000489	1	0	0	0	0	0	0	0	0	1	0	0	1	RLKRIELrERRNLSS
1234	ATRX	1286	S	Y	DI	disordered	4	NM_000489	1	0	0	0	0	0	0	0	1	0	0	0	1	EIKANLSsDEDGSSD
1235	ATRX	1319	Q	E	N2	disordered	1	NM_000489	1	1	0	0	0	0	0	0	0	0	0	0	1	GDEEAKNqVNSESDS
1236	ATRX	1445	E	Q	N2	disordered	1	NM_000489	1	0	0	0	0	1	0	0	0	0	0	0	1	NKSNSEEeEEEKEEE
1237	ATRX	1765	I	M	N2	ordered	5	NM_000489	1	0	0	0	0	1	0	0	0	0	0	0	1	YHCMVNFiKENLLGS
1238	ATRX	1906	S	N	N2	ordered	3	NM_000489	1	0	0	0	0	0	0	0	1	0	0	0	1	KGYFDEDsMDEFIAS
1239	ATRX	656	S	F	N2	disordered	5	NM_000489	1	0	1	0	0	0	0	0	0	0	0	0	1	EESDLRRsPRVKTTP
1240	ATRX	686	K	N	N1	disordered	3	NM_000489	1	0	0	0	0	0	0	0	0	1	0	0	1	EECNETVkEKQKLSV
1241	ATRX	697	K	R	N2	disordered	5	NM_000489	1	0	0	0	0	0	0	0	0	1	0	0	1	KLSVPVRkKDKRNSS
1242	ATRX	81	R	M	N2	disordered	4	NM_000489	1	0	0	0	0	0	0	0	1	0	0	0	1	SGSSRSKrKPSIVTK
1243	ATRX	847	F	I	N1	disordered	0	NM_000489	1	0	0	0	0	1	0	0	0	0	0	0	1	RIPNTKDfDSSEDEK
1244	ATRX	89	Y	F	DI	disordered	5	NM_000489	1	0	0	0	0	0	1	0	0	0	0	0	1	KPSIVTKyVESDDEK
1245	ATRX	896	D	H	N2	disordered	0	NM_000489	1	0	1	0	0	0	0	0	0	0	0	0	1	SSAEGTVdKDTTIME
1246	ATRX	923	K	N	N1	disordered	1	NM_000489	1	0	0	0	0	1	0	0	0	0	0	0	1	ASTDGVDkLSGKEQS
1247	ATXN1L	228	P	A	N1	disordered	0	NM_001137675	0	0	1	0	0	0	0	0	0	0	0	0	1	DLAPGRMpIYYQMSR
1248	ATXN2	527	R	I	N1	disordered	4	NM_002973	0	0	0	0	0	0	0	0	0	0	0	1	1	GSGSMPSrSTSHTSD
1249	ATXN2	620	P	L	N2	disordered	4	NM_002973	0	0	0	0	0	0	0	0	1	0	0	0	1	KRMSSEGpPRMSPKA
1250	ATXN2	661	P	R	N1	disordered	4	NM_002973	0	0	1	0	0	0	0	0	0	0	0	0	1	PPSEAATpPVARTSP
1251	ATXN2	730	T	M	DI	disordered	4	NM_002973	0	0	0	0	0	0	0	0	0	0	0	1	1	PIPAASPtPASPASN
1252	ATXN2	732	A	D	N1	disordered	3	NM_002973	0	0	0	0	0	1	0	0	0	0	0	0	1	PAASPTPaSPASNRA
1253	ATXN2	736	S	L	N2	disordered	3	NM_002973	0	0	0	1	0	0	0	0	0	0	0	0	1	PTPASPAsNRAVTPS
1254	ATXN2	886	Q	E	N1	disordered	4	NM_002973	0	1	0	0	0	0	0	0	0	0	0	0	1	EVTSQGVqTSSPACK
1255	ATXN2L	266	V	L	N1	ordered	5	NM_148414	0	0	0	0	0	1	0	0	0	0	0	0	1	FNEENYGvKTTYDSS
1256	ATXN2L	349	Y	C	DI	disordered	5	NM_148414	0	0	0	0	0	0	0	0	0	1	0	0	1	LASREGKyIPLPQRV
1257	ATXN2L	371	G	D	N2	disordered	5	NM_148414	0	0	1	0	0	0	0	0	0	0	0	0	1	VRCSSSRgGRPGLSS
1258	ATXN2L	382	R	C	N2	disordered	5	NM_148414	0	0	0	0	0	0	0	0	0	1	0	0	1	GLSSLPPrGPHHLDN
1259	ATXN2L	407	R	P	N1	disordered	4	NM_148414	0	0	0	0	1	0	0	0	0	0	0	0	1	GINGGPSrMSPKAQR
1260	ATXN2L	415	P	L	N2	disordered	5	NM_148414	0	0	1	0	0	0	0	0	0	0	0	0	1	MSPKAQRpLRGAKTL
1261	ATXN2L	604	S	L	DI	disordered	0	NM_148414	0	0	1	0	0	0	0	0	0	0	0	0	1	SSKTESVsDKEDKPP
1262	ATXN2L	683	T	A	DI	disordered	5	NM_148414	0	0	0	0	0	0	0	0	1	0	0	0	1	NKSTSTPtSPGPRTH
1263	ATXN2L	688	R	P	N2	disordered	4	NM_148414	0	0	0	0	0	0	0	0	1	0	0	0	1	TPTSPGPrTHSTPSI
1264	ATXN3	251	R	S	N2	disordered	2	NM_004993	0	0	0	0	0	0	0	0	0	1	0	0	1	DEEADLRrAIQLSMQ
1265	ATXN3	334	M	I	N1	disordered	3	NM_004993	0	0	0	0	0	0	0	0	0	1	0	0	1	GSDLGDAmSEEDMLQ
1266	ATXN7L3	330	G	V	N2	disordered	2	NM_020218	0	0	0	0	0	0	0	0	0	1	0	0	1	SLVGTASgLGSNKKK
1267	AUH	227	A	V	N2	ordered	2	NM_001698	0	0	0	0	0	0	0	0	0	0	0	1	1	GTQRLPRaIGMSLAK
1268	AURKA	11	G	R	N1	disordered	1	NM_003600	0	0	0	0	1	0	0	0	0	0	0	0	1	SKENCISgPVKATAP
1269	AURKA	277	W	L	N1	ordered	5	NM_003600	0	0	0	0	0	0	0	0	1	0	0	0	1	LKIADFGwSVHAPSS
1270	AURKA	81	A	V	N1	disordered	1	NM_003600	0	0	1	0	0	0	0	0	0	0	0	0	1	QKQKQLQaTSVPHPV
1271	AURKB	45	S	P	DI	disordered	0	NM_004217	0	0	0	0	0	1	0	0	0	0	0	0	1	ALVLMSRsNVQPTAA
1272	AURKB	95	R	W	N2	ordered	5	NM_004217	0	0	0	0	0	1	0	0	0	0	0	0	1	FGNVYLArEKKSHFI
1273	AURKC	194	L	Q	N2	ordered	3	NM_001015878	0	1	0	0	0	0	0	0	0	0	0	0	1	WSVHTPSlRRKTMCG
1274	AURKC	198	T	A	DI	ordered	5	NM_001015878	0	0	0	0	0	0	0	0	0	1	0	0	1	TPSLRRKtMCGTLDY
1275	AUTS2	1239	P	A	N1	disordered	4	NM_015570	0	0	0	0	0	1	0	0	0	0	0	0	1	VSPRRTTpLSAEIRE
1276	AVEN	128	V	F	N2	disordered	2	NM_020371	0	0	0	0	0	0	0	0	1	0	0	0	1	YQDIEKEvNNESGES
1277	AVPR1A	345	P	T	N2	ordered	5	NM_000706	0	0	0	0	0	1	0	0	0	0	0	0	1	SLNSCCNpWIYMFFS
1278	AVPR1A	403	D	N	N2	disordered	2	NM_000706	0	0	0	0	0	1	0	0	0	0	0	0	1	NSTGMWKdSPKSSKS
1279	AVPR2	118	L	M	N1	ordered	5	NM_000054	0	0	0	0	0	0	0	0	0	1	0	0	1	LCRAVKYlQMVGMYA
1280	AVPR2	251	R	S	N2	disordered	0	NM_000054	0	0	0	0	0	0	0	0	0	1	0	0	1	PGGRRRGrRTGSPGE
1281	AVPR2	252	R	Q	N2	disordered	1	NM_000054	0	0	0	0	0	0	1	0	0	0	0	0	1	GGRRRGRrTGSPGEG
1282	AXIN1	146	R	Q	N1	ordered	5	NM_003502	0	0	0	0	0	0	0	0	0	0	0	1	1	KLARAIYrKYILDNN
1283	AXIN1	149	I	T	N1	ordered	5	NM_003502	0	0	1	0	0	0	0	0	0	0	0	0	1	RAIYRKYiLDNNGIV
1284	AXIN2	341	V	L	N2	disordered	4	NM_004655	1	0	0	0	0	1	0	0	0	0	0	0	1	QREMHRSvKANGQVS
1285	AXIN2	633	K	M	N2	disordered	3	NM_004655	1	0	0	0	0	1	0	0	0	0	0	0	1	SERQSKPkPHSAQST
1286	AXL	721	L	P	N2	ordered	5	NM_021913	0	0	0	1	0	0	0	0	0	0	0	0	1	KWIAIESlADRVYTS
1287	AXL	726	Y	H	DI	ordered	4	NM_021913	0	0	0	0	0	0	0	0	0	0	0	1	1	ESLADRVyTSKSDVW
1288	AXL	765	G	E	N2	ordered	5	NM_021913	0	0	0	0	0	0	1	0	0	0	0	0	1	IYDYLRQgNRLKQPA
1289	AXL	866	Y	C	DI	disordered	3	NM_021913	0	1	0	0	0	0	0	0	0	0	0	0	1	EVHPAGRyVLCPSTT
1290	AZI1	141	N	K	N2	disordered	1	NM_014984	0	0	0	0	0	0	1	0	0	0	0	0	1	RGFTLPSnARSSSAL
1291	AZI1	260	E	K	N2	disordered	5	NM_014984	0	0	0	0	0	0	0	0	0	1	0	0	1	RKEVTEEeAERFIHQ
1292	AZI1	592	A	T	N2	disordered	3	NM_014984	0	0	0	0	1	0	0	0	0	0	0	0	1	LLLQRALaQQRDLTA
1293	AZI1	71	N	S	N2	disordered	2	NM_014984	0	0	0	0	0	0	0	0	1	0	0	0	1	PGGSQAInNLRRSNS
1294	AZI2	354	P	S	N1	disordered	3	NM_022461	0	0	1	0	0	0	0	0	0	0	0	0	1	NSWVFPSpPKSSETA
1295	AZI2	358	S	N	N2	disordered	3	NM_022461	0	0	0	0	0	1	0	0	0	0	0	0	1	FPSPPKSsETAFGET
1296	B3GNT2	23	F	Y	N1	ordered	2	NM_006577	0	0	0	1	0	0	0	0	0	0	0	0	1	MANVFIYfIMEVSKS
1297	B3GNT2	27	V	I	N1	ordered	3	NM_006577	0	0	0	0	0	0	0	0	0	0	0	1	1	FIYFIMEvSKSSSQE
1298	B3GNT3	281	A	T	N2	ordered	0	NM_014256	0	0	0	0	0	0	0	0	0	1	0	0	1	LLSRFTAaALRRAAH
1299	B4GALNT2	109	P	Q	N2	disordered	0	NM_153446	0	0	0	0	0	0	0	0	1	0	0	0	1	PELPSPApGVQKLKL
1300	B4GALNT2	533	A	D	N2	ordered	0	NM_153446	0	0	0	0	0	0	0	0	0	0	1	0	1	VVDSELAaLEKTYNT
1301	BABAM1	44	S	I	DI	disordered	0	NM_014173	0	0	1	0	0	0	0	0	0	0	0	0	1	RAVGAQAsVGSRSEG
1302	BACH2	166	E	K	N2	disordered	2	NM_021813	0	1	0	0	0	0	0	0	0	0	0	0	1	SAGEEEDeEEETMDS
1303	BACH2	308	E	A	N2	disordered	4	NM_021813	0	0	1	0	0	0	0	0	0	0	0	0	1	KDRAGDVeMDRKQPS
1304	BACH2	310	D	A	N2	disordered	4	NM_021813	0	0	1	0	0	0	0	0	0	0	0	0	1	RAGDVEMdRKQPSPA
1305	BACH2	311	R	W	N2	disordered	4	NM_021813	0	0	0	0	0	0	0	0	1	0	0	0	1	AGDVEMDrKQPSPAP
1306	BACH2	320	P	L	N1	disordered	2	NM_021813	0	0	0	0	1	0	0	0	0	0	0	0	1	QPSPAPTpTAPAGAA
1307	BACH2	320	P	S	N1	disordered	3	NM_021813	0	0	1	0	0	0	0	0	0	0	0	0	1	QPSPAPTpTAPAGAA
1308	BACH2	525	S	T	N2	disordered	5	NM_021813	0	0	1	0	0	0	0	0	0	0	0	0	1	RTSSSCSsYSYAEDG
1309	BACH2	528	Y	S	N2	disordered	5	NM_021813	0	0	0	0	0	0	0	0	0	0	1	0	1	SSCSSYSyAEDGSGG
1310	BAD	100	A	T	N1	disordered	5	NM_004322	0	0	0	0	0	0	0	0	0	0	0	1	1	FRGRSRSaPPNLWAA
1311	BAG1	225	Q	H	N1	disordered	3	NM_004323	0	0	0	0	1	0	0	0	0	0	0	0	1	IGKKNSPqEEVELKK
1312	BAG3	204	G	W	N1	disordered	4	NM_004281	0	0	0	0	0	0	0	0	1	0	0	0	1	GSHQLPRgYISIPVI
1313	BAG3	276	R	L	N1	disordered	3	NM_004281	0	0	0	0	0	0	0	0	1	0	0	0	1	SVQGASSrEGSPARS
1314	BAG3	285	T	M	DI	disordered	3	NM_004281	0	0	0	0	0	0	0	0	0	0	1	0	1	GSPARSStPLHSPSP
1315	BAG3	292	P	L	N1	disordered	4	NM_004281	0	0	0	0	0	0	0	0	0	0	0	1	1	TPLHSPSpIRVHTVV
1316	BAG3	294	R	C	N2	disordered	3	NM_004281	0	0	0	1	0	0	0	0	0	0	0	0	1	LHSPSPIrVHTVVDR
1317	BAG3	97	P	S	N2	disordered	4	NM_004281	0	0	1	0	0	0	0	0	0	0	0	0	1	RPGYIPIpVLHEGAE
1318	BAG5	68	V	G	N2	ordered	5	NM_001015049	0	0	0	0	0	0	0	0	0	0	1	0	1	VKSVEQQvIGFSGLS
1319	BAG6	1083	E	K	N1	disordered	4	NM_004639	0	0	0	0	0	0	0	0	0	1	0	0	1	ARPLTSPeSLSRDLE
1320	BAG6	1087	R	Q	N2	disordered	3	NM_004639	0	0	0	0	0	0	0	0	0	0	0	1	1	TSPESLSrDLEAPEV
1321	BAG6	1112	E	K	N2	disordered	3	NM_004639	0	0	0	0	0	1	0	0	0	0	0	0	1	DIQKRLQeDPNYSPQ
1322	BAHD1	107	E	K	N1	disordered	5	NM_014952	0	0	1	0	0	0	0	0	0	0	0	0	1	PSPAPSSeDPGLAQP
1323	BAI2	283	P	L	N2	ordered	2	NM_001703	0	0	0	0	0	1	0	0	0	0	0	0	1	EMRYGEEpEEEPKVK
1324	BAI3	1427	V	G	N2	ordered	5	NM_001704	0	0	0	0	0	0	0	0	1	0	0	0	1	SDLDFEKvMHTRKRH
1325	BAI3	612	Y	S	N2	ordered	5	NM_001704	0	0	0	0	0	0	0	0	0	1	0	0	1	LTQRKNFyAGDLLMS
1326	BAI3	620	V	L	N1	ordered	4	NM_001704	0	0	0	0	0	1	0	0	0	0	0	0	1	AGDLLMSvEILRNVT
1327	BAI3	621	E	D	N1	ordered	2	NM_001704	0	0	0	0	0	0	0	0	0	0	1	0	1	GDLLMSVeILRNVTD
1328	BAIAP2	161	E	K	N2	disordered	5	NM_017451	0	0	0	0	0	0	0	0	1	0	0	0	1	PQKYSDKeLQYIDAI
1329	BAIAP2	488	Q	L	N2	disordered	2	NM_017451	0	0	0	0	0	0	0	0	0	1	0	0	1	QTASGFKqRPYSVAV
1330	BAIAP2L1	151	R	Q	N1	disordered	4	NM_018842	0	0	1	0	0	0	0	0	0	0	0	0	1	RRKSQGSrNALKYEH
1331	BAIAP2L1	171	Q	H	N2	ordered	5	NM_018842	0	0	0	0	0	0	0	0	0	1	0	0	1	VETVTSRqSEIQKFI
1332	BAIAP2L1	289	S	T	N2	disordered	1	NM_018842	0	0	0	1	0	0	0	0	0	0	0	0	1	PKMPPAPsGRAYTSP
1333	BAIAP2L1	290	G	D	N2	disordered	0	NM_018842	0	0	0	0	0	0	0	0	0	0	0	1	1	KMPPAPSgRAYTSPL
1334	BAIAP2L1	446	G	V	N1	disordered	2	NM_018842	0	0	0	0	0	0	0	0	1	0	0	0	1	YLECLSMgAAADRRA
1335	BANP	83	L	V	N2	ordered	1	NM_001173543	0	1	0	0	0	0	0	0	0	0	0	0	1	SLEEKLDlVTNKQHS
1336	BANP	99	G	V	N1	ordered	5	NM_001173543	0	0	0	0	0	0	0	0	1	0	0	0	1	IQVPMVAgSPLGATQ
1337	BAP1	495	T	M	N2	disordered	5	NM_004656	1	0	0	0	0	0	0	0	0	0	0	1	1	PSNESTDtASEIGSA
1338	BAP1	586	I	L	N1	disordered	0	NM_004656	1	0	0	0	0	1	0	0	0	0	0	0	1	GKGSSPSiRPIQGSQ
1339	BARD1	186	S	N	DI	disordered	2	NM_000465	0	0	0	0	1	0	0	0	0	0	0	0	1	SYEFVSPsPPADVSE
1340	BARD1	192	S	F	DI	disordered	2	NM_000465	0	0	0	0	0	0	0	0	1	0	0	0	1	PSPPADVsERAKKAS
1341	BARD1	254	I	L	N2	disordered	0	NM_000465	0	0	0	0	0	0	0	0	1	0	0	0	1	SVISSPQiNGEIDLL
1342	BARD1	300	P	T	N1	ordered	1	NM_000465	0	0	0	0	0	1	0	0	0	0	0	0	1	SRNEVVTpEKVCKNY
1343	BARD1	388	I	V	N2	ordered	1	NM_000465	0	0	0	0	0	1	0	0	0	0	0	0	1	SNMSDEFiSLSPGTP
1344	BARD1	411	P	H	N1	ordered	3	NM_000465	0	0	0	0	0	0	0	0	0	1	0	0	1	YRRVMSSpSAMKLLP
1345	BARD1	413	A	T	N1	ordered	1	NM_000465	0	0	0	0	0	0	0	0	0	1	0	0	1	RVMSSPSaMKLLPNM
1346	BASP1	159	A	T	N2	disordered	1	NM_006317	0	0	0	0	1	0	0	0	0	0	0	0	1	EAPAAPAaQETKSDG
1347	BASP1	168	P	Q	N1	disordered	4	NM_006317	0	0	0	0	0	0	0	0	0	1	0	0	1	ETKSDGApASDSKPG
1348	BASP1	181	P	T	N1	disordered	3	NM_006317	0	0	1	0	0	0	0	0	0	0	0	0	1	PGSSEAApSSKETPA
1349	BASP1	194	S	I	DI	disordered	4	NM_006317	0	0	0	0	0	0	0	0	1	0	0	0	1	PAATEAPsSTPKAQG
1350	BASP1	199	A	V	N2	disordered	4	NM_006317	0	0	0	0	0	0	0	0	1	0	0	0	1	APSSTPKaQGPAASA
1351	BASP1	225	V	M	N2	disordered	5	NM_006317	0	0	0	0	0	0	0	0	1	0	0	0	1	NSDQTVTvKE*
1352	BASP1	29	A	V	N1	disordered	2	NM_006317	0	0	0	0	0	0	0	0	1	0	0	1	2	KDKKAEGaATEEEGT
1353	BATF	41	Q	K	N1	ordered	4	NM_006399	0	0	0	0	0	1	0	0	0	0	0	0	1	EKNRIAAqKSRQRQT
1354	BAX	139	W	C	N1	ordered	5	NM_004324	1	0	0	1	0	0	0	0	0	0	0	0	1	LIRTIMGwTLDFLRE
1355	BAX	93	F	L	N2	ordered	3	NM_004324	1	0	0	0	0	0	0	0	0	1	0	0	1	DSPREVFfRVAADMF
1356	BAZ1A	1365	N	S	N1	disordered	1	NM_013448	0	0	0	0	0	0	0	0	0	1	0	0	1	RRGRKSAnNTPENSP
1357	BAZ1A	1375	P	L	N2	disordered	1	NM_013448	0	0	0	0	0	0	0	0	0	1	0	0	1	PENSPNFpNFRVIAT
1358	BAZ1A	1423	R	Q	N2	disordered	4	NM_013448	0	1	0	0	0	0	0	0	0	0	0	0	1	PSPVTLGrRSSGRQG
1359	BAZ1A	284	H	R	N1	disordered	0	NM_013448	0	0	0	0	0	0	0	0	0	1	0	0	1	GRPPKRIhISQEDNV
1360	BAZ1A	290	N	S	N2	disordered	0	NM_013448	0	0	0	0	0	0	0	0	0	0	0	1	1	IHISQEDnVANKQTL
1361	BAZ1B	1339	R	W	N1	ordered	4	NM_032408	0	0	0	0	0	0	0	0	0	1	0	0	1	LQTKRSSrRQSLELQ
1362	BAZ1B	1466	G	W	N1	disordered	4	NM_032408	0	0	0	0	0	0	0	0	0	0	0	1	1	DRLAEDEgDSEPEAV
1363	BAZ1B	161	S	N	DI	disordered	4	NM_032408	0	0	0	0	0	0	0	0	0	0	0	1	1	GACDSPSsDKENSSQ
1364	BAZ1B	504	R	L	N2	disordered	5	NM_032408	0	0	0	0	0	0	0	0	1	0	0	0	1	CVISKTArLLSSEDR
1365	BAZ1B	941	C	Y	N2	disordered	0	NM_032408	0	0	0	0	0	0	0	0	0	0	0	1	1	DYRFNHHcKDHTVSG
1366	BAZ1B	943	D	Y	N1	disordered	3	NM_032408	0	0	0	0	0	0	0	0	1	0	0	0	1	RFNHHCKdHTVSGDE
1367	BAZ2A	1789	R	Q	N2	disordered	0	NM_013449	0	0	1	0	0	0	0	0	0	0	0	0	1	LSPSKRRrLSMRNHH
1368	BAZ2A	496	S	F	DI	disordered	0	NM_013449	0	0	0	0	1	0	0	0	0	0	0	0	1	SVTSPKAsPVTSPAA
1369	BAZ2B	1284	P	L	N1	disordered	3	NM_013450	0	0	0	0	0	0	0	0	1	0	0	0	1	EQHPLGTpTPGRKRR
1370	BAZ2B	1565	R	G	N2	ordered	3	NM_013450	0	0	0	0	0	0	1	0	0	0	0	0	1	QWFSLLPrTPCDDTS
1371	BAZ2B	1611	G	C	N2	disordered	4	NM_013450	0	0	0	0	0	0	0	0	1	0	0	0	1	SSAQNPVgLNPFALS
1372	BAZ2B	1614	P	L	N2	disordered	3	NM_013450	0	0	0	0	0	1	0	0	0	0	0	0	1	QNPVGLNpFALSPLQ
1373	BAZ2B	1673	V	A	N2	disordered	1	NM_013450	0	0	0	0	0	0	0	0	0	0	0	1	1	NSFLTSNvASSKSES
1374	BBX	240	R	H	N2	disordered	4	NM_001142568	0	0	0	0	0	0	0	0	0	0	0	1	1	VSESPELrQKSPLFQ
1375	BBX	240	R	P	N2	disordered	5	NM_001142568	0	0	0	0	0	0	0	0	0	0	0	1	1	VSESPELrQKSPLFQ
1376	BBX	705	P	L	N1	ordered	5	NM_001142568	0	0	0	0	0	0	0	0	0	0	1	0	1	NSLPQYSpVTFDRKC
1377	BCAM	627	E	K	N2	disordered	3	NM_005581	0	0	0	0	0	0	1	0	0	0	0	0	1	GSGGFGDeC*
1378	BCAR1	179	P	T	N1	disordered	2	NM_001170714	0	0	0	0	0	0	0	0	0	1	0	0	1	GLYQVPGpSPQFQSP
1379	BCAR1	231	A	S	N2	disordered	2	NM_001170714	0	0	0	0	0	0	1	0	0	0	0	0	1	IYQVPPSaGMGHDIY
1380	BCAR1	231	A	V	N2	disordered	1	NM_001170714	0	0	0	0	0	0	0	0	0	0	0	1	1	IYQVPPSaGMGHDIY
1381	BCAR1	707	M	I	N2	disordered	5	NM_001170714	0	0	0	0	0	0	0	0	1	0	0	0	1	ENSEGGWmEDYDYVH
1382	BCAR3	180	L	M	N1	ordered	4	NM_003567	0	0	1	0	0	0	0	0	0	0	0	0	1	DFLVRDSlSSPGNFV
1383	BCAR3	39	P	S	N2	disordered	0	NM_003567	0	0	0	0	0	1	0	0	0	0	0	0	1	SPLAEHRpDAYQDVS
1384	BCAR3	476	L	F	N2	disordered	1	NM_003567	0	0	1	0	0	0	0	0	0	0	0	0	1	RNSGVNYlILDDDDR
1385	BCAR3	621	E	K	N1	ordered	4	NM_003567	0	0	0	0	0	1	0	0	0	0	0	0	1	LGCTGTLeDRAATLS
1386	BCAS1	101	R	Q	N1	disordered	3	NM_003657	0	0	0	0	0	0	0	0	1	0	0	0	1	RFFLMLSrPVPGRTG
1387	BCAS1	99	L	F	N1	disordered	3	NM_003657	0	0	0	1	0	0	0	0	0	0	0	0	1	KSRFFLMlSRPVPGR
1388	BCCIP	112	S	L	DI	ordered	4	NM_016567	0	0	0	0	0	1	0	0	0	0	0	0	1	VIKQTDVsEDSNDDM
1389	BCCIP	121	E	A	N2	ordered	3	NM_016567	0	0	1	0	0	0	0	0	0	0	0	0	1	DSNDDMDeDEVFGFI
1390	BCKDHB	324	R	Q	N2	ordered	5	NM_000056	0	0	0	1	0	0	0	0	0	0	0	0	1	KSVIKTGrLLISHEA
1391	BCKDK	34	A	S	N1	disordered	4	NM_005881	0	0	1	0	0	0	0	0	0	0	0	0	1	LRARSTSaTDTHHVE
1392	BCL10	139	D	N	N1	disordered	0	NM_003921	1	0	0	0	0	1	0	0	0	0	0	0	1	NLSRSNSdESNFSEK
1393	BCL10	86	I	V	N1	ordered	3	NM_003921	1	0	0	0	0	0	0	0	1	0	0	0	1	LDTLVESiRREKTQN
1394	BCL10	88	R	G	N2	ordered	3	NM_003921	1	0	1	0	0	0	0	0	0	0	0	0	1	TLVESIRrEKTQNFL
1395	BCL11A	196	R	T	N1	ordered	5	NM_022893	1	0	1	0	0	0	0	0	0	0	0	0	1	AQNTHGLrIYLESEH
1396	BCL11A	339	M	L	N2	disordered	4	NM_022893	1	0	0	0	0	0	0	0	1	0	0	0	1	SPGRPSPmQRLLQPF
1397	BCL11A	702	P	S	N1	ordered	5	NM_022893	1	0	0	0	0	1	0	0	0	0	0	0	1	GSLRFSTpPGELDGG
1398	BCL11B	418	P	L	N1	disordered	2	NM_138576	1	0	0	0	1	0	0	0	0	0	0	0	1	PMPPGGTpPPQPPAK
1399	BCL2L11	84	R	G	N2	disordered	4	NM_138621	0	0	1	0	0	0	0	0	0	0	0	0	1	SPLFIFMrRSSLLSR
1400	BCL2L11	84	R	T	N2	disordered	4	NM_138621	0	0	0	0	0	0	0	0	0	0	0	1	1	SPLFIFMrRSSLLSR
1401	BCL2L11	91	R	Q	N2	disordered	3	NM_138621	0	0	0	1	0	0	0	0	0	0	0	0	1	RRSSLLSrSSSGYFS
1402	BCL2L12	160	R	C	N2	ordered	3	NM_138639	0	0	0	0	0	0	0	0	1	0	0	0	1	RPCSLPIrPCYGLEP
1403	BCL2L13	463	G	S	N1	disordered	3	NM_001270726	0	0	0	0	0	0	1	0	0	0	0	0	1	KPVPPSEgKSRLSPA
1404	BCL7A	218	K	N	N2	disordered	4	NM_020993	1	0	0	1	0	0	0	0	0	0	0	0	1	EGVPPSKkMKLEASQ
1405	BCL9	176	V	A	N2	disordered	5	NM_004326	1	0	0	0	0	0	0	0	0	0	0	1	1	AQKTPAKvVYVFSTE
1406	BCL9	179	V	M	N2	disordered	5	NM_004326	1	0	0	0	0	1	0	0	0	0	0	0	1	TPAKVVYvFSTEMAN
1407	BCL9	349	D	N	N2	disordered	3	NM_004326	1	0	0	0	0	1	0	0	0	0	0	0	1	PTLGENPdGLSQEQL
1408	BCL9	874	P	A	N1	disordered	5	NM_004326	1	0	1	0	0	0	0	0	0	0	0	0	1	TMHQVQSpMLGSPSG
1409	BCL9L	109	G	S	N2	disordered	4	NM_182557	0	0	1	0	0	0	0	0	0	0	0	0	1	PPFSSLKgKVKRDRS
1410	BCL9L	753	M	L	N2	disordered	3	NM_182557	0	0	0	0	0	0	0	0	1	0	0	0	1	RGLLSPPmGQSGLRE
1411	BCL9L	819	R	W	N2	disordered	5	NM_182557	0	0	0	0	0	0	0	0	1	0	0	0	1	LSPEEMArVRAQNSS
1412	BCL9L	947	S	L	DI	disordered	5	NM_182557	0	0	0	0	0	0	0	0	0	0	0	1	1	VHSPLVTsPSANLKS
1413	BCL9L	980	G	C	N1	disordered	3	NM_182557	0	0	0	0	0	0	0	0	2	0	0	0	2	LKSPQVLgSSLSVRS
1414	BCLAF1	102	S	C	DI	disordered	3	NM_014739	0	0	0	0	0	0	0	0	0	1	0	0	1	PVWNRRHsRSPRRGR
1415	BCLAF1	103	R	G	N1	disordered	3	NM_014739	0	0	0	0	0	0	0	0	1	0	0	0	1	VWNRRHSrSPRRGRS
1416	BCLAF1	109	R	S	N2	disordered	3	NM_014739	0	0	0	0	0	0	0	0	1	0	0	0	1	SRSPRRGrSRSRSPK
1417	BCLAF1	111	R	H	N2	disordered	2	NM_014739	0	0	0	0	0	0	0	0	0	0	0	1	1	SPRRGRSrSRSPKRR
1418	BCLAF1	118	R	I	N1	disordered	4	NM_014739	0	0	0	0	0	0	1	0	0	0	0	0	1	RSRSPKRrSVSSQRS
1419	BCLAF1	128	R	K	N2	disordered	1	NM_014739	0	0	0	0	0	0	0	0	1	0	0	0	1	SSQRSRSrSRRSYRS
1420	BCLAF1	129	S	A	N2	disordered	2	NM_014739	0	0	0	0	0	0	0	0	0	0	0	1	1	SQRSRSRsRRSYRSS
1421	BCLAF1	130	R	H	N1	disordered	2	NM_014739	0	0	0	0	1	0	0	0	0	0	0	0	1	QRSRSRSrRSYRSSR
1422	BCLAF1	131	R	P	N1	disordered	1	NM_014739	0	0	0	0	0	0	0	0	0	1	0	0	1	RSRSRSRrSYRSSRS
1423	BCLAF1	131	R	Q	N1	disordered	1	NM_014739	0	0	0	0	1	0	0	0	0	0	0	0	1	RSRSRSRrSYRSSRS
1424	BCLAF1	131	R	W	N1	disordered	2	NM_014739	0	0	0	0	0	0	0	0	1	0	0	0	1	RSRSRSRrSYRSSRS
1425	BCLAF1	147	S	L	N1	disordered	3	NM_014739	0	0	0	0	0	0	0	0	0	1	0	0	1	RSSSSRSsSPYSKSP
1426	BCLAF1	148	S	Y	DI	disordered	3	NM_014739	0	0	0	0	0	0	0	0	1	0	0	0	1	SSSSRSSsPYSKSPV
1427	BCLAF1	178	P	L	N1	disordered	3	NM_014739	0	0	0	0	0	0	0	0	1	0	0	0	1	GEPQEESpLKSKSQE
1428	BCLAF1	230	S	L	DI	disordered	4	NM_014739	0	0	0	0	0	1	0	0	0	0	0	0	1	PRSPHSPsPIATPPS
1429	BCLAF1	252	H	Q	N2	disordered	3	NM_014739	0	0	0	0	0	0	0	0	1	0	0	0	1	APMLSTVhSAKNTPS
1430	BCLAF1	260	Q	E	N1	disordered	4	NM_014739	0	1	0	0	0	0	0	0	0	0	0	0	1	SAKNTPSqHSHSIQH
1431	BCLAF1	284	Y	C	DI	disordered	4	NM_014739	0	1	0	0	0	0	0	0	0	0	0	0	1	VGNGSSRySPSQNSP
1432	BCLAF1	310	A	D	N2	disordered	3	NM_014739	0	0	0	0	0	0	0	0	1	0	0	0	1	KTIAPQNaPRDESRG
1433	BCLAF1	325	G	C	N2	disordered	2	NM_014739	0	0	0	0	0	0	0	0	0	1	0	0	1	RSSFYPDgGDQETAK
1434	BCLAF1	380	A	D	N2	disordered	0	NM_014739	0	0	0	0	0	0	0	0	1	0	0	0	1	GEWEDQEaLDYFSDK
1435	BCLAF1	396	D	Y	N1	disordered	4	NM_014739	0	0	0	0	0	0	0	0	0	1	0	0	1	SGKQKFNdSEGDDTE
1436	BCLAF1	419	Q	H	N2	disordered	3	NM_014739	0	0	0	0	1	0	0	0	0	0	0	0	1	RKSVLADqGKSFATA
1437	BCLAF1	432	E	K	N2	disordered	3	NM_014739	0	0	0	0	0	1	0	0	0	0	0	0	1	TASHRNTeEEGLKYK
1438	BCLAF1	444	L	M	N1	disordered	0	NM_014739	0	0	0	0	0	0	1	0	0	0	0	0	1	KYKSKVSlKGNRESD
1439	BCLAF1	451	D	E	N1	disordered	2	NM_014739	0	0	0	0	0	0	0	0	0	0	1	0	1	LKGNRESdGFREEKN
1440	BCLAF1	488	I	L	N1	disordered	2	NM_014739	0	0	0	0	0	0	0	0	1	0	0	0	1	EDKNSERiTVKKETQ
1441	BCLAF1	495	Q	E	N1	disordered	4	NM_014739	0	0	0	0	0	0	0	0	0	1	0	0	1	ITVKKETqSPEQVKS
1442	BCLAF1	502	S	F	DI	disordered	3	NM_014739	0	0	0	0	0	0	0	0	1	0	0	0	1	QSPEQVKsEKLKDLF
1443	BCLAF1	552	A	S	N2	disordered	3	NM_014739	0	0	0	0	0	0	0	0	1	0	0	0	1	PEVKLKMaPVPLDDS
1444	BCLAF1	565	L	V	N1	disordered	4	NM_014739	0	0	0	0	0	0	0	0	0	1	0	0	1	DSNRPASlTKDRLLA
1445	BCLAF1	568	D	G	N1	disordered	4	NM_014739	0	0	0	0	0	0	0	0	1	0	0	0	1	RPASLTKdRLLASTL
1446	BCLAF1	596	Q	K	N2	disordered	2	NM_014739	0	0	0	0	0	1	0	0	0	0	0	0	1	FDHIKLPqASKSTSE
1447	BCLAF1	684	K	E	N2	disordered	3	NM_014739	0	1	0	0	0	0	0	0	0	0	0	0	1	EENQKGDkKLRCDSA
1448	BCLAF1	705	S	I	N2	disordered	3	NM_014739	0	0	0	1	0	0	0	0	0	0	0	0	1	DRRRKERsKERGDSK
1449	BCLAF1	708	R	G	N2	disordered	3	NM_014739	0	0	0	0	0	1	0	0	0	0	0	0	1	RKERSKErGDSKGSR
1450	BCLAF1	718	S	I	DI	disordered	3	NM_014739	0	0	0	0	0	0	0	0	1	0	0	0	1	SKGSRESsGSRKQEK
1451	BCLAF1	750	R	G	N1	disordered	4	NM_014739	0	1	0	0	0	0	0	0	0	0	0	0	1	KREQDHSrSSSSSAS
1452	BCLAF1	77	G	C	N2	disordered	3	NM_014739	0	0	0	0	0	0	0	0	1	0	0	0	1	PYGYRGRgRGYYQGG
1453	BCLAF1	836	D	H	N2	disordered	5	NM_014739	0	0	0	1	0	0	0	0	0	0	0	0	1	RPKEEEWdPEYTPKS
1454	BCLAF1	882	G	V	N1	disordered	3	NM_014739	0	0	0	0	0	1	0	0	0	0	0	0	1	RFNFKKSgSSPKWTH
1455	BCLAF1	883	S	C	N1	disordered	4	NM_014739	0	0	0	0	0	0	0	0	1	0	0	0	1	FNFKKSGsSPKWTHD
1456	BCLAF1	98	N	D	N2	disordered	3	NM_014739	0	0	0	0	0	0	0	0	0	0	0	1	1	GGYRPVWnRRHSRSP
1457	BCMO1	259	K	M	N2	ordered	5	NM_017429	0	0	1	0	0	0	0	0	0	0	0	0	1	PFRLDILkMATAYIR
1458	BCOR	1131	R	L	N1	disordered	2	NM_001123385	0	0	0	0	0	0	0	0	1	0	0	0	1	MPHSPTLrVDRKRKV
1459	BCOR	1162	R	H	N2	disordered	4	NM_001123385	0	0	1	0	0	0	0	0	0	0	0	0	1	DPLLKAKrRRVSKDD
1460	BCOR	226	S	F	N1	ordered	3	NM_001123385	0	0	0	0	0	0	0	0	0	1	0	0	1	KALLPQQsYSLAQPL
1461	BCOR	436	V	I	N2	disordered	1	NM_001123385	0	0	0	0	1	0	0	0	0	0	0	0	1	KQTVTKDvTDKPLDL
1462	BCOR	438	D	N	N2	disordered	4	NM_001123385	0	1	0	0	0	0	0	0	0	0	0	0	1	TVTKDVTdKPLDLSS
1463	BCOR	981	T	A	N2	ordered	4	NM_001123385	0	0	0	0	0	0	0	0	0	0	0	1	1	GDRFKCVtTELYADS
1464	BCORL1	606	Q	H	N2	disordered	4	NM_021946	0	0	0	0	0	0	0	0	1	0	0	0	1	SPLKSPPqLEREMAS
1465	BCR	300	Q	H	N1	disordered	3	NM_004327	1	0	1	0	0	0	0	0	0	0	0	0	1	KGPLLRSqSTSEQEK
1466	BCR	308	R	L	N1	disordered	2	NM_004327	1	0	0	0	0	0	0	0	1	0	0	0	1	STSEQEKrLTWPRRS
1467	BCR	426	A	S	N2	disordered	1	NM_004327	1	0	0	0	0	0	0	0	0	1	0	0	1	EGAFHGDaDGSFGTP
1468	BDKRB2	169	R	C	N2	ordered	5	NM_000623	0	0	0	0	0	0	0	0	1	0	0	0	1	TMSMGRMrGVRWAKL
1469	BDKRB2	361	I	F	N2	disordered	0	NM_000623	0	0	0	0	0	0	0	0	0	0	1	0	1	GGCRSEPiQMENSMG
1470	BDKRB2	378	R	L	N2	disordered	3	NM_000623	0	0	1	0	0	0	0	0	0	0	0	0	1	RTSISVErQIHKLQD
1471	BDNF	276	E	K	N2	disordered	4	NM_001143810	0	0	0	0	0	1	0	0	0	0	0	0	1	NPMGYTKeGCRGIDK
1472	BECN1	238	R	Q	N2	disordered	4	NM_003766	0	0	0	0	0	1	0	0	0	0	0	0	1	REYSEFKrQQLELDD
1473	BEND3	395	Q	L	N2	ordered	4	NM_001080450	0	0	0	0	0	0	0	0	0	1	0	0	1	SDHVVDTqDLTEFLD
1474	BEND3	507	D	N	N2	ordered	4	NM_001080450	0	0	0	0	0	0	0	0	0	0	1	0	1	DSSSLPDdISVVKVE
1475	BEND7	243	S	P	N2	ordered	2	NM_152751	0	0	0	0	0	0	1	0	0	0	0	0	1	FDVFMPKsQLDSILS
1476	BEST1	303	T	A	N2	disordered	1	NM_001139443	0	0	1	0	0	0	0	0	0	0	0	0	1	RASFMGStFNISLNK
1477	BICD2	290	A	V	N2	disordered	2	NM_001003800	0	0	0	0	0	0	0	0	0	0	0	1	1	LKFSDDAaEPNNDAE
1478	BICD2	343	S	C	DI	disordered	3	NM_001003800	0	1	0	0	0	0	0	0	0	0	0	0	1	LLSELNIsEIQKLKQ
1479	BICD2	377	R	W	N1	disordered	3	NM_001003800	0	0	0	0	0	0	0	0	1	0	0	0	1	QKQLEHTrGSLSEQQ
1480	BICD2	389	R	C	N1	disordered	5	NM_001003800	0	0	0	0	1	0	0	0	0	0	0	0	1	EQQEKVTrLTENLSA
1481	BIK	32	M	L	N1	disordered	0	NM_001197	0	0	0	0	0	0	0	0	0	0	0	1	1	PTMEVLGmTDSEEDL
1482	BIN1	301	D	E	N1	disordered	1	NM_139343	0	0	0	0	0	0	1	0	0	0	0	0	1	NKSPSPPdGSPAATP
1483	BIN2	344	A	S	N2	disordered	0	NM_016293	0	0	0	0	0	0	0	0	0	1	0	0	1	LPACNGPaQAQPSPT
1484	BIN2	362	L	F	N2	disordered	0	NM_016293	0	0	0	0	0	0	0	0	1	0	0	0	1	AKSQEEVlPSSTTPS
1485	BIN2	424	A	E	N1	disordered	2	NM_016293	0	0	0	0	0	0	0	0	1	0	0	0	1	PPPPRATaSPRPSSG
1486	BIN2	428	P	H	N1	disordered	1	NM_016293	0	0	0	0	0	0	1	0	0	0	0	0	1	RATASPRpSSGNIPS
1487	BIRC5	139	E	K	N1	ordered	2	NM_001012271	0	1	0	0	0	0	0	0	0	0	0	0	1	AKNKIAKeTNNKKKE
1488	BIRC5	52	P	Q	N2	ordered	5	NM_001012271	0	0	0	0	0	0	0	0	0	0	0	1	1	HCPTENEpDLAQCFF
1489	BIRC6	1715	A	S	N1	ordered	0	NM_016252	0	0	0	0	0	0	1	0	0	0	0	0	1	PLTPPNEaVSVVINA
1490	BIRC6	1723	E	K	N2	ordered	0	NM_016252	0	0	0	0	0	0	0	0	0	0	0	1	1	VSVVINAeLAQLFPG
1491	BIRC6	302	R	T	N1	ordered	0	NM_016252	0	0	0	0	0	0	0	0	0	0	1	0	1	SWPHVGYrWAQPDPM
1492	BIRC6	448	D	N	N1	disordered	0	NM_016252	0	1	0	0	0	0	0	0	0	0	0	0	1	GDPSSGVdSRRPTLA
1493	BIRC6	4526	E	K	N1	disordered	0	NM_016252	0	0	0	0	0	1	0	0	0	0	0	0	1	SVLKSLEeKYVAVMK
1494	BIRC6	4530	A	S	N1	disordered	0	NM_016252	0	0	0	0	0	0	0	0	0	1	0	0	1	SLEEKYVaVMKKLQF
1495	BIRC6	482	S	N	DI	disordered	0	NM_016252	0	0	0	0	0	0	1	0	0	0	0	0	1	DLLEDSDsEEHSRSD
1496	BIRC6	493	G	V	N2	disordered	0	NM_016252	0	0	0	0	0	0	0	0	1	0	0	0	1	SRSDSVTgHTSQKEA
1497	BIRC6	642	A	V	N2	disordered	0	NM_016252	0	0	0	0	0	0	0	0	0	0	0	1	1	IKESDEKaGKIFSQM
1498	BIRC8	139	S	C	N2	ordered	1	NM_033341	0	1	0	0	0	0	0	0	0	0	0	0	1	MEERIQTsGSNYKTL
1499	BIRC8	147	E	Q	N2	ordered	0	NM_033341	0	1	0	0	0	0	0	0	0	0	0	0	1	GSNYKTLeVLVADLV
1500	BLK	390	T	M	N1	ordered	2	NM_001715	0	0	1	0	0	0	0	0	0	0	0	0	1	RIIDSEYtAQEGAKF
1501	BLM	125	T	P	DI	disordered	3	NM_000057	1	0	0	0	0	0	1	0	0	0	0	0	1	VVCTTQNtPTVKKSR
1502	BLM	150	T	I	N2	disordered	1	NM_000057	1	0	0	0	0	0	1	0	0	0	0	0	1	SSPDSLStINDWDDM
1503	BLM	279	E	K	N2	disordered	3	NM_000057	1	0	0	0	0	0	1	0	0	0	0	0	1	KKNLEEAeLHSTEKV
1504	BLM	30	P	L	N1	disordered	4	NM_000057	1	1	0	0	0	0	0	0	0	0	0	0	1	NKLSLSKpKFSGFTF
1505	BLM	30	P	R	N1	disordered	4	NM_000057	1	0	0	0	0	0	0	0	0	0	1	0	1	NKLSLSKpKFSGFTF
1506	BLM	429	R	K	N2	disordered	0	NM_000057	1	0	0	0	0	0	0	0	1	0	0	0	1	SLLGSLWrYRPDSLD
1507	BLM	535	K	Q	N2	disordered	2	NM_000057	1	0	0	0	0	0	1	0	0	0	0	0	1	TAVKDQNkHTASIND
1508	BLM	546	E	Q	N2	disordered	0	NM_000057	1	0	0	0	0	1	0	0	0	0	0	0	1	SINDLEReTQPSYDI
1509	BLM	643	R	C	N2	disordered	3	NM_000057	1	0	0	0	0	0	0	0	0	0	0	1	1	SRNLKHErFQSLSFP
1510	BLM	653	K	M	N2	ordered	4	NM_000057	1	1	0	0	0	0	0	0	0	0	0	0	1	SLSFPHTkEMMKIFH
1511	BLM	69	E	K	N1	ordered	1	NM_000057	1	0	0	0	0	0	0	0	0	0	0	1	1	NKDVNVTeDFSFSEP
1512	BLMH	421	E	K	N1	ordered	5	NM_000386	0	0	0	0	0	0	0	0	0	0	0	1	1	WFSEYVYeVVVDRKH
1513	BLNK	181	P	T	N2	disordered	4	NM_013314	0	0	0	0	0	1	0	0	0	0	0	0	1	DEADYVVpVEDNDEN
1514	BLNK	84	Y	C	DI	disordered	5	NM_013314	0	0	0	0	0	0	0	0	0	0	0	1	1	EHSDSEMyVMPAEEN
1515	BLOC1S1	141	E	Q	N1	ordered	4	NM_001487	0	0	1	0	0	0	0	0	0	0	0	0	1	RTIATALeYVYKGQL
1516	BLOC1S4	169	A	V	N2	ordered	2	NM_018366	0	0	0	0	0	0	0	0	1	0	0	0	1	ELGTFPRaFKKLLHT
1517	BLVRA	196	D	H	N1	ordered	2	NM_000712	0	0	0	0	0	1	0	0	0	0	0	0	1	TLEERKEdQYMKMTV
1518	BLVRA	199	M	I	N1	ordered	3	NM_000712	0	0	0	0	0	0	0	0	1	0	0	0	1	ERKEDQYmKMTVCLE
1519	BLVRA	23	R	W	N1	ordered	4	NM_000712	0	0	0	0	0	0	0	0	0	1	0	0	1	VGRAGSVrMRDLRNP
1520	BLVRA	82	D	G	N1	ordered	2	NM_000712	0	1	0	0	0	0	0	0	0	0	0	0	1	SESSSHEdYIRQFLN
1521	BLVRB	58	A	T	N2	ordered	2	NM_000713	0	0	0	1	0	0	0	0	0	0	0	0	1	VVGDVLQaADVDKTV
1522	BLZF1	282	T	S	N1	disordered	4	NM_003666	0	0	1	0	0	0	0	0	0	0	0	0	1	LQWGREQtYSPSVQP
1523	BLZF1	368	A	S	N1	ordered	1	NM_003666	0	0	0	0	0	0	0	0	1	0	0	0	1	SSPTTLLaTKKNIGR
1524	BLZF1	49	S	T	DI	disordered	1	NM_003666	0	0	0	0	0	1	0	0	0	0	0	0	1	RKHHSLQsPWKKAVP
1525	BMP2K	1003	S	G	DI	disordered	0	NM_198892	0	0	0	0	0	0	1	0	0	0	0	0	1	RHHGTPTsTKKTLKP
1526	BMP2K	1019	R	C	N2	disordered	0	NM_198892	0	0	0	0	0	0	0	0	0	1	0	0	1	YRTPERArRHKKVGR
1527	BMP2K	1100	P	Q	N2	disordered	0	NM_198892	0	1	0	0	0	0	0	0	0	0	0	0	1	ADHNTVLpGRPRQNS
1528	BMP2K	981	R	C	N1	disordered	0	NM_198892	0	0	0	0	0	0	0	0	0	0	0	1	1	SLQKLSSrQRRTKQD
1529	BMPR2	386	E	G	N2	ordered	4	NM_001204	0	0	0	0	1	0	0	0	0	0	0	0	1	TIRYMAPeVLEGAVN
1530	BMPR2	547	S	F	DI	disordered	5	NM_001204	0	1	0	0	0	0	0	0	0	0	0	0	1	IGPYPDYsSSSYIED
1531	BMPR2	590	E	K	N1	disordered	3	NM_001204	0	1	0	0	0	0	0	0	0	0	0	0	1	NRNSINYeRQQAQAR
1532	BMPR2	704	S	C	N2	disordered	4	NM_001204	0	1	0	0	0	0	0	0	0	0	0	0	1	DPLSSTSsSLLYPLI
1533	BMPR2	865	D	N	N1	disordered	4	NM_001204	0	0	0	0	0	0	0	0	0	0	0	1	1	LNINSSPdEHEPLLR
1534	BMPR2	974	R	P	N2	disordered	3	NM_001204	0	0	0	0	0	0	0	0	0	0	1	0	1	SGEKIKKrVKTPYSL
1535	BMS1	1050	A	V	N1	ordered	2	NM_014753	0	0	0	0	0	0	0	0	1	0	0	0	1	IKGMFNSaLEVAKFE
1536	BMS1	1053	V	L	N2	ordered	5	NM_014753	0	0	0	0	0	0	1	0	0	0	0	0	1	MFNSALEvAKFEGAV
1537	BMS1	1055	K	R	N2	ordered	3	NM_014753	0	0	0	0	0	1	0	0	0	0	0	0	1	NSALEVAkFEGAVIR
1538	BMS1	281	S	P	N1	ordered	4	NM_014753	0	0	0	1	0	0	0	0	0	0	0	0	1	IKCDRKVsLYGYLRG
1539	BMS1	704	E	Q	N2	disordered	1	NM_014753	0	1	0	0	0	0	0	0	0	0	0	0	1	VTEDNEEeDDDTLEE
1540	BMS1	822	K	M	N1	disordered	3	NM_014753	0	0	0	0	0	0	0	0	1	0	0	0	1	PDEEESAkKKHLDKK
1541	BMX	212	S	R	N2	ordered	0	NM_001721	0	0	0	0	0	0	0	0	0	0	1	0	1	QPPSSSTsLAQYDSN
1542	BMX	218	S	N	N1	ordered	0	NM_001721	0	1	0	0	0	0	0	0	0	0	0	0	1	TSLAQYDsNSKKIYG
1543	BMX	575	P	T	N2	ordered	5	NM_001721	0	0	0	0	0	0	0	0	0	0	0	1	1	SSVGTKFpVKWSAPE
1544	BNC2	540	G	V	N1	disordered	5	NM_017637	0	0	0	0	0	0	0	0	1	0	0	0	1	SPGRPPMgFTTPPLD
1545	BOD1L1	478	S	L	N2	disordered	4	NM_148894	0	0	0	0	0	0	0	0	0	0	1	0	1	VHKPYLYsKYYSDSD
1546	BOLA1	78	E	Q	N2	ordered	4	NM_016074	0	0	1	0	0	0	0	0	0	0	0	0	1	AVVSSRFeGLSPLQR
1547	BOLA1	85	R	Q	N2	ordered	5	NM_016074	0	0	0	0	0	0	0	0	0	0	0	1	1	EGLSPLQrHRLVHAA
1548	BORA	178	E	G	N2	disordered	3	NM_024808	0	0	0	0	0	0	0	0	0	0	0	1	1	GDYFRADeFADQSPG
1549	BPGM	85	W	C	N2	ordered	5	NM_001724	0	0	0	0	0	0	0	0	1	0	0	0	1	WVPVESSwRLNERHY
1550	BPNT1	8	L	V	N1	disordered	3	NM_006085	0	0	0	0	0	0	0	0	0	0	1	0	1	^MASSNTVlMRLVASA
1551	BPTF	1176	E	K	N1	disordered	2	NM_182641	0	1	0	0	0	0	0	0	0	0	0	0	1	DVSIRSPeTKCPKQN
1552	BRAF	113	S	I	N2	disordered	2	NM_004333	1	0	0	0	0	0	0	0	1	0	0	0	1	GTDFSVSsSASMDTV
1553	BRAF	364	S	L	DI	disordered	5	NM_004333	1	1	0	0	0	0	0	0	0	0	0	0	1	FGQRDRSsSAPNVHI
1554	BRAF	380	D	H	N2	ordered	5	NM_004333	1	0	0	0	0	0	0	0	0	1	0	0	1	TIEPVNIdDLIRDQG
1555	BRAF	421	G	V	N1	disordered	3	NM_004333	1	0	0	0	0	0	0	0	1	0	0	0	1	KALQKSPgPQRERKS
1556	BRAF	462	R	K	N2	ordered	3	NM_004333	1	0	0	0	0	0	0	0	0	0	0	1	1	GQITVGQrIGSGSFG
1557	BRAF	464	G	V	N1	ordered	5	NM_004333	1	0	0	0	0	0	0	0	0	1	0	0	1	ITVGQRIgSGSFGTV
1558	BRAF	466	G	V	N1	ordered	5	NM_004333	1	0	0	0	0	0	0	0	2	1	0	0	3	VGQRIGSgSFGTVYK
1559	BRAF	469	G	R	N1	ordered	5	NM_004333	1	0	0	0	0	0	0	0	0	1	0	0	1	RIGSGSFgTVYKGKW
1560	BRAF	469	G	V	N1	ordered	5	NM_004333	1	0	0	0	0	0	0	0	2	0	0	0	2	RIGSGSFgTVYKGKW
1561	BRAF	581	N	S	N1	ordered	5	NM_004333	1	0	0	0	0	0	0	0	2	0	1	0	3	HRDLKSNnIFLHEDL
1562	BRAF	594	D	H	N2	ordered	5	NM_004333	1	0	0	0	0	0	0	0	1	0	0	0	1	DLTVKIGdFGLATVK
1563	BRAF	594	D	N	N2	ordered	5	NM_004333	1	0	0	0	0	0	0	0	1	0	0	0	1	DLTVKIGdFGLATVK
1564	BRAF	596	G	D	N2	ordered	5	NM_004333	1	0	0	0	1	0	0	0	0	0	0	0	1	TVKIGDFgLATVKSR
1565	BRAF	600	V	E	N1	ordered	5	NM_004333	1	0	0	6	5	0	0	0	2	0	0	0	13	GDFGLATvKSRWSGS
1566	BRAF	601	K	E	N1	ordered	5	NM_004333	1	0	0	0	0	0	0	0	0	0	0	1	1	DFGLATVkSRWSGSH
1567	BRAF	609	Q	E	N2	ordered	5	NM_004333	1	0	0	0	0	1	0	0	0	0	0	0	1	SRWSGSHqFEQLSGS
1568	BRAF	609	Q	H	N2	ordered	4	NM_004333	1	0	0	0	0	0	0	0	0	1	0	0	1	SRWSGSHqFEQLSGS
1569	BRAF	613	L	F	N1	ordered	3	NM_004333	1	0	0	0	0	0	0	0	1	0	0	0	1	GSHQFEQlSGSILWM
1570	BRAF	751	P	A	N1	disordered	5	NM_004333	1	0	0	0	0	1	0	0	0	0	0	0	1	SLYACASpKTPIQAG
1571	BRAF	762	A	E	N1	disordered	1	NM_004333	1	0	0	0	0	0	0	0	1	0	0	0	1	IQAGGYGaFPVH*
1572	BRAP	53	P	L	N1	disordered	2	NM_006768	0	0	0	0	0	0	0	0	0	0	0	1	1	ACLEGKSpGEKVAII
1573	BRAP	58	A	V	N2	disordered	4	NM_006768	0	0	0	0	0	0	0	0	0	0	0	1	1	KSPGEKVaIIHQHLG
1574	BRAT1	741	G	C	N1	disordered	2	NM_152743	0	0	0	0	0	0	0	0	0	0	0	1	1	SSLREARgSPNTASA
1575	BRCA1	1000	E	Q	N2	disordered	3	NM_007300	1	0	0	0	0	0	0	0	1	0	0	0	1	KCKKNLLeENFEEHS
1576	BRCA1	1241	S	F	N1	disordered	1	NM_007300	1	0	0	0	0	1	0	0	0	0	0	0	1	VNNIPSQsTRHSTVA
1577	BRCA1	1344	D	H	N1	disordered	2	NM_007300	1	0	1	0	0	0	0	0	0	0	0	0	1	DKELVSDdEERGTGL
1578	BRCA1	1344	D	N	N1	disordered	1	NM_007300	1	0	0	0	0	0	0	0	0	1	0	0	1	DKELVSDdEERGTGL
1579	BRCA1	1399	T	S	N2	disordered	3	NM_007300	1	0	0	0	0	0	1	0	0	0	0	0	1	LTTQQRDtMQHNLIK
1580	BRCA1	1513	G	R	N2	disordered	4	NM_007300	1	0	0	0	0	1	0	0	0	0	0	0	1	TSKNKEPgVERSSPS
1581	BRCA1	1526	D	N	N2	disordered	0	NM_007300	1	0	0	0	0	1	0	0	0	0	0	0	1	PSKCPSLdDRWYMHS
1582	BRCA1	412	V	L	N2	disordered	1	NM_007300	1	0	0	0	0	0	0	0	1	0	0	0	1	SNAKVADvLDVLNEV
1583	BRCA1	432	L	V	N1	disordered	0	NM_007300	1	0	0	0	0	0	1	0	0	0	0	0	1	SSEKIDLlASDPHEA
1584	BRCA1	446	R	T	N2	disordered	4	NM_007300	1	1	0	0	0	0	0	0	0	0	0	0	1	ALICKSErVHSKSVE
1585	BRCA1	515	E	V	N2	ordered	5	NM_007300	1	0	0	0	0	0	0	0	0	1	0	0	1	PTSGLHPeDFIKKAD
1586	BRCA1	622	A	V	N2	ordered	2	NM_007300	1	0	0	0	1	0	0	0	0	0	0	0	1	SSTRHIHaLELVVSR
1587	BRCA1	982	P	L	N2	ordered	2	NM_007300	1	0	0	0	1	0	0	0	0	0	0	0	1	QNPYRIPpLFPIKSF
1588	BRCA2	189	D	H	N2	ordered	5	NM_000059	1	0	0	0	0	0	1	0	0	0	0	0	1	ESLGAEVdPDMSWSS
1589	BRCA2	3297	A	T	N2	disordered	4	NM_000059	1	0	0	0	0	0	1	0	0	0	0	0	1	VSPAAQKaFQPPRSC
1590	BRD1	1048	G	W	N2	disordered	5	NM_014577	0	0	0	0	0	0	0	0	1	0	0	0	1	NHLSRVHgEPTSDLS
1591	BRD1	802	R	Q	N1	disordered	4	NM_014577	0	0	0	0	0	1	0	0	0	0	0	0	1	LQPRKRSrSTCGDSE
1592	BRD2	299	P	S	N1	disordered	3	NM_005104	0	1	0	0	0	0	0	0	0	0	0	0	1	AILAPGSpASPPGSL
1593	BRD2	317	R	C	N2	disordered	3	NM_005104	0	0	0	0	0	0	0	0	0	0	1	0	1	AARLPPMrRESGRPI
1594	BRD2	46	P	L	N1	disordered	4	NM_005104	0	0	0	0	0	0	0	0	1	0	0	0	1	LYEGFESpTMASVPA
1595	BRD2	722	G	R	N1	disordered	5	NM_005104	0	0	0	0	0	0	0	0	0	0	0	1	1	YTIKKPVgKTKEELA
1596	BRD4	325	S	G	DI	disordered	1	NM_058243	1	0	0	1	0	0	0	0	0	0	0	0	1	LGQRRESsRPVKPPK
1597	BRD4	865	A	T	N2	disordered	3	NM_058243	1	0	0	0	0	0	0	0	1	0	0	0	1	SPPALHNaLPQQPSR
1598	BRD7	227	S	L	N2	ordered	4	NM_001173984	0	0	0	0	0	0	1	0	0	0	0	0	1	AAKKLLHsGMKILSQ
1599	BRD8	1155	R	K	N2	ordered	3	NM_139199	0	0	0	0	1	0	0	0	0	0	0	0	1	MDLTSLKrNLSKGRI
1600	BRD8	137	R	T	N1	ordered	5	NM_139199	0	1	0	0	0	0	0	0	0	0	0	0	1	QAGHMDSrLDELCND
1601	BRD9	533	D	E	N2	disordered	1	NM_023924	0	0	0	0	1	0	0	0	0	0	0	0	1	ETTKLLQdLHEAQAE
1602	BRD9	533	D	Y	N2	disordered	5	NM_023924	0	0	0	0	0	0	0	0	0	0	1	0	1	ETTKLLQdLHEAQAE
1603	BRD9	561	Q	L	N2	disordered	2	NM_023924	0	0	1	0	0	0	0	0	0	0	0	0	1	SNASERDqHHLGSPS
1604	BRDT	204	S	I	N1	ordered	1	NM_001242806	0	0	0	0	0	0	0	0	1	0	0	0	1	QGASVNSsSQTAAQV
1605	BRDT	290	K	N	N2	ordered	4	NM_001242806	0	0	0	0	0	0	0	0	1	0	0	0	1	ILKEMLAkKHFSYAW
1606	BRDT	293	F	S	N1	ordered	0	NM_001242806	0	0	0	0	0	0	0	0	0	1	0	0	1	EMLAKKHfSYAWPFY
1607	BRDT	316	V	I	N1	ordered	0	NM_001242806	0	0	0	1	1	0	0	0	0	0	0	0	2	GLHNYYDvVKNPMDL
1608	BRDT	546	P	R	N2	disordered	4	NM_001242806	0	0	1	0	0	0	0	0	0	0	0	0	1	HIIQSREpSLSNSNP
1609	BRDT	549	S	R	DI	disordered	0	NM_001242806	0	0	0	0	0	1	0	0	0	0	0	0	1	QSREPSLsNSNPDEI
1610	BRDT	568	L	I	N2	ordered	4	NM_001242806	0	0	0	0	0	0	0	0	1	0	0	0	1	ETLKASTlRELEKYV
1611	BRE	1	M	V	N1	disordered	5	NM_004899	0	0	0	0	0	0	1	0	0	0	0	0	1	^mSPEVALN
1612	BRE	354	D	N	N2	ordered	5	NM_004899	0	0	1	0	0	0	0	0	0	0	0	0	1	YPYSPRWdGNEMAKR
1613	BRF1	445	G	S	N2	disordered	4	NM_001519	0	0	0	0	0	1	0	0	0	0	0	0	1	PKDASGDgELDLSGI
1614	BRF1	450	S	G	DI	disordered	2	NM_001519	0	0	0	1	0	0	0	0	0	0	0	0	1	GDGELDLsGIDDLEI
1615	BRF1	542	V	A	N2	disordered	5	NM_001519	0	0	0	0	0	0	0	0	0	0	1	0	1	SSKINYSvLRGLSSA
1616	BRF1	556	R	K	N2	disordered	0	NM_001519	0	0	1	0	0	0	0	0	0	0	0	0	1	AGGGSPHrEDAQPEH
1617	BRIP1	1024	G	R	N2	disordered	1	NM_032043	1	0	0	0	0	0	0	0	0	0	0	1	1	PKATPELgSSENSAS
1618	BRIP1	1024	G	W	N2	disordered	1	NM_032043	1	0	0	0	0	0	0	0	1	0	0	0	1	PKATPELgSSENSAS
1619	BRIP1	1237	S	F	DI	disordered	1	NM_032043	1	0	0	0	0	0	0	0	1	0	0	0	1	EIKNFKPsPSKNKGM
1620	BRIP1	238	T	I	N2	ordered	2	NM_032043	1	0	0	0	0	0	1	0	0	0	0	0	1	NTIKKDHtGKSKIPK
1621	BRIP1	745	A	V	N2	ordered	4	NM_032043	1	0	0	0	0	0	0	0	0	0	0	1	1	LLQVYYDaIKYKGEK
1622	BRIP1	84	L	M	N2	disordered	0	NM_032043	1	1	0	0	0	0	0	0	0	0	0	0	1	SEKAEVQlSCCCACH
1623	BRMS1	209	S	C	DI	disordered	4	NM_001024957	0	0	1	0	0	0	0	0	0	0	0	0	1	RKKAPLVsGPYIVYM
1624	BRPF1	1191	R	C	N1	disordered	5	NM_001003694	0	0	0	0	0	0	0	0	0	1	0	0	1	EGRKSNIrKSVQIAY
1625	BRPF1	1195	Q	L	N1	disordered	4	NM_001003694	0	0	0	0	0	0	0	0	0	1	0	0	1	SNIRKSVqIAYHRAL
1626	BRPF1	433	G	D	N1	ordered	5	NM_001003694	0	1	0	0	0	0	0	0	0	0	0	0	1	VRETGANgTSFSVRK
1627	BRPF3	897	R	H	N2	disordered	0	NM_015695	0	0	0	1	0	0	0	0	0	0	0	0	1	LGNEPLQrLLSDNGI
1628	BRPF3	902	N	S	N1	disordered	0	NM_015695	0	0	1	0	0	0	0	0	0	0	0	0	1	LQRLLSDnGINRLSL
1629	BRSK1	192	G	A	N1	ordered	3	NM_032430	0	0	0	0	0	0	0	0	0	1	0	0	1	SLLETSCgSPHYACP
1630	BRSK2	339	P	H	N1	disordered	3	NM_001256630	0	0	0	0	0	0	0	0	1	0	0	0	1	KVQIRSLpSLEDIDP
1631	BRSK2	426	R	C	N1	disordered	3	NM_001256630	0	0	0	0	0	0	0	0	0	1	0	0	1	HGKRRPErKSMEVLS
1632	BRSK2	433	S	R	N2	disordered	1	NM_001256630	0	0	0	0	0	0	0	0	0	1	0	0	1	RKSMEVLsVTDGGSP
1633	BRWD1	1822	S	A	DI	disordered	3	NM_018963	0	0	1	0	0	0	0	0	0	0	0	0	1	KTKILSDsEDSESEE
1634	BRWD1	1824	D	E	N1	disordered	0	NM_018963	0	0	0	0	0	0	0	0	1	0	0	0	1	KILSDSEdSESEEQD
1635	BRWD1	1831	D	H	N2	disordered	1	NM_018963	0	0	1	0	0	0	0	0	0	0	0	0	1	DSESEEQdREDGKCH
1636	BRWD1	1904	S	C	DI	disordered	3	NM_018963	0	0	0	0	0	0	0	0	1	0	0	0	1	ISRKRVCsSDSDSSL
1637	BRWD1	2293	S	F	DI	disordered	3	NM_018963	0	1	0	0	0	0	0	0	0	0	0	0	1	EDDTTINsESEKELE
1638	BRWD1	698	D	H	N1	disordered	5	NM_018963	0	1	0	0	0	0	0	0	0	0	0	0	1	GFRRLSLdIQSPPNI
1639	BRWD3	1462	S	G	N2	disordered	4	NM_153252	0	0	0	0	0	0	0	0	1	0	0	0	1	SSSSLSSsGAPSPKG
1640	BRWD3	1464	A	E	N1	disordered	2	NM_153252	0	0	1	0	0	0	0	0	0	0	0	0	1	SSLSSSGaPSPKGKQ
1641	BSDC1	386	E	Q	N2	disordered	5	NM_001143888	0	0	0	0	0	1	0	0	0	0	0	0	1	PTDLRVFeLNSDSGK
1642	BSG	275	F	V	N2	disordered	0	NM_001728	0	0	0	0	0	0	0	0	1	0	0	0	1	NGSESRFfVSSSQGR
1643	BSN	1015	R	H	N2	disordered	4	NM_003458	0	0	0	0	0	0	1	0	0	0	0	0	1	SSPSRRQrLEEAKQQ
1644	BSN	105	G	A	N2	disordered	2	NM_003458	0	0	0	0	0	0	0	0	0	0	0	1	1	QASATTPgHESPRET
1645	BSN	106	H	R	N1	disordered	0	NM_003458	0	0	0	0	0	0	1	0	0	0	0	0	1	ASATTPGhESPRETR
1646	BSN	110	R	Q	N1	disordered	1	NM_003458	0	0	0	1	0	0	0	0	0	0	0	0	1	TPGHESPrETRAQGP
1647	BST2	4	T	I	DI	ordered	1	NM_004335	0	0	0	0	0	0	0	0	0	0	1	0	1	^MAStSYDYCRV
1648	BTAF1	1365	E	K	N2	ordered	4	NM_003972	0	0	0	0	0	0	0	0	0	0	0	1	1	HYTGPPTeRIRLQHQ
1649	BTAF1	239	D	Y	N1	disordered	3	NM_003972	0	0	0	0	0	0	0	0	1	0	0	0	1	EKSNDSTdGEPEEKR
1650	BTBD7	999	P	S	N1	disordered	5	NM_001002860	0	0	1	0	0	0	0	0	0	0	0	0	1	YLPGQTSpKKQEEAR
1651	BTF3	199	E	D	N1	disordered	1	NM_001037637	0	0	0	1	0	0	0	0	0	0	0	0	1	DLVENFDeASKNEAN
1652	BTF3	98	N	S	N2	ordered	3	NM_001037637	0	0	0	0	0	0	0	0	1	0	0	0	1	SLKKLGVnNISGIEE
1653	BTG3	187	H	P	N2	disordered	5	NM_001130914	0	0	1	0	0	0	0	0	0	0	0	0	1	DKVTSDYhSGSSSSD
1654	BTK	193	E	K	N1	disordered	1	NM_000061	0	1	0	0	0	0	0	0	0	0	0	0	1	KPLPPTPeEDQILKK
1655	BTK	193	E	V	N1	disordered	4	NM_000061	0	0	0	0	0	0	0	0	1	0	0	0	1	KPLPPTPeEDQILKK
1656	BTK	194	E	D	N2	disordered	1	NM_000061	0	0	0	0	0	0	0	0	1	0	0	0	1	PLPPTPEeDQILKKP
1657	BTK	197	I	V	N2	disordered	1	NM_000061	0	0	0	0	0	0	0	0	1	0	0	0	1	PTPEEDQiLKKPLPP
1658	BTK	228	M	I	N2	ordered	4	NM_000061	0	0	1	0	0	0	0	0	0	0	0	0	1	ALYDYMPmNANDLQL
1659	BTK	26	K	N	N2	disordered	5	NM_000061	0	0	0	0	0	0	0	0	0	0	0	1	1	KTSPLNFkKRLFLLT
1660	BTK	354	T	I	N2	ordered	5	NM_000061	0	0	0	0	0	0	0	0	1	0	0	0	1	AEKHLFStIPELINY
1661	BTK	364	H	N	N1	ordered	5	NM_000061	0	0	0	0	0	0	0	0	1	0	0	0	1	ELINYHQhNSAGLIS
1662	BTK	508	A	T	N2	ordered	5	NM_000061	0	0	0	0	1	0	0	0	0	0	0	0	1	MCKDVCEaMEYLESK
1663	BTK	599	E	D	N2	ordered	2	NM_000061	0	0	0	0	0	1	0	0	0	0	0	0	1	SLGKMPYeRFTNSET
1664	BTK	60	K	E	N2	ordered	4	NM_000061	0	0	1	0	0	0	0	0	0	0	0	0	1	KGSIDVEkITCVETV
1665	BTK	605	E	K	N1	ordered	5	NM_000061	0	1	0	0	0	0	0	0	0	0	0	0	1	YERFTNSeTAEHIAQ
1666	BTN2A2	424	G	R	N2	ordered	2	NM_006995	0	0	0	0	0	0	0	0	0	1	0	0	1	FWTLEMFgNQYRALS
1667	BTN2A2	515	H	Y	N2	disordered	0	NM_006995	0	0	0	0	0	0	0	0	0	1	0	0	1	PEEGLKLhRVGTHQS
1668	BTN2A2	518	G	W	N2	disordered	2	NM_006995	0	0	0	0	0	0	0	0	0	1	0	0	1	GLKLHRVgTHQSL*
1669	BTNL8	107	L	F	N1	ordered	2	NM_001040462	0	0	0	0	0	1	0	0	0	0	0	0	1	RLENITVlDAGLYGC
1670	BTNL8	113	G	V	N1	ordered	1	NM_001040462	0	0	0	0	0	1	0	0	0	0	0	0	1	VLDAGLYgCRISSQS
1671	BUB1	302	Q	P	N2	disordered	1	NM_004336	0	1	0	0	0	0	0	0	0	0	0	0	1	ELHKKLHqVVETSHE
1672	BUB1	317	R	G	N2	disordered	0	NM_004336	0	0	0	0	0	0	0	0	0	0	0	1	1	DLPASQErSEVNPAR
1673	BUB1	414	E	K	N2	disordered	1	NM_004336	0	0	0	0	0	1	0	0	0	0	0	0	1	CVNKSTHeFKPQSGA
1674	BUB1	641	C	F	N1	disordered	0	NM_004336	0	0	0	0	0	0	0	0	0	1	0	0	1	TQATLDScEENMVVP
1675	BUB1	965	K	N	N2	ordered	3	NM_004336	0	0	0	0	0	0	0	0	1	0	0	0	1	KGTIFTAkCETSGFQ
1676	BUB1B	1006	E	K	N1	ordered	1	NM_001211	1	0	0	0	0	0	0	0	1	0	0	0	1	RILNANDeATVSVLG
1677	BUB1B	618	V	L	N1	disordered	1	NM_001211	1	0	0	0	0	0	0	0	0	1	0	0	1	FARAARFvSTPFHEI
1678	BUB1B	619	S	C	N1	disordered	5	NM_001211	1	0	0	0	0	0	0	0	0	1	0	0	1	ARAARFVsTPFHEIM
1679	BUB1B	677	R	H	N1	disordered	1	NM_001211	1	0	0	0	0	0	0	0	1	0	0	0	1	SPIIEDSrEATHSSG
1680	BUB1B	727	R	C	N2	disordered	2	NM_001211	1	1	0	0	0	0	0	0	0	0	0	0	1	SPWCSQYrRQLLKSL
1681	BUB3	202	R	L	N2	ordered	5	NM_004725	0	0	0	0	0	0	0	1	0	1	0	0	2	VLSSIEGrVAVEYLD
1682	BUD13	133	H	L	N1	disordered	5	NM_032725	0	0	0	0	0	0	0	0	1	0	0	0	1	SSPRRVRhGTPDPSP
1683	BUD13	133	H	Y	N1	disordered	5	NM_032725	0	0	0	0	0	0	0	0	1	0	0	0	1	SSPRRVRhGTPDPSP
1684	BUD13	197	S	F	DI	disordered	4	NM_032725	0	0	0	0	0	0	0	0	0	1	0	0	1	PRRARHDsPDPSPPR
1685	BUD13	200	P	S	N1	disordered	0	NM_032725	0	1	0	0	0	0	0	0	0	0	0	0	1	ARHDSPDpSPPRRPQ
1686	BUD13	220	H	R	N1	disordered	2	NM_032725	0	0	0	0	0	0	0	0	0	1	0	0	1	ASPRRVRhDSPDPSP
1687	BUD13	230	R	Q	N2	disordered	4	NM_032725	0	0	0	0	1	0	0	0	0	0	0	0	1	PDPSPPRrARHGSSD
1688	BUD13	271	S	P	DI	disordered	5	NM_032725	0	0	0	0	0	0	0	0	0	0	0	1	1	LRRARHDsPDLAPNV
1689	BUD13	565	R	C	N1	disordered	3	NM_032725	0	0	0	0	1	0	0	0	0	0	0	0	1	KNKKVRPrYSGPAPP
1690	C1QBP	212	Q	E	N1	ordered	4	NM_001212	0	1	0	0	0	0	0	0	0	0	0	0	1	SIREVSFqSTGESEW
1691	C1QTNF4	244	S	T	N1	ordered	3	NM_031909	0	0	0	0	0	0	0	0	1	0	0	0	1	KLPRKTLsVKLMKNR
1692	C2CD2	428	R	H	N2	ordered	5	NM_015500	0	0	0	0	1	0	0	0	0	0	0	0	1	TAVKTKPrVDVGRAS
1693	C2CD2L	664	H	D	N1	disordered	5	NM_014807	0	0	0	0	0	0	0	0	0	1	0	0	1	EAGLSQShDDLSNAT
1694	C2CD3	733	L	P	N2	disordered	2	NM_015531	0	0	0	0	0	0	0	0	0	0	0	1	1	PTSPNKAlPELNQDM
1695	C3	1038	G	R	N2	disordered	4	NM_000064	0	0	1	0	0	0	0	0	0	0	0	0	1	TEQWEKFgLEKRQGA
1696	C3	748	R	S	N2	disordered	3	NM_000064	0	0	0	0	0	0	0	0	0	1	0	0	1	ASHLGLArSNLDEDI
1697	C3AR1	464	R	C	N1	disordered	1	NM_004054	0	0	0	0	0	0	0	0	1	0	0	0	1	AFSEELTrSTHCPSN
1698	C3AR1	464	R	H	N1	disordered	0	NM_004054	0	0	0	0	0	1	0	0	0	0	0	0	1	AFSEELTrSTHCPSN
1699	C3AR1	476	E	Q	N2	disordered	2	NM_004054	0	0	0	0	0	0	0	0	1	0	0	0	1	PSNNVISeRNSTTV*
1700	C6	39	C	Y	N1	ordered	5	NM_000065	0	0	0	0	0	0	0	0	0	1	0	0	1	WTSCSKTcNSGTQSR
1701	C6	48	R	G	N2	ordered	5	NM_000065	0	0	0	0	0	1	0	0	0	0	0	0	1	SGTQSRHrQIVVDKY
1702	C6	49	Q	E	N2	ordered	1	NM_000065	0	0	0	0	0	1	0	0	0	0	0	0	1	GTQSRHRqIVVDKYY
1703	C6	51	V	L	N2	ordered	0	NM_000065	0	0	0	1	0	0	0	0	0	0	0	0	1	QSRHRQIvVDKYYQE
1704	C8A	345	G	V	N1	ordered	5	NM_000562	0	0	0	1	0	0	0	0	0	0	0	0	1	GTHYITSgSMGGIYE
1705	C8B	346	T	K	DI	ordered	4	NM_000066	0	0	0	0	0	0	0	0	1	0	0	0	1	DFGTHYItEAVLGGI
1706	C8B	352	G	V	N2	ordered	5	NM_000066	0	0	0	0	0	0	0	0	1	0	0	0	1	ITEAVLGgIYEYTLV
1707	C8B	372	L	V	N1	disordered	3	NM_000066	0	1	0	0	0	0	0	0	0	0	0	0	1	MERGDYTlNNVHACA
1708	C8B	373	N	K	N1	disordered	0	NM_000066	0	0	0	0	0	0	0	0	1	0	0	0	1	ERGDYTLnNVHACAK
1709	C8B	415	K	N	N2	disordered	2	NM_000066	0	0	0	0	0	0	0	0	1	0	0	0	1	NEIKDRNkRDTMVED
1710	C9	311	R	C	N2	ordered	5	NM_001737	0	0	0	1	0	0	0	0	0	0	0	0	1	GRFVMRNrDVVLTTT
1711	CA10	206	T	R	N2	ordered	4	NM_020178	0	0	0	0	0	1	0	0	0	0	0	0	1	MLNRDTItRITYKND
1712	CA10	217	L	I	N2	ordered	3	NM_020178	0	0	0	0	0	0	0	0	1	0	0	0	1	YKNDAYLlQGLNIEE
1713	CA10	295	R	H	N2	ordered	5	NM_020178	0	0	0	1	0	0	0	0	0	0	0	0	1	PVQPLNNrCIRTNIN
1714	CA10	306	Q	K	N2	disordered	4	NM_020178	0	0	0	0	0	0	0	0	1	0	0	0	1	TNINFSLqGKDCPNN
1715	CA3	135	K	E	N2	ordered	3	NM_005181	0	0	0	0	0	0	0	0	1	0	0	0	1	NTFKEALkQRDGIAV
1716	CA3	136	Q	P	N2	ordered	4	NM_005181	0	0	0	0	0	0	0	0	1	0	0	0	1	TFKEALKqRDGIAVI
1717	CAAP1	225	I	S	N2	disordered	0	NM_024828	0	0	0	0	0	0	1	0	0	0	0	0	1	DLVSQQDiCIDSASS
1718	CABIN1	69	R	Q	N2	ordered	4	NM_012295	0	0	0	0	0	0	0	0	0	1	0	0	1	LLEASLLrEAVSSGD
1719	CABLES1	251	A	V	N2	ordered	1	NM_001100619	0	0	0	0	0	0	1	0	0	0	0	0	1	TQGILPIaFSRPTSQ
1720	CABLES1	283	R	Q	N2	disordered	4	NM_001100619	0	0	0	0	0	0	0	0	0	1	0	0	1	EQLQRSRrRLISQRS
1721	CABLES1	373	S	P	DI	disordered	1	NM_001100619	0	0	0	0	0	0	1	0	0	0	0	0	1	KLDGGRQsTGAVSLK
1722	CABP1	328	R	Q	N2	ordered	5	NM_001033677	0	0	0	0	0	0	0	0	1	0	0	0	1	EISTSELrEAMRKLL
1723	CABYR	335	E	D	N2	disordered	0	NM_012189	0	0	0	0	0	0	0	0	0	1	0	0	1	KENEQSKeNEQSPRV
1724	CACNA1A	1424	E	D	N1	ordered	0	NM_001127222	0	0	1	0	0	0	0	0	0	0	0	0	1	RGKYLLYeKNEVKAR
1725	CACNA1B	1731	R	W	N2	ordered	0	NM_000718	0	0	0	0	0	1	0	0	0	0	0	0	1	HHLDEFIrVWAEYDP
1726	CACNA1B	456	G	R	N1	ordered	0	NM_000718	0	0	0	0	0	0	0	0	1	0	0	0	1	ARASLKSgKTESSSY
1727	CACNA1C	1723	A	T	N2	disordered	0	NM_199460	0	1	0	0	0	0	0	0	0	0	0	0	1	AISGDLTaEEELDKA
1728	CACNA1C	1985	E	Q	N2	disordered	0	NM_199460	0	0	1	0	0	0	0	0	0	0	0	0	1	RRASFHLeCLKRQKD
1729	CACNA1C	2210	E	Q	N2	ordered	0	NM_199460	0	0	0	0	0	0	0	0	0	1	0	0	1	RGRPSEEeLQDSRVY
1730	CACNA1C	2217	Y	D	DI	ordered	0	NM_199460	0	0	0	0	0	0	0	0	0	1	0	0	1	ELQDSRVyVSSL*
1731	CACNA1C	2221	L	P	N2	ordered	0	NM_199460	0	0	0	0	0	0	0	0	1	0	0	0	1	SRVYVSSl*
1732	CACNA1D	1825	R	H	N1	disordered	2	NM_000720	0	0	0	0	0	0	0	0	1	0	0	0	1	RSSVKRTrYYETYIR
1733	CACNA1D	654	T	A	N2	ordered	2	NM_000720	0	0	1	0	0	0	0	0	0	0	0	0	1	FKVTRHWtSLSNLVA
1734	CACNA1S	1568	P	H	N2	disordered	4	NM_000069	0	0	0	0	0	1	0	0	0	0	0	0	1	TIEEEAApEICRTVS
1735	CACNA1S	1621	V	I	N2	disordered	0	NM_000069	0	0	0	0	1	0	0	0	0	0	0	0	1	RTNSLPPvMANQRPL
1736	CACNA1S	1754	R	T	N2	disordered	2	NM_000069	0	0	0	0	0	0	0	0	0	1	0	0	1	ESSMPEDrKSSTPGS
1737	CACNA2D1	223	W	L	N2	ordered	5	NM_000722	0	0	0	0	0	0	0	0	0	1	0	0	1	RYYPASPwVDNSRTP
1738	CACNB2	220	P	H	N1	disordered	5	NM_201596	0	0	0	0	0	0	0	0	1	0	0	0	1	PSSRKSTpPSSAIDI
1739	CACNB2	515	Q	H	N1	disordered	1	NM_201596	0	0	1	0	0	0	0	0	0	0	0	0	1	APIRSASqAEEEPSV
1740	CACNB2	531	R	H	N1	disordered	3	NM_201596	0	0	0	0	0	0	0	0	0	1	0	0	1	PVKKSQHrSSSSAPH
1741	CACNB2	550	S	P	N2	disordered	3	NM_201596	0	0	0	0	0	0	0	0	1	0	0	0	1	SGTSRGLsRQETFDS
1742	CACYBP	145	V	I	N2	ordered	2	NM_014412	0	0	0	0	0	1	0	0	0	0	0	0	1	VEGSSKKvKTDTVLI
1743	CAD	1033	R	Q	N2	ordered	5	NM_004341	0	0	0	0	0	0	0	0	0	0	1	0	1	ALHRQQCrVLGTSPE
1744	CAD	1403	R	W	N2	disordered	4	NM_004341	0	0	0	0	0	0	0	0	0	0	1	0	1	SMRGAGGrRLSSFVT
1745	CAD	451	Y	C	N2	ordered	5	NM_004341	0	0	1	0	0	0	0	0	0	0	0	0	1	QGLADKVyFLPITPH
1746	CAD	460	V	A	N2	ordered	5	NM_004341	0	0	0	0	0	0	0	0	0	0	0	1	1	LPITPHYvTQVIRNE
1747	CADM1	70	D	V	N1	ordered	5	NM_014333	0	0	0	0	1	0	0	0	0	0	0	0	1	SCQVNKSdDSVIQLL
1748	CADM4	355	Y	N	N2	disordered	5	NM_145296	0	0	0	0	0	1	0	0	0	0	0	0	1	SVRQKGSyLTHEASG
1749	CADPS2	1206	L	I	N2	ordered	0	NM_001167940	0	0	0	0	0	0	0	0	0	0	0	1	1	EEMYIEKlFDQWYSS
1750	CALB2	131	E	K	N2	ordered	5	NM_001740	0	0	0	0	0	0	0	0	0	0	0	1	1	SGYIEANeLKGFLSD
1751	CALB2	31	D	E	N2	ordered	3	NM_001740	0	0	0	0	0	0	0	0	1	0	0	0	1	IWKHFDAdGNGYIEG
1752	CALB2	40	E	Q	N2	ordered	5	NM_001740	0	0	0	0	0	0	0	0	1	0	0	0	1	NGYIEGKeLENFFQE
1753	CALCOCO1	567	P	R	N2	disordered	2	NM_020898	0	0	0	0	0	0	1	0	0	0	0	0	1	PGSSPAGpREASPLV
1754	CALD1	512	R	H	N1	disordered	3	NM_033138	0	0	0	1	0	0	0	0	0	0	0	0	1	HTENTFSrPGGRASV
1755	CALD1	541	R	C	N2	disordered	3	NM_033138	0	0	0	0	0	0	0	0	0	0	0	1	1	KRLEELRrRRGETES
1756	CALD1	676	D	H	N2	disordered	5	NM_033138	0	0	1	0	0	0	0	0	0	0	0	0	1	AAIVSKIdSRLEQYT
1757	CALD1	680	E	K	N1	disordered	5	NM_033138	0	1	0	0	0	0	0	0	0	0	0	0	1	SKIDSRLeQYTSAIE
1758	CALD1	743	S	Y	N1	ordered	5	NM_033138	0	0	1	0	0	0	0	0	0	0	0	0	1	AGLKVGVsSRINEWL
1759	CALM1	138	N	S	N1	ordered	4	NM_006888	0	0	0	0	1	0	0	0	0	0	0	0	1	IDGDGQVnYEEFVQM
1760	CALM1	83	E	K	N1	ordered	4	NM_006888	0	0	0	0	0	1	0	0	0	0	0	0	1	KMKDTDSeEEIREAF
1761	CALM2	133	G	A	N2	ordered	4	NM_001743	0	0	0	0	0	0	0	0	0	1	0	0	1	IREADIDgDGQVNYE
1762	CALM2	87	R	T	N2	ordered	4	NM_001743	0	1	0	0	0	0	0	0	0	0	0	0	1	TDSEEEIrEAFRVFD
1763	CALM3	145	M	I	N2	ordered	3	NM_005184	0	0	0	0	0	0	0	0	0	0	1	0	1	NYEEFVQmMTAK*
1764	CALML5	25	N	S	N1	ordered	1	NM_017422	0	0	0	0	0	0	0	0	0	0	1	0	1	SAVDTDGnGTINAQE
1765	CALU	187	F	L	N1	ordered	4	NM_001199671	0	0	0	0	0	0	0	0	1	0	0	0	1	TKEEFTAfLHPEEYD
1766	CALU	259	K	N	N2	ordered	3	NM_001199671	0	0	0	0	0	0	1	0	0	0	0	0	1	NRDGKMDkEETKDWI
1767	CALY	155	R	S	N2	disordered	1	NM_015722	0	0	0	0	0	0	0	0	1	0	0	0	1	IGAYPLSrKHGTETP
1768	CAMK2A	17	E	K	N2	ordered	2	NM_015981	0	0	0	0	0	0	0	0	0	0	0	1	1	TEEYQLFeELGKGAF
1769	CAMK2A	234	S	L	DI	ordered	5	NM_015981	0	0	0	0	0	0	0	0	0	0	0	1	1	AGAYDFPsPEWDTVT
1770	CAMK2A	331	K	Q	N1	disordered	1	NM_015981	0	0	0	0	0	0	1	0	0	0	0	0	1	SDGVKKRkSSSSVQL
1771	CAMK2B	237	E	K	N1	ordered	4	NM_001220	0	1	0	0	0	0	0	0	0	0	0	0	1	AYDFPSPeWDTVTPE
1772	CAMK2B	275	R	H	N1	ordered	4	NM_001220	0	0	0	0	0	0	0	0	0	0	1	0	1	KHPWVCQrSTVASMM
1773	CAMK2D	304	I	T	N1	ordered	5	NM_001221	0	0	1	0	0	0	0	0	0	0	0	0	1	RRKLKGAiLTTMLAT
1774	CAMK2D	441	S	I	DI	disordered	4	NM_001221	0	0	0	0	0	0	0	0	1	0	0	0	1	LTQYMDGsGMPKTMQ
1775	CAMK2D	442	G	V	N1	disordered	5	NM_001221	0	0	0	0	0	0	1	0	0	0	0	0	1	TQYMDGSgMPKTMQS
1776	CAMK2D	471	G	E	N1	ordered	5	NM_001221	0	0	1	0	0	0	0	0	0	0	0	0	1	NVHFHRSgSPTVPIK
1777	CAMK2G	294	F	L	N2	disordered	5	NM_172171	0	1	0	0	0	0	0	0	0	0	0	0	1	TVECLRKfNARRKLK
1778	CAMK4	346	H	N	N1	disordered	3	NM_001744	0	0	0	0	0	0	0	0	1	0	0	0	1	LGSASSShGSIQESH
1779	CAMKK2	105	S	Y	N2	disordered	3	NM_006549	0	0	0	0	0	0	0	0	0	0	0	1	1	KLSLQERsQGGLAAG
1780	CAMKK2	97	R	C	N2	disordered	4	NM_006549	0	0	1	0	0	0	0	0	0	0	0	0	1	ARPHLSGrKLSLQER
1781	CAMKV	20	V	L	N1	ordered	4	NM_024046	0	0	1	0	0	0	0	0	0	0	0	0	1	NYNQPSEvTDRYDLG
1782	CAMKV	460	P	T	N1	disordered	5	NM_024046	0	0	0	0	0	0	0	0	1	0	0	0	1	ATKAAATpEPAMAQP
1783	CAMSAP1	1542	T	M	N2	ordered	3	NM_015447	0	0	0	0	0	0	1	0	0	0	0	0	1	EIYKLTGtGPKNITK
1784	CAMSAP1	445	N	Y	N1	disordered	5	NM_015447	0	0	0	0	0	0	0	0	0	1	0	0	1	PDQRHRSnSLTRVDG
1785	CAMSAP1	578	G	R	N2	disordered	1	NM_015447	0	0	1	0	0	0	0	0	0	0	0	0	1	ANARSPQgQLDTSES
1786	CAMSAP1	835	S	R	N1	disordered	4	NM_015447	0	0	0	0	0	0	0	0	0	0	1	0	1	CETKSSTsSSQKTTP
1787	CAMSAP2	1002	P	A	N2	disordered	5	NM_203459	0	0	1	0	0	0	0	0	0	0	0	0	1	PRSVDSLpRLRRFSP
1788	CAMSAP2	1295	K	N	N2	disordered	4	NM_203459	0	1	0	0	0	0	0	0	0	0	0	0	1	NESVHSGkRTPRSES
1789	CAMSAP2	400	I	S	N2	disordered	5	NM_203459	0	0	1	0	0	0	0	0	0	0	0	0	1	HSSASGGiRRSSSMS
1790	CAMSAP2	844	P	S	N2	disordered	1	NM_203459	0	0	0	0	0	1	0	0	0	0	0	0	1	IKESMENpQAKWLKS
1791	CAMSAP3	403	S	F	N2	disordered	2	NM_001080429	0	1	0	0	0	0	0	0	0	0	0	0	1	PLRGSTGsLKSSPSM
1792	CAMSAP3	407	S	F	N1	disordered	3	NM_001080429	0	0	0	0	0	1	0	0	0	0	0	0	1	STGSLKSsPSMSHME
1793	CAMSAP3	823	R	K	N2	disordered	5	NM_001080429	0	0	0	0	0	1	0	0	0	0	0	0	1	LRLAPLTrVLTPPHD
1794	CAMTA1	1218	N	D	N1	disordered	4	NM_015215	0	0	0	0	0	0	0	0	0	0	0	1	1	VTVIASTnPELRRPR
1795	CAND1	344	D	Y	N2	ordered	5	NM_018448	0	0	0	0	0	0	1	0	0	0	0	0	1	DEYSDDDdMSWKVRR
1796	CAND1	376	S	P	N2	ordered	4	NM_018448	0	0	0	1	0	0	0	0	0	0	0	0	1	PEFYKTVsPALISRF
1797	CAND1	974	L	F	N1	ordered	5	NM_018448	0	0	0	0	0	0	0	0	0	1	0	0	1	LPRLKGYlISGSSYA
1798	CAND1	974	L	M	N1	ordered	4	NM_018448	0	0	0	1	0	0	0	0	0	0	0	0	1	LPRLKGYlISGSSYA
1799	CANX	399	P	H	N2	ordered	5	NM_001746	0	0	0	0	0	0	1	0	0	0	0	0	1	SYQGIWKpRKIPNPD
1800	CANX	399	P	L	N2	ordered	5	NM_001746	0	0	1	0	0	0	0	0	0	0	0	0	1	SYQGIWKpRKIPNPD
1801	CANX	547	K	I	N2	disordered	2	NM_001746	0	0	0	0	0	0	0	0	0	1	0	0	1	EEEEGEEkLEEKQKS
1802	CANX	577	D	Y	N2	disordered	4	NM_001746	0	0	0	0	0	0	0	0	0	1	0	0	1	RKPKAEEdEILNRSP
1803	CAP1	157	M	V	N2	ordered	5	NM_006367	0	0	0	0	0	0	0	0	0	0	1	0	1	PGPYVKEmNDAAMFY
1804	CAP1	166	N	K	N1	ordered	4	NM_006367	0	0	1	0	0	0	0	0	0	0	0	0	1	DAAMFYTnRVLKEYK
1805	CAP1	29	R	G	N1	disordered	0	NM_006367	0	0	1	0	0	0	0	0	0	0	0	0	1	SHTSDMHrGYADSPS
1806	CAP1	301	S	Y	DI	disordered	2	NM_006367	0	0	0	0	0	0	0	0	0	1	0	0	1	RSGPKPFsAPKPQTS
1807	CAP1	37	K	Q	N1	disordered	3	NM_006367	0	1	0	0	0	0	0	0	0	0	0	0	1	GYADSPSkAGAAPYV
1808	CAP1	43	Y	C	N2	disordered	4	NM_006367	0	1	0	0	0	0	0	0	0	0	0	0	1	SKAGAAPyVQAFDSL
1809	CAPG	336	E	D	N1	ordered	5	NM_001747	0	1	0	0	0	0	0	0	0	0	0	0	1	EILPQGHeSPIFKQF
1810	CAPN1	447	E	Q	N1	ordered	0	NM_005186	0	1	0	0	0	0	0	0	0	0	0	0	1	TIGFAVYeVPPELVG
1811	CAPN2	374	C	Y	N2	ordered	5	NM_001748	0	0	1	0	0	0	0	0	0	0	0	0	1	RGSTAGGcRNYPNTF
1812	CAPN3	12	R	G	N2	disordered	2	NM_000070	0	0	0	0	0	0	0	0	1	0	0	0	1	ISASVAPrTAAEPRS
1813	CAPN3	16	E	K	N2	disordered	1	NM_000070	0	0	1	0	0	0	0	0	0	0	0	0	1	VAPRTAAePRSPGPV
1814	CAPRIN1	346	P	A	N1	disordered	2	NM_005898	0	0	0	0	0	1	0	0	0	0	0	0	1	PEPHSLTpVAQADPL
1815	CAPRIN1	542	Q	E	N1	disordered	4	NM_005898	0	0	1	0	0	0	0	0	0	0	0	0	1	LKQQNQYqASYNQSF
1816	CAPRIN1	78	Y	C	DI	disordered	5	NM_005898	0	0	1	0	0	0	0	0	0	0	0	0	1	KKGKLDDyQERMNKG
1817	CAPZA3	287	V	A	N1	ordered	3	NM_033328	0	0	0	1	0	0	0	0	0	0	0	0	1	MYPKLGYvIYSRSVL
1818	CARD11	466	S	G	DI	disordered	0	NM_032415	1	0	0	1	0	0	0	0	0	0	0	0	1	SQDFGDAsPRTNGQE
1819	CARD11	544	I	T	N2	disordered	0	NM_032415	1	0	0	0	0	0	0	0	0	0	0	1	1	SSCGSLPiTNSFTKM
1820	CARD11	555	R	L	N1	disordered	3	NM_032415	1	0	0	0	0	0	0	0	1	0	0	0	1	FTKMQPPrSRSSIMS
1821	CARD11	577	Y	F	N2	disordered	1	NM_032415	1	0	0	0	0	0	0	0	0	1	0	0	1	NDSIVRRyKEDAPHR
1822	CARD11	608	R	H	N2	disordered	1	NM_032415	1	0	0	0	1	0	0	0	0	0	0	0	1	LDDDSHErYSFGPSS
1823	CARD11	921	I	V	N2	disordered	0	NM_032415	1	0	0	0	0	0	0	0	1	0	0	0	1	NSNERVRiISGSPLG
1824	CARD14	477	A	V	N2	disordered	0	NM_024110	0	1	0	0	0	0	0	0	0	0	0	0	1	SFRSSSPaPPSQQSL
1825	CARS	119	T	S	DI	ordered	1	NM_001014437	1	0	0	0	0	0	0	0	0	0	0	1	1	LHLYNSLtRNKEVFI
1826	CARS	336	Q	K	N2	ordered	1	NM_001014437	1	0	0	0	0	0	0	0	0	1	0	0	1	PEIVNFVqKIVDNGY
1827	CARS	351	V	L	N2	ordered	5	NM_001014437	1	0	0	0	0	0	0	0	0	0	1	0	1	GYVSNGSvYFDTAKF
1828	CARTPT	42	S	F	N2	ordered	2	NM_004291	0	0	0	0	0	0	0	0	0	0	1	0	1	PRALDIYsAVDDASH
1829	CASC3	118	E	K	N1	disordered	4	NM_007359	0	0	0	0	0	0	0	0	1	0	0	0	1	SKVELKSeANDAVNS
1830	CASC3	45	S	T	DI	disordered	2	NM_007359	0	0	1	0	0	0	0	0	0	0	0	0	1	GSAGGGGsGSLPSQR
1831	CASC4	365	E	Q	N1	disordered	5	NM_138423	0	1	0	0	0	0	0	0	0	0	0	0	1	SRFFDENeSPVDPQH
1832	CASC5	1033	R	L	N2	ordered	0	NM_170589	1	0	0	0	0	0	0	0	1	0	0	0	1	PGNGESDrLVANDSQ
1833	CASC5	1689	C	Y	N1	ordered	4	NM_170589	1	0	0	0	0	0	0	0	0	1	0	0	1	RLPNKRNcSVTGIDD
1834	CASC5	1885	L	F	N2	ordered	2	NM_170589	1	1	0	0	0	0	0	0	0	0	0	0	1	DTICEESlREKLQDG
1835	CASC5	1927	P	A	N1	ordered	2	NM_170589	1	0	0	0	0	0	0	0	0	1	0	0	1	NFTVNTPpTPEDLML
1836	CASC5	449	Q	E	N2	ordered	1	NM_170589	1	0	0	0	0	0	0	0	1	0	0	0	1	IYSNPSIqGCKTVFY
1837	CASC5	629	S	F	N2	disordered	4	NM_170589	1	0	0	0	0	0	0	0	0	0	0	1	1	ESTSESHsQSKSSSD
1838	CASC5	778	M	I	N2	ordered	0	NM_170589	1	0	1	0	0	0	0	0	0	0	0	0	1	PDYCHDKmIICSEEE
1839	CASC5	832	E	Q	N2	disordered	1	NM_170589	1	1	0	0	0	0	0	0	0	0	0	0	1	RQIAVKVeKCGKSPI
1840	CASK	394	S	Y	DI	disordered	4	NM_003688	0	0	0	0	0	0	0	0	0	0	0	1	1	YDKINTKsSPQIRNP
1841	CASK	781	K	N	N1	disordered	5	NM_003688	0	0	1	0	0	0	0	0	0	0	0	0	1	KKDEENGkNYYFVSH
1842	CASKIN1	333	R	L	N2	ordered	3	NM_020764	0	1	0	0	0	0	0	0	0	0	0	0	1	DNRTGNDrVGYFPSS
1843	CASKIN1	339	S	F	N2	ordered	4	NM_020764	0	0	0	0	0	0	1	0	0	0	0	0	1	DRVGYFPsSLGEAIV
1844	CASKIN2	278	R	Q	N2	ordered	4	NM_020753	0	0	0	0	0	0	0	0	0	0	0	1	1	REIKQLLrEASGILK
1845	CASKIN2	376	E	K	N2	disordered	1	NM_020753	0	0	0	0	0	0	1	0	0	0	0	0	1	RTPQPPAeEPPHPLT
1846	CASKIN2	804	P	L	N1	disordered	2	NM_020753	0	0	0	0	0	0	0	0	1	0	0	0	1	RSHSLSRpGPTEGDA
1847	CASKIN2	806	P	S	N1	disordered	3	NM_020753	0	1	0	0	0	0	0	0	0	0	0	0	1	HSLSRPGpTEGDAEG
1848	CASKIN2	812	E	K	N2	disordered	3	NM_020753	0	0	0	0	0	1	0	0	0	0	0	0	1	GPTEGDAeGEAEGPV
1849	CASP10	209	Q	K	N2	disordered	2	NM_032977	0	0	0	0	0	0	1	0	0	0	0	0	1	DKEAESYqGEEELVS
1850	CASP14	195	F	Y	N2	ordered	2	NM_012114	0	0	0	0	0	0	0	0	0	0	1	0	1	IQTLVDVfTKRKGHI
1851	CASP7	318	R	W	N2	ordered	3	NM_001267057	0	0	0	0	0	0	1	0	0	0	0	0	1	VPGYYSWrSPGRGSW
1852	CASP8	285	Y	F	N2	disordered	1	NM_001080125	0	0	1	0	0	0	0	0	0	0	0	0	1	SQTLDKVyQMKSKPR
1853	CASP8	292	R	Q	N2	ordered	5	NM_001080125	0	1	0	0	0	0	0	0	0	0	0	0	1	YQMKSKPrGYCLIIN
1854	CASP8	292	R	W	N2	ordered	1	NM_001080125	0	0	1	0	0	0	0	0	0	0	0	0	1	YQMKSKPrGYCLIIN
1855	CASP8	326	A	V	N2	ordered	2	NM_001080125	0	0	0	1	0	0	0	0	0	0	0	0	1	RNGTHLDaGALTTTF
1856	CASP8	392	I	M	N1	ordered	4	NM_001080125	0	0	0	0	0	0	0	0	1	0	0	0	1	TDGQEAPiYELTSQF
1857	CASP8	397	S	C	N2	ordered	3	NM_001080125	0	0	0	0	0	0	0	0	1	0	0	0	1	APIYELTsQFTGLKC
1858	CASP8	449	T	M	N2	disordered	0	NM_001080125	0	0	1	0	0	0	0	0	0	0	0	0	1	MDLSSPQtRYIPDEA
1859	CASP8	500	T	I	N2	ordered	4	NM_001080125	0	0	0	0	0	1	0	0	0	0	0	0	1	PRGDDILtILTEVNY
1860	CASP8AP2	219	E	K	N2	disordered	0	NM_012115	0	0	0	0	0	1	0	0	0	0	0	0	1	SHLPTSVeKHCTNGV
1861	CASQ2	301	L	V	N1	ordered	4	NM_001232	0	0	0	0	1	0	0	0	0	0	0	0	1	DNTDNPDlSILWIDP
1862	CASR	344	H	L	N1	ordered	4	NM_001178065	0	0	1	0	0	0	0	0	0	0	0	0	1	VHPRKSVhNGFAKEF
1863	CASR	896	R	Q	N1	disordered	5	NM_001178065	0	0	1	0	0	0	0	0	0	0	0	0	1	HAFKVAArATLRRSN
1864	CASR	896	R	W	N1	disordered	5	NM_001178065	0	0	0	0	1	0	0	0	0	0	0	0	1	HAFKVAArATLRRSN
1865	CASR	897	A	G	N1	disordered	5	NM_001178065	0	0	0	0	0	0	0	0	1	0	0	0	1	AFKVAARaTLRRSNV
1866	CASR	901	R	G	N1	disordered	4	NM_001178065	0	0	0	0	0	0	0	0	0	1	0	0	1	AARATLRrSNVSRKR
1867	CASR	901	R	L	N1	disordered	5	NM_001178065	0	0	0	0	0	0	0	0	1	0	0	0	1	AARATLRrSNVSRKR
1868	CASR	901	R	P	N1	disordered	5	NM_001178065	0	0	0	0	0	0	0	0	0	1	0	0	1	AARATLRrSNVSRKR
1869	CASR	904	V	I	N1	disordered	1	NM_001178065	0	0	1	0	0	0	0	0	0	0	0	0	1	ATLRRSNvSRKRSSS
1870	CASR	912	L	V	N1	disordered	1	NM_001178065	0	0	0	0	0	0	0	0	0	1	0	0	1	SRKRSSSlGGSTGST
1871	CASR	920	P	T	N2	disordered	5	NM_001178065	0	0	0	0	0	0	0	0	0	0	0	1	1	GGSTGSTpSSSISSK
1872	CASS4	105	R	C	N2	disordered	1	NM_020356	0	0	0	0	0	0	0	0	0	0	0	1	1	YQVPTLPrPPTPGPV
1873	CASS4	124	Q	K	N2	disordered	0	NM_020356	0	0	0	0	0	0	0	0	1	0	0	0	1	RSWAEGPqPPTAQVY
1874	CASS4	134	P	S	N2	disordered	4	NM_020356	0	0	0	0	0	0	0	0	0	0	0	1	1	TAQVYEFpDPPTSAR
1875	CASS4	184	V	M	N2	disordered	1	NM_020356	0	0	1	0	0	0	0	0	0	0	0	0	1	PTQHRGPvVLKEPEK
1876	CASS4	254	S	C	N2	disordered	1	NM_020356	0	0	0	0	0	0	0	0	0	0	1	0	1	PVSPGKAsVRNTPLT
1877	CASS4	345	T	N	DI	disordered	2	NM_020356	0	0	0	0	0	0	0	0	1	0	0	0	1	PRVEQQNtKPNIYDI
1878	CAST	218	T	M	N2	disordered	1	NM_001042440	0	0	0	0	0	0	0	0	0	0	0	1	1	ETEEENTtYTGPEVS
1879	CAST	252	A	S	N2	disordered	2	NM_001042440	0	0	0	0	0	0	0	0	0	1	0	0	1	PKYRELLaKKEGITG
1880	CAST	524	R	K	N1	disordered	5	NM_001042440	0	1	0	0	0	0	0	0	0	0	0	0	1	ETIPPDYrLEEVKDK
1881	CAST	609	L	I	N2	disordered	2	NM_001042440	0	1	0	0	0	0	0	0	1	0	0	0	2	TSQSDKDlDDALDKL
1882	CAT	520	A	V	N2	disordered	1	NM_001752	0	0	1	0	0	0	0	0	0	0	0	0	1	VQSGSHLaAREKANL
1883	CAT	80	G	V	N2	ordered	5	NM_001752	0	0	0	0	0	0	0	0	1	0	0	0	1	VVHAKGAgAFGYFEV
1884	CATSPERG	517	I	M	N1	ordered	2	NM_021185	0	0	0	0	0	0	0	0	1	0	0	0	1	DFPKELSiKYMARSF
1885	CAV1	13	L	H	N1	ordered	4	NM_001753	0	0	0	1	0	0	0	0	0	0	0	0	1	YVDSEGHlYTVPIRE
1886	CAV2	18	S	C	DI	ordered	1	NM_001233	0	1	0	0	0	0	0	0	0	0	0	0	1	QLFMDDDsYSHHSGL
1887	CAV2	34	A	S	N1	disordered	0	NM_001233	0	0	0	0	0	0	0	0	0	1	0	0	1	YADPEKFaDSDQDRD
1888	CBFA2T3	340	P	L	N2	disordered	1	NM_005187	1	0	0	0	0	1	0	0	0	0	0	0	1	PPQPTPPpHYRLEDI
1889	CBFA2T3	71	T	M	N2	disordered	4	NM_005187	1	0	0	0	0	1	0	0	0	0	0	0	1	DSPAEVKtQPRSTPP
1890	CBL	133	F	L	N2	ordered	4	NM_005188	1	0	1	0	0	0	0	0	0	0	0	0	1	TKQTISLfKEGKERM
1891	CBL	367	Q	R	N1	disordered	5	NM_005188	1	0	0	0	0	0	0	1	0	0	0	0	1	HIKVTQEqYELYCEM
1892	CBL	459	D	V	N2	disordered	5	NM_005188	1	0	0	0	0	0	0	0	0	0	0	1	1	SPNYDDDdDERADDT
1893	CBL	546	P	L	N2	disordered	4	NM_005188	1	0	0	0	0	0	0	0	0	0	0	1	1	LRDLPPPpPPDRPYS
1894	CBL	765	E	K	N1	disordered	4	NM_005188	1	0	0	0	0	1	0	0	0	0	0	0	1	AHANTGPeESENEDD
1895	CBLB	340	D	G	N2	ordered	5	NM_170662	1	0	0	0	0	0	0	0	1	0	0	0	1	DGRSYNPdLTGLCEP
1896	CBLB	358	E	G	N1	ordered	5	NM_170662	1	0	1	0	0	0	0	0	0	0	0	0	1	DHIKVTQeQYELYCE
1897	CBLB	487	A	V	N2	disordered	1	NM_170662	1	0	0	0	0	0	0	0	0	0	0	1	1	SPGSSPLaQRRKPQP
1898	CBLB	658	G	A	N2	disordered	4	NM_170662	1	0	0	1	0	0	0	0	0	0	0	0	1	GAKVFSNgHLGSEEY
1899	CBLB	882	T	S	DI	disordered	1	NM_170662	1	0	0	0	0	0	0	0	0	1	0	0	1	LPGENVKtNRTSQDY
1900	CBLB	884	R	I	N1	disordered	5	NM_170662	1	0	0	0	0	0	1	0	0	0	0	0	1	GENVKTNrTSQDYDQ
1901	CBLB	901	A	T	N2	disordered	4	NM_170662	1	1	0	0	0	0	0	0	0	0	0	0	1	SCSDGSQaPARPPKP
1902	CBLL1	203	E	K	N1	disordered	4	NM_024814	0	0	0	0	0	1	0	0	0	0	0	0	1	PVTRASLeNVHPPIA
1903	CBR1	159	R	H	N1	ordered	2	NM_001757	0	0	0	0	0	0	0	0	0	0	0	1	1	PELQQKFrSETITEE
1904	CBR1	249	E	D	N2	ordered	3	NM_001757	0	0	0	0	1	0	0	0	0	0	0	0	1	KSPEEGAeTPVYLAL
1905	CBR1	257	L	F	N2	ordered	4	NM_001757	0	0	1	0	0	0	0	0	0	0	0	0	1	TPVYLALlPPDAEGP
1906	CBS	18	R	C	N1	disordered	0	NM_000071	0	0	0	0	0	0	0	0	0	0	0	1	1	GPTGCPHrSGPHSAK
1907	CBX1	45	F	L	N2	ordered	3	NM_006807	0	0	0	0	0	0	0	0	0	0	0	1	1	YLLKWKGfSDEDNTW
1908	CBX3	180	D	Y	N2	disordered	5	NM_007276	0	0	0	0	0	0	0	0	1	0	0	0	1	TWHSCPEdEAQ*
1909	CBX3	75	A	V	N2	ordered	3	NM_007276	0	0	0	0	0	0	0	0	1	0	0	0	1	DCPELIEaFLNSQKA
1910	CBX4	338	P	S	N1	disordered	0	NM_003655	0	0	0	0	0	1	0	0	0	0	0	0	1	EVSGVSDpQPQDAGS
1911	CBX4	501	A	V	N2	disordered	1	NM_003655	0	0	0	0	0	0	0	0	1	0	0	0	1	KPETPASaAVAVAAA
1912	CBX5	109	Q	H	N1	disordered	0	NM_012117	0	0	0	0	0	0	0	0	1	0	0	0	1	KSKKKREqSNDIARG
1913	CBX8	110	S	L	DI	disordered	4	NM_020649	0	0	0	0	1	0	0	0	0	0	0	0	1	RIPYPGRsPQDLAST
1914	CBX8	231	L	V	N2	disordered	0	NM_020649	0	0	0	0	0	0	1	0	0	0	0	0	1	EYLKGRKlDDTPSGA
1915	CBX8	266	P	S	N1	disordered	2	NM_020649	0	0	0	0	0	0	0	0	0	0	1	0	1	VQCGVTSpSSAEATG
1916	CBX8	300	L	P	N2	disordered	3	NM_020649	0	0	0	0	0	0	0	0	0	1	0	0	1	EAKGQGAlDPNGTRV
1917	CBX8	315	S	N	N2	disordered	1	NM_020649	0	0	1	0	0	0	0	0	0	0	0	0	1	RHGSGPPsSGGGLYR
1918	CBX8	329	G	E	N2	disordered	3	NM_020649	0	0	1	0	0	0	0	0	0	0	0	0	1	RDMGAQGgRPSLIAR
1919	CC2D1A	219	A	V	N2	disordered	0	NM_017721	0	0	0	0	0	0	0	0	0	0	0	1	1	TQPAPRIaSAPEPRV
1920	CC2D1A	342	P	H	N2	disordered	2	NM_017721	0	0	0	0	1	0	0	0	0	0	0	0	1	APSTTEVpPPPRTLL
1921	CC2D1A	97	L	F	N2	disordered	0	NM_017721	0	0	0	0	0	0	0	0	0	1	0	0	1	EGTDEDDlEADDDLL
1922	CC2D1B	534	R	W	N2	disordered	4	NM_032449	0	0	0	0	0	0	0	0	0	0	1	0	1	ESPSPSVrEQLALLE
1923	CCAR1	350	R	L	N2	disordered	2	NM_018237	0	0	0	0	0	0	0	0	0	1	0	0	1	SPRRERErSPRRVRR
1924	CCAR1	661	Q	H	N2	disordered	4	NM_018237	0	0	1	0	0	0	0	0	0	0	0	0	1	SSKGLKSqLIARLTK
1925	CCAR1	678	E	Q	N2	disordered	3	NM_018237	0	0	0	0	0	1	0	0	0	0	0	0	1	KVEEQKEeQKELEKS
1926	CCBL1	169	G	S	N2	ordered	0	NM_004059	0	1	0	0	0	0	0	0	0	0	0	0	1	LDPMELAgKFTSRTK
1927	CCBL1	174	R	C	N1	ordered	2	NM_004059	0	0	0	0	0	0	0	0	0	0	1	0	1	LAGKFTSrTKALVLN
1928	CCBL2	5	Q	H	N2	disordered	1	NM_001008661	0	0	0	0	0	0	1	0	0	0	0	0	1	^MFLAqRSLCSLS
1929	CCBP2	158	R	Q	N2	ordered	0	NM_001296	0	0	0	1	0	0	0	0	0	0	0	0	1	PYHRLRTrAKSLLLA
1930	CCDC110	811	Q	E	N1	disordered	0	NM_152775	0	0	0	0	0	0	0	0	0	1	0	0	1	HEDTSSPqSRPLASD
1931	CCDC112	181	I	N	N2	disordered	4	NM_001040440	0	0	0	1	0	0	0	0	0	0	0	0	1	RLIYEELiKEEKTTN
1932	CCDC12	175	T	P	N2	disordered	0	NM_144716	0	1	0	0	0	0	0	0	0	0	0	0	1	DAATEQKtCDSD*
1933	CCDC120	294	R	W	N2	disordered	4	NM_001163321	0	0	0	0	1	0	0	0	0	0	0	0	1	VSGGSPErRTPWKPP
1934	CCDC120	392	R	C	N1	disordered	3	NM_001163321	0	0	1	0	0	0	0	0	0	0	0	0	1	LFVARTRrSNSSEAL
1935	CCDC120	438	P	L	N1	disordered	3	NM_001163321	0	0	0	1	0	0	0	0	0	0	0	0	1	VLYERPQpTPAFSSR
1936	CCDC132	17	Q	E	N1	disordered	3	NM_017667	0	0	0	0	0	1	0	0	0	0	0	0	1	RQGLKSPqESLSDLG
1937	CCDC132	556	E	Q	N1	disordered	3	NM_017667	0	0	0	0	0	0	0	0	0	1	0	0	1	QEKSAYQeYDSDSDV
1938	CCDC132	561	S	R	DI	disordered	5	NM_017667	0	0	0	0	0	0	0	0	0	0	0	1	1	YQEYDSDsDVPEELK
1939	CCDC132	591	S	G	N2	disordered	5	NM_017667	0	0	0	0	0	0	0	0	0	1	0	0	1	VSRETLKsRKKSDYS
1940	CCDC132	624	M	I	N2	ordered	4	NM_017667	0	0	0	0	0	0	0	0	1	0	0	0	1	LVGKYMQmMNILKPI
1941	CCDC137	232	L	V	N1	disordered	3	NM_199287	0	0	0	0	0	0	0	0	0	1	0	0	1	SQMLRMLlSPGGVSQ
1942	CCDC138	311	Q	L	N2	disordered	4	NM_144978	0	0	0	0	0	0	0	0	0	1	0	0	1	QARLDNLqRKYEFMT
1943	CCDC167	70	L	V	N2	ordered	3	NM_138493	0	0	0	0	0	0	0	0	1	0	0	0	1	YEKELKFlRQENRKN
1944	CCDC19	291	E	D	N1	disordered	1	NM_012337	0	1	0	0	0	0	0	0	0	0	0	0	1	EQMLEYMeQLQEEDL
1945	CCDC23	33	Q	H	N2	disordered	2	NM_199342	0	1	0	0	0	0	0	0	0	0	0	0	1	SAQQELKqRQRAEIY
1946	CCDC23	35	Q	R	N2	disordered	3	NM_199342	0	0	1	0	0	0	0	0	0	0	0	0	1	QQELKQRqRAEIYAL
1947	CCDC27	139	T	I	N2	ordered	3	NM_152492	0	0	1	0	0	0	0	0	0	0	0	0	1	PDCPQFStRATSMSH
1948	CCDC27	154	D	N	N1	disordered	1	NM_152492	0	0	1	0	0	0	0	0	0	0	0	0	1	CGSPTEAdLSGEIDN
1949	CCDC28A	22	A	E	N2	ordered	2	NM_015439	0	0	0	0	0	0	0	0	0	1	0	0	1	KAGLPLGaWRLYLLR
1950	CCDC28B	53	F	S	N2	disordered	2	NM_024296	0	0	0	0	0	0	0	0	1	0	0	0	1	SPKQRAKfKRVGKEK
1951	CCDC37	450	E	D	N2	disordered	4	NM_182628	0	0	0	0	0	1	0	0	0	0	0	0	1	MMMSITKeEDTAAEL
1952	CCDC38	123	E	G	N2	ordered	4	NM_182496	0	0	0	0	0	0	0	0	0	1	0	0	1	QRDRFLLeYALSTKR
1953	CCDC50	399	R	Q	N2	disordered	4	NM_178335	0	1	0	0	0	0	0	0	0	0	0	0	1	AYKKAKErEKSSLDK
1954	CCDC50	450	G	S	N1	disordered	0	NM_178335	0	0	0	0	0	0	0	0	1	0	0	0	1	PPPIMTDgEDADYTH
1955	CCDC6	287	M	I	N2	disordered	4	NM_005436	1	0	0	0	0	0	0	0	0	0	0	1	1	QLQHSEKmAQYLEEE
1956	CCDC6	332	D	Y	N2	disordered	5	NM_005436	1	0	0	0	0	1	0	0	0	0	0	0	1	SESSLEMdDERYFNE
1957	CCDC6	351	S	Y	DI	disordered	5	NM_005436	1	0	0	0	0	0	0	0	0	1	0	0	1	GLRPRTVsSPIPYTP
1958	CCDC6	394	N	Y	N1	disordered	4	NM_005436	1	0	0	0	0	0	0	0	1	0	0	0	1	RAGMSYYnSPGLHVQ
1959	CCDC6	425	R	W	N1	disordered	5	NM_005436	1	0	1	0	0	0	0	0	0	0	0	0	1	NSPDKFKrPTPPPSP
1960	CCDC6	85	K	E	N2	disordered	4	NM_005436	1	0	0	0	0	0	0	0	1	0	0	0	1	ETYKLKCkALQEENR
1961	CCDC61	367	Q	P	N2	disordered	0	NM_001267723	0	0	0	0	0	0	1	0	0	0	0	0	1	EIQMKQQqRNRLGSG
1962	CCDC62	392	V	L	N1	disordered	2	NM_201435	0	0	0	0	0	0	1	0	0	0	0	0	1	TVFGEKSvITLSSIF
1963	CCDC73	962	D	N	N2	disordered	0	NM_001008391	0	0	0	0	0	0	0	0	1	0	0	0	1	GVDDVGKdIGPDTTS
1964	CCDC8	301	D	N	N1	disordered	3	NM_032040	0	0	0	0	0	1	0	0	0	0	0	0	1	DQGGEAAdSQREEAI
1965	CCDC82	444	Y	H	DI	ordered	5	NM_024725	0	0	0	0	0	0	1	0	0	0	0	0	1	VHLSGELyNTRTMQI
1966	CCDC83	398	P	S	N2	ordered	5	NM_173556	0	0	0	0	0	0	1	0	0	0	0	0	1	KDYVNLGpLGVKLMS
1967	CCDC83	411	M	L	N2	ordered	3	NM_173556	0	0	0	0	0	0	0	0	0	0	0	1	1	MSVESKKmPIHFQEK
1968	CCDC85A	286	C	F	N2	disordered	0	NM_001080433	0	0	0	0	0	1	0	0	0	0	0	0	1	PEHHKPLcKGSPEQQ
1969	CCDC86	132	G	E	N2	disordered	1	NM_024098	0	0	0	0	0	0	0	0	0	1	0	0	1	PKCSQDQgVLASELA
1970	CCDC86	162	E	A	N1	disordered	2	NM_024098	0	0	0	0	0	0	0	0	0	0	0	1	1	PPVPGSPePYPGQQA
1971	CCDC86	9	R	Q	N2	disordered	4	NM_024098	0	1	0	0	0	0	0	0	0	0	0	0	1	DTPLRRSrRLGGLRP
1972	CCDC87	562	K	N	N2	disordered	1	NM_018219	0	0	1	0	0	0	0	0	0	0	0	0	1	TLQSNTKkMPSLPSL
1973	CCDC88A	1824	L	F	N2	disordered	4	NM_001135597	0	1	0	0	0	0	0	0	0	0	0	0	1	RTSIHDFlTKDSRLP
1974	CCDC88C	1450	P	L	N2	disordered	0	NM_001080414	0	0	0	0	1	0	0	0	0	0	0	0	1	ASPAASQpLRSQAEN
1975	CCDC88C	1803	R	W	N2	ordered	0	NM_001080414	0	0	0	0	0	1	0	0	0	0	0	0	1	SRSASLSrAFSLASA
1976	CCDC9	90	S	I	N2	disordered	1	NM_015603	0	0	0	0	0	0	0	0	1	0	0	0	1	TPRPPGAsKGGRTPP
1977	CCDC91	371	K	N	N2	disordered	3	NM_018318	0	0	0	0	0	0	1	0	0	0	0	0	1	KISQETVkAAIIEEQ
1978	CCDC92	184	P	T	N1	disordered	4	NM_025140	0	0	0	0	0	0	0	0	0	1	0	0	1	DASPSGSpVLASYKP
1979	CCDC94	321	G	D	N1	disordered	1	NM_018074	0	0	0	0	1	0	0	0	0	0	0	0	1	LDSDDSNgSN*
1980	CCKBR	435	R	S	N1	disordered	4	NM_176875	0	0	0	0	0	0	0	0	1	0	0	0	1	PSIASLSrLSYTTIS
1981	CCNB1	131	E	D	N1	disordered	1	NM_031966	0	0	0	0	0	1	0	0	0	0	0	0	1	TASPSPMeTSGCAPA
1982	CCNB1	136	A	D	N2	disordered	3	NM_031966	0	0	0	0	0	0	0	0	1	0	0	0	1	PMETSGCaPAEEDLC
1983	CCNB1	136	A	V	N2	disordered	2	NM_031966	0	0	0	1	0	0	0	0	0	0	0	0	1	PMETSGCaPAEEDLC
1984	CCNB1	318	E	K	N2	ordered	3	NM_031966	0	0	0	0	0	1	0	0	0	0	0	0	1	KIGEVDVeQHTLAKY
1985	CCNB2	205	R	W	N1	ordered	5	NM_004701	0	0	0	0	0	0	0	0	1	1	0	0	2	LQVQPVSrKKLQLVG
1986	CCNB2	362	I	F	N2	disordered	1	NM_004701	0	0	0	0	0	0	1	0	0	0	0	0	1	NENLTKFiAIKNKYA
1987	CCND1	240	D	N	N2	ordered	5	NM_053056	1	0	0	0	0	0	0	0	0	0	0	1	1	LSRVIKCdPDCLRAC
1988	CCND1	282	D	H	N2	disordered	4	NM_053056	1	0	0	0	0	1	0	0	0	0	0	0	1	EEEEEEVdLACTPTD
1989	CCND1	286	T	I	DI	disordered	5	NM_053056	1	0	0	0	0	0	0	0	0	0	0	2	2	EEVDLACtPTDVRDV
1990	CCND1	287	P	S	N1	disordered	5	NM_053056	1	0	0	0	0	0	0	0	0	0	0	2	2	EVDLACTpTDVRDVD
1991	CCND1	293	V	G	N2	ordered	5	NM_053056	1	0	0	0	0	0	0	0	0	0	0	1	1	TPTDVRDvDI*
1992	CCND3	261	T	S	N1	disordered	1	NM_001760	1	0	0	0	0	0	0	0	0	1	0	0	1	SLREASQtSSSPAPK
1993	CCND3	278	P	R	N1	disordered	3	NM_001760	1	0	1	0	0	0	0	0	0	0	0	0	1	RGSSSQGpSQTSTPT
1994	CCND3	287	V	I	N2	disordered	3	NM_001760	1	0	0	0	0	0	0	0	0	0	0	1	1	QTSTPTDvTAIHL*
1995	CCNE1	64	N	I	N2	disordered	1	NM_001238	1	0	0	0	0	0	0	0	0	0	0	1	1	CGSQPWDnNAVCADP
1996	CCNH	317	D	E	N1	disordered	0	NM_001239	0	0	0	0	0	0	0	0	0	0	1	0	1	EEEEWTDdDLVESL*
1997	CCNL1	409	R	K	N2	disordered	4	NM_020307	0	0	0	0	0	0	0	0	1	0	0	0	1	RSRSHTPrRHYNNRR
1998	CCNL1	431	R	C	N2	disordered	5	NM_020307	0	0	0	0	0	0	0	0	0	0	0	1	1	SRSRSRSrSHSESPR
1999	CCNL1	442	N	I	N2	disordered	4	NM_020307	0	1	0	0	0	0	0	0	0	0	0	0	1	ESPRRHHnHGSPHLK
[truncated: 14,075 more rows]
