# Supplementary material for: The mutational landscape of phosphorylation signaling in cancer
Source: Sci Rep. 2013 Oct 2;3:2651. doi: 10.1038/srep02651 (PMC3788619; doi:10.1038/srep02651)
Supplement: Supplementary Information — Supplementary Tables 1–8 [file srep02651-s2.zip › Supplementary_table_4__ActiveDriver_genes_p0.01.csv]

	gene	p	fdr	n_pSNVs	cancer_type	is_cancer_gene
1	AHNAK	4.49525859881237e-15	2.58702132361652e-11	9	blca	0
2	TP53	3.16436780231519e-09	9.10546835116197e-06	23	blca	1
3	TTN	2.34752962215702e-08	4.50334432517121e-05	4	blca	0
4	MKI67	4.90830724216605e-07	0.000693155000969784	6	blca	0
5	TPR	6.02219809704417e-07	0.000693155000969784	4	blca	1
6	ZNF563	8.86077287245828e-07	0.000834538742860513	2	blca	0
7	SVIL	1.01507753258446e-06	0.000834538742860513	3	blca	0
8	UBR4	1.26632641799798e-06	0.000910963566947297	3	blca	0
9	MDC1	1.82129092288826e-06	0.001164614362358	7	blca	0
10	CLIP1	3.884179382087e-06	0.00223534523439107	3	blca	0
11	TACC2	6.09302126523445e-06	0.00318775794376584	2	blca	0
12	DSP	8.10932169415958e-06	0.00388909552915737	3	blca	0
13	ZMYM2	1.50516361588005e-05	0.00618729757813549	2	blca	1
14	GON4L	1.49845038159153e-05	0.00618729757813549	2	blca	0
15	NAV2	1.78921782895465e-05	0.00686463240375601	2	blca	0
16	MDN1	2.4176727892821e-05	0.00695007449128919	2	blca	0
17	RPGR	2.3470324169095e-05	0.00695007449128919	3	blca	0
18	ATRX	2.02842084538723e-05	0.00695007449128919	2	blca	1
19	BLM	2.52766068046968e-05	0.00695007449128919	2	blca	1
20	IRAK3	2.37313076171034e-05	0.00695007449128919	2	blca	0
21	BRWD1	2.53608278570066e-05	0.00695007449128919	2	blca	0
22	PTPN3	3.23777124998587e-05	0.00823698718791797	2	blca	0
23	CEP170	3.32720576173233e-05	0.00823698718791797	3	blca	0
24	GATA1	3.57818731012944e-05	0.00823698718791797	3	blca	1
25	EHMT2	3.49057680636877e-05	0.00823698718791797	2	blca	0
26	RAI14	3.87922203107138e-05	0.00858650876492916	2	blca	0
27	SHROOM1	4.22770318468923e-05	0.00901127104736537	2	blca	0
28	TP53	1.48998922593425e-33	9.92183825549617e-30	69	brca	1
29	TTN	1.3503417244701e-10	4.4959627716232e-07	7	brca	0
30	AHNAK	1.84595733445758e-08	4.09740996338434e-05	5	brca	0
31	CENPF	3.37588652799423e-08	5.62000709747839e-05	4	brca	0
32	RNF213	6.48972852598797e-08	7.20251704242565e-05	3	brca	0
33	CTCF	6.15455275683469e-08	7.20251704242565e-05	6	brca	0
34	NEB	3.7870516028899e-07	0.000360256808909198	3	brca	0
35	TNKS1BP1	3.47950766578851e-06	0.00289625519331071	3	brca	0
36	PLEC	6.03473430815498e-06	0.00446503286200045	2	brca	0
37	SLC3A2	1.00671515056184e-05	0.00515670475968559	2	brca	0
38	UTP14A	9.42614050214586e-06	0.00515670475968559	3	brca	0
39	MINK1	9.68312140744577e-06	0.00515670475968559	2	brca	0
40	CAP1	9.72569358238199e-06	0.00515670475968559	2	brca	0
41	RERE	1.21073179242094e-05	0.00575875928980788	3	brca	0
42	SETDB1	1.67848806359447e-05	0.00674327103808167	3	brca	0
43	ZNF592	1.8227793765651e-05	0.00674327103808167	2	brca	0
44	GCC1	1.82122689130344e-05	0.00674327103808167	2	brca	0
45	KIAA1522	1.61798068119692e-05	0.00674327103808167	2	brca	0
46	MAP2K4	1.97143285121098e-05	0.00690935334537573	5	brca	1
47	TP53	2.41656416455708e-13	1.06014669899119e-09	29	coadread	1
48	BRAF	1.19760613529924e-12	2.62694905777888e-09	6	coadread	1
49	NRAS	3.07005443671572e-09	3.36708220346797e-06	9	coadread	1
50	TTN	4.7270540595559e-08	4.14751723185435e-05	5	coadread	0
51	SON	4.05597980108981e-07	0.000296559723123017	4	coadread	0
52	USP31	2.43691330213535e-06	0.00152724837949539	2	coadread	0
53	MKI67	3.40683365121139e-06	0.00186822240348305	2	coadread	0
54	PWP1	5.65822000143024e-06	0.00275806790514161	2	coadread	0
55	SYNE1	6.63565264169458e-06	0.00291106081391141	3	coadread	0
56	IDH1	1.65175926771049e-36	7.25122318524907e-33	15	gbm	1
57	EGFR	1.40998229734308e-31	3.09491114266806e-28	31	gbm	1
58	TP53	5.33123673422547e-13	7.80137642108327e-10	39	gbm	1
59	RGPD8	8.96102176802814e-13	9.83472139041088e-10	5	gbm	0
60	PIK3R1	4.59723149681511e-11	4.03636925420367e-08	8	gbm	1
61	BRAF	1.37370424513241e-10	1.00509360602188e-07	6	gbm	1
62	AHNAK	4.44311580204541e-10	2.78646833871133e-07	5	gbm	0
63	TTN	2.4698510840237e-08	1.35533078235801e-05	5	gbm	0
64	PTEN	1.39770683003363e-07	6.81770331538628e-05	20	gbm	1
65	RAB11FIP5	1.7948629225694e-06	0.000787944823007966	3	gbm	0
66	PDS5A	1.01354952742553e-05	0.00404498402308914	2	gbm	0
67	CHAF1A	1.39299792910283e-05	0.00509605075730119	3	gbm	0
68	MDC1	1.80350358136138e-05	0.00609029286321265	3	gbm	0
69	TP53	2.28787859121551e-30	1.66534682654577e-26	71	hnsc	1
70	AHNAK	1.49664232373064e-08	5.44702973721766e-05	8	hnsc	0
71	ERBB2	4.39240263369184e-08	0.000106574329235476	5	hnsc	1
72	UTRN	2.28762406336309e-07	0.000416290388930498	3	hnsc	0
73	TTN	4.34465944842138e-07	0.000451782516072275	7	hnsc	0
74	PHRF1	3.65025757366236e-07	0.000451782516072275	5	hnsc	0
75	MKI67	4.0244017223341e-07	0.000451782516072275	5	hnsc	0
76	KRT1	6.59227168415727e-07	0.00059981431986226	2	hnsc	0
77	AHNAK2	9.29195947254281e-07	0.000751513033340434	3	hnsc	0
78	SUPT5H	1.38846659747346e-06	0.00101066483630093	3	hnsc	0
79	MYPN	2.12956444908952e-06	0.00132415347028078	3	hnsc	0
80	RHOA	2.18297041398123e-06	0.00132415347028078	4	hnsc	0
81	KIF20B	3.5588333926902e-06	0.00195970093693658	3	hnsc	0
82	ANK2	3.76917339155271e-06	0.00195970093693658	3	hnsc	0
83	SEC16A	4.93791094121002e-06	0.00239620358273785	3	hnsc	0
84	WHSC1	5.32865208969568e-06	0.00242420366005593	3	hnsc	1
85	HECTD1	7.06773050400449e-06	0.00285811168548048	3	hnsc	0
86	BCAR3	7.0325362113697e-06	0.00285811168548048	2	hnsc	0
87	ANXA6	8.52595216430481e-06	0.00310302029019874	3	hnsc	0
88	MYH1	8.12688441722927e-06	0.00310302029019874	4	hnsc	0
89	MON2	1.06952537376669e-05	0.00370717866459414	2	hnsc	0
90	ROBO1	1.12291889954145e-05	0.00371533030443737	3	hnsc	0
91	ATRX	1.2356818456493e-05	0.00374772006436719	5	hnsc	1
92	ERBB2IP	1.19537190325204e-05	0.00374772006436719	3	hnsc	0
93	PDE7A	1.53639577963837e-05	0.00440362953570787	3	hnsc	0
94	POLQ	1.57294089749148e-05	0.00440362953570787	3	hnsc	0
95	ERAP1	2.59723027886692e-05	0.00690418317057021	2	hnsc	0
96	INTS4	2.65581987602646e-05	0.00690418317057021	2	hnsc	0
97	KIAA1429	2.77583187973468e-05	0.00696733801813405	2	hnsc	0
98	KCNJ2	2.9103526922508e-05	0.00706148574896452	2	hnsc	0
99	WAPAL	3.91138218690989e-05	0.00814632689200631	2	hnsc	0
100	MAP1B	3.91704136859762e-05	0.00814632689200631	5	hnsc	0
101	DIDO1	3.71979400593433e-05	0.00814632689200631	4	hnsc	0
102	LRBA	3.59145799414951e-05	0.00814632689200631	2	hnsc	0
103	LRRK2	3.66578152572608e-05	0.00814632689200631	5	hnsc	0
104	PCNXL2	4.40037873137398e-05	0.00889732132935311	2	hnsc	0
105	SCRIB	4.55834383555684e-05	0.00896761750784277	2	hnsc	0
106	PLEC	4.80820771133687e-05	0.00901902191947425	5	hnsc	0
107	ZNF585B	4.83228266052336e-05	0.00901902191947425	2	hnsc	0
108	BRAF	5.22192176193707e-05	0.00927082158661949	2	hnsc	1
109	ITGB4	5.2124300756518e-05	0.00927082158661949	2	hnsc	0
110	ZNHIT6	5.41946106010496e-05	0.00939244215631048	2	hnsc	0
111	CHD4	6.28953319089058e-05	0.00958020472424608	3	hnsc	0
112	FKBP15	6.31109601567692e-05	0.00958020472424608	2	hnsc	0
113	ANAPC1	5.99221848643011e-05	0.00958020472424608	2	hnsc	0
114	ZNF184	6.15091923348566e-05	0.00958020472424608	3	hnsc	0
115	ATP13A3	5.72189695914517e-05	0.00958020472424608	2	hnsc	0
116	SRRM1	6.31748628608067e-05	0.00958020472424608	2	hnsc	0
117	VHL	4.07842628437872e-14	2.26271090257331e-10	60	kirc	1
118	TNKS1BP1	1.44041509249527e-08	3.99571146658188e-05	4	kirc	0
119	RIF1	9.21014759994405e-07	0.00170326329614965	5	kirc	0
120	CNOT1	2.02192084403864e-06	0.00186960280712106	3	kirc	0
121	MKI67	1.89180672226122e-06	0.00186960280712106	3	kirc	0
122	EIF2B1	1.74700522267429e-06	0.00186960280712106	2	kirc	0
123	BIRC6	2.76631159241221e-06	0.00219249953067185	2	kirc	0
124	MLLT4	3.28196599966229e-06	0.0022760434207658	2	kirc	1
125	BSN	7.54229831493139e-06	0.00380406100465812	2	kirc	0
126	SMC3	7.14782892550131e-06	0.00380406100465812	3	kirc	0
127	HSPA8	6.45739175237759e-06	0.00380406100465812	4	kirc	0
128	CHD7	9.35636314690458e-06	0.00432575856158555	2	kirc	0
129	ZNF184	1.26712337973484e-05	0.00520197158077341	2	kirc	0
130	ACIN1	1.31268208599185e-05	0.00520197158077341	2	kirc	0
131	RAI1	1.70668324286491e-05	0.00631245242094303	2	kirc	0
132	RUNX2	1.98360804126548e-05	0.00687816088308804	2	kirc	0
133	LUZP1	2.62446237417996e-05	0.00856501014820613	2	kirc	0
134	PCNXL3	3.17599339017441e-05	0.00927390069930927	2	kirc	0
135	ZNF318	3.14250156545021e-05	0.00927390069930927	2	kirc	0
136	IDH1	8.8260981566254e-46	6.59309532299918e-43	19	laml	1
137	FLT3	4.49959493676352e-35	1.68059870888117e-32	17	laml	1
138	IDH2	4.73062404989824e-28	1.17792538842466e-25	17	laml	1
139	KIT	2.64268847800674e-10	4.93522073267759e-08	5	laml	1
140	PTPN11	6.61140160769396e-08	9.87743400189477e-06	7	laml	1
141	NRAS	4.87648741383965e-06	0.000607122683023037	6	laml	1
142	SPEN	2.40629743368733e-05	0.00256786311852062	2	laml	0
143	COL12A1	4.08111659032851e-05	0.00381074261621925	2	laml	0
144	TP53	5.47880973792432e-17	4.3359300265933e-13	42	luad	1
145	ANK2	6.23108793315248e-13	2.46564149514844e-09	13	luad	0
146	BRAF	2.59891779521075e-11	6.85594514376595e-08	14	luad	1
147	AHNAK	1.10149845308463e-09	2.17931468942795e-06	7	luad	0
148	CTNNB1	5.54127825962405e-09	8.77073522933294e-06	5	luad	1
149	TTN	2.36516223181776e-08	3.11964898376763e-05	15	luad	0
150	CEP170	1.44802567187771e-07	0.000163709645246289	6	luad	0
151	NAV1	1.67302579647901e-07	0.000165504076916686	5	luad	0
152	AHNAK2	5.27243117090979e-07	0.000417260202865801	7	luad	0
153	ARHGAP32	6.65821499254431e-07	0.000479028304099961	5	luad	0
154	BCL9L	7.58011654403219e-07	0.000499908686078923	4	luad	0
155	ATAD2	9.70339920018876e-07	0.000590713086694568	3	luad	0
156	MLL2	1.70888172188664e-06	0.000901605996467393	5	luad	1
157	NCOR2	1.70830591185455e-06	0.000901605996467393	3	luad	0
158	NRAS	2.02515337735382e-06	0.00100169148927363	4	luad	1
159	FRYL	2.32135114042155e-06	0.00108065723089977	2	luad	0
160	CRTC3	3.39156638961439e-06	0.00149115868930046	2	luad	1
161	NCOA7	3.59912815228316e-06	0.00149913158932468	3	luad	0
162	SLC4A7	4.29240730928448e-06	0.00169850557228387	2	luad	0
163	OBSCN	4.86943635686744e-06	0.00183508187277376	3	luad	0
164	TNKS1BP1	5.33653110076897e-06	0.00191969577870389	5	luad	0
165	JMJD1C	7.00224100626894e-06	0.0024093797966788	3	luad	0
166	NCOA3	1.18116515583147e-05	0.00389489210135427	3	luad	0
167	MLL	1.29228163665015e-05	0.00409084674897973	2	luad	1
168	SYNPO2	1.34534561965092e-05	0.00409502508996821	4	luad	0
169	UTP14A	1.97307742899171e-05	0.00578330917520015	3	luad	0
170	PTK2	2.23402924209267e-05	0.00631432407925764	3	luad	0
171	TOP2A	2.65824284172671e-05	0.00637494965134097	2	luad	0
172	ARHGAP21	2.41876593780791e-05	0.00637494965134097	3	luad	0
173	PREX1	2.57650758758859e-05	0.00637494965134097	3	luad	0
174	INTS4	2.65581987602646e-05	0.00637494965134097	2	luad	0
175	WDR44	2.65180272491257e-05	0.00637494965134097	2	luad	0
176	MYH1	2.9284465138881e-05	0.00655913419003173	5	luad	0
177	TNS3	3.06656513812451e-05	0.00655913419003173	4	luad	0
178	PLEC	2.84916717355638e-05	0.00655913419003173	4	luad	0
179	TACC2	3.00352573786283e-05	0.00655913419003173	3	luad	0
180	TSHZ3	3.38395589745679e-05	0.00695613526957529	7	luad	0
181	NEK1	3.42796658470352e-05	0.00695613526957529	2	luad	0
182	IRS1	3.77261654839106e-05	0.00746412184099172	5	luad	0
183	SVIL	4.59419895248648e-05	0.00886792451462878	3	luad	0
184	PHACTR4	5.20002868276624e-05	0.00979833976081239	2	luad	0
185	TP53	7.18648891513284e-22	5.28422529929717e-18	53	lusc	1
186	RANBP2	1.4157649744935e-08	5.20505992872534e-05	4	lusc	1
187	MDN1	5.71876053041607e-08	0.000140166820600498	6	lusc	0
188	TTN	2.00652714053642e-07	0.000368849851609107	11	lusc	0
189	TNKS1BP1	2.56330714448751e-07	0.000376959948668333	6	lusc	0
190	AHNAK2	4.45337844914725e-07	0.000545761528942995	6	lusc	0
191	MKI67	6.66811064205235e-07	0.000651810825350702	5	lusc	0
192	TP53BP1	7.09164504665526e-07	0.000651810825350702	3	lusc	0
193	ZFHX4	1.62456560752049e-06	0.00132727010134424	7	lusc	0
194	BRAF	2.69709174779125e-06	0.00198317156215091	5	lusc	1
195	AHNAK	3.96754172986793e-06	0.00265212130361081	5	lusc	0
196	BRPF1	5.55354237388319e-06	0.00340293308959692	2	lusc	0
197	LRRK2	6.60511034243702e-06	0.00348772213103221	6	lusc	0
198	CIC	7.11489622813589e-06	0.00348772213103221	3	lusc	1
199	ZFHX3	7.08301967875276e-06	0.00348772213103221	3	lusc	0
200	CLTCL1	1.09358163184934e-05	0.00473006219940482	2	lusc	1
201	CDC25B	1.06990938914125e-05	0.00473006219940482	2	lusc	0
202	UBR5	1.52711686457606e-05	0.00566611326413457	5	lusc	0
203	HUWE1	1.41675606240974e-05	0.00566611326413457	3	lusc	0
204	PLS3	1.54117047848077e-05	0.00566611326413457	3	lusc	0
205	SOS2	1.6867769180823e-05	0.0059061288945996	2	lusc	0
206	FAM83B	2.08500522557488e-05	0.00696865610166005	5	lusc	0
207	MYPN	2.69239030926126e-05	0.00860745475826002	3	lusc	0
208	TNFAIP3	2.92678251929912e-05	0.00896692994350267	3	lusc	1
209	FAM53C	3.34464669537169e-05	0.00983727486042721	2	lusc	0
210	MPRIP	3.52943608841798e-05	0.00998151675312976	2	lusc	0
211	TP53	2.54930657650875e-37	1.19078110188724e-33	95	ov	1
212	AHNAK	2.47862510124366e-10	5.78882892395457e-07	5	ov	0
213	TTN	5.50091975722513e-10	8.56493206199952e-07	5	ov	0
214	FLG	2.42373606792639e-08	2.83031779332105e-05	4	ov	0
215	SOGA2	3.58038050273452e-07	0.000334479146565459	4	ov	0
216	TANC1	3.29664363413203e-06	0.00256643706917178	2	ov	0
217	CTNNB1	1.8429726259145e-88	1.32509731803252e-84	64	ucec	1
218	TP53	3.54966379754736e-12	1.27610413521827e-08	23	ucec	1
219	CTCF	3.33176724597984e-10	7.98513549953168e-07	8	ucec	0
220	TTN	9.67933487016037e-09	1.39188835432906e-05	4	ucec	0
221	MLL2	7.03654299750349e-08	8.43212402534168e-05	5	ucec	1
222	ESR1	1.05686648176918e-07	0.000108555285770291	4	ucec	0
223	FLNA	3.43343199754624e-07	0.000308579700779468	6	ucec	0
224	ERBB2IP	4.86468096094188e-07	0.000388633956768579	2	ucec	0
225	SH3PXD2A	1.29042285363122e-06	0.000927814031760848	2	ucec	0
226	HUWE1	1.7914028777758e-06	0.00117092606283709	3	ucec	0
227	PTPN13	4.03785050726492e-06	0.00207372465337391	3	ucec	0
228	AHNAK	3.52732236610919e-06	0.00207372465337391	3	ucec	0
229	CCND1	3.99975862079609e-06	0.00207372465337391	6	ucec	1
230	SHROOM3	4.8774688527016e-06	0.00233793340339497	2	ucec	0
231	MYH2	9.63133349626943e-06	0.00407348751989278	3	ucec	0
232	BAZ1B	1.06743396741296e-05	0.004263805680944	3	ucec	0
233	AHNAK2	1.57311540626337e-05	0.00595299987949139	2	ucec	0
234	EGFR	1.78645743136182e-05	0.00642231446574575	2	ucec	1
235	ITPR1	2.31570850432465e-05	0.00734709769394784	3	ucec	0
236	TIAM1	2.2898124031576e-05	0.00734709769394784	3	ucec	0
237	HSPH1	2.35025378248679e-05	0.00734709769394784	2	ucec	0
238	AASS	2.74735922028489e-05	0.00815933601810769	2	ucec	0
239	PIK3R1	2.83704312173424e-05	0.00815933601810769	8	ucec	1
240	CTNNA2	3.08680378884776e-05	0.00853619970839055	4	ucec	0
241	BBX	3.5441679134556e-05	0.00943798788805398	2	ucec	0
242	ASXL2	3.68959238032907e-05	0.0094743461480593	2	ucec	0
243	RGPD3	4.02851156207078e-05	0.00998793039009963	2	ucec	0
244	TP53	6.48746127192223e-168	6.60747930545279e-164	453	PAN	1
245	CTNNB1	4.84946839067799e-96	2.46959177795277e-92	77	PAN	1
246	IDH1	8.46655192445548e-75	2.87439437835264e-71	38	PAN	1
247	EGFR	3.59167679552541e-37	9.14530704060658e-34	53	PAN	1
248	BRAF	3.16673040159257e-29	6.45062982804407e-26	37	PAN	1
249	FLT3	7.13244950806071e-27	1.21073330399331e-23	24	PAN	1
250	IDH2	5.37904141701153e-26	7.82650526175177e-23	17	PAN	1
251	NRAS	2.33513915653768e-24	2.97292403866704e-21	27	PAN	1
252	PTEN	3.5772347022615e-16	3.64341354425334e-13	47	PAN	1
253	AHNAK	1.61942122929443e-15	1.49943683821489e-12	48	PAN	0
254	TTN	1.9893466250103e-15	1.68845794797749e-12	65	PAN	0
255	RGPD8	1.8079922160463e-14	1.31531433717369e-11	10	PAN	0
256	VHL	1.69788527035058e-14	1.31531433717369e-11	62	PAN	1
257	PIK3R1	2.02901264778239e-13	1.37769958784424e-10	24	PAN	1
258	CTCF	1.00623437647076e-12	6.40531070272167e-10	19	PAN	0
259	PTPN11	3.19603031101823e-10	1.91479815986592e-07	17	PAN	1
260	PRRC2A	4.27374668463673e-09	2.41822833239028e-06	10	PAN	0
261	ZNF184	6.10839835246751e-09	3.27442301157271e-06	9	PAN	0
262	INTS1	1.02889189894863e-08	4.99012570990085e-06	8	PAN	0
263	ABL1	9.94186035959554e-09	4.99012570990085e-06	12	PAN	1
264	KIT	1.42394604200568e-08	6.59222292628537e-06	14	PAN	1
265	HRNR	1.59402191769272e-08	7.05874488334798e-06	21	PAN	0
266	RNF169	4.08916685070784e-08	1.73534018226914e-05	9	PAN	0
267	ANAPC1	4.68704720633822e-08	1.90950303186219e-05	13	PAN	0
268	BCLAF1	5.07580736581359e-08	1.98834992387736e-05	43	PAN	0
269	INTS4	5.55000580146479e-08	2.01881461028282e-05	4	PAN	0
270	PHRF1	7.39607000666735e-08	2.59755079372093e-05	12	PAN	0
271	SLC3A2	9.55325357476003e-08	3.24332958863103e-05	7	PAN	0
272	NFE2L2	1.03730123787874e-07	3.40803648638547e-05	14	PAN	1
273	GPRC5C	1.28339682411525e-07	4.08481145425431e-05	7	PAN	0
274	CLIP1	2.60059172299031e-07	8.02637172686555e-05	7	PAN	0
275	MAP4	3.07979382751816e-07	9.22579415684484e-05	11	PAN	0
276	RPP38	3.29935569586451e-07	9.60112507496574e-05	4	PAN	0
277	HUWE1	3.76424499095602e-07	0.000106496764535797	24	PAN	0
278	RIF1	4.15130269581875e-07	0.000114273021505173	20	PAN	0
279	UTP14A	5.84382455838291e-07	0.000156629876650342	11	PAN	0
280	CEP170	6.15657799752623e-07	0.000160781402320012	22	PAN	0
281	TACC2	7.38090860323953e-07	0.000183352571034133	13	PAN	0
282	PDS5A	7.2478437783406e-07	0.000183352571034133	12	PAN	0
283	FMN2	7.63403850864025e-07	0.000185125433834526	13	PAN	0
284	ARHGAP32	8.56418176008025e-07	0.000202851607503296	9	PAN	0
285	SPEN	9.65649812997183e-07	0.000223525985122189	19	PAN	0
286	MLLT4	1.00383897266616e-06	0.00022720222081344	11	PAN	1
287	RGPD3	1.17314445620195e-06	0.000259749484487323	6	PAN	0
288	TNKS1BP1	1.37280391729876e-06	0.000297489529738039	27	PAN	0
289	MAP3K3	1.57348563382472e-06	0.000333873982927182	5	PAN	0
290	SRRM2	1.61322574697176e-06	0.000335320494549131	52	PAN	0
291	ITGA6	2.31338494738757e-06	0.000471236513782847	6	PAN	0
292	PLD1	2.61166368287454e-06	0.000521564600197592	6	PAN	0
293	COBLL1	3.00776430145719e-06	0.000578098230307427	7	PAN	0
294	RAPH1	3.00826766875735e-06	0.000578098230307427	6	PAN	0
295	KLC2	3.50013986430848e-06	0.000660165268851516	3	PAN	0
296	HIST1H2BH	3.78903074103911e-06	0.000701659601772424	8	PAN	0
297	MLL	3.9161721523158e-06	0.000712253810202436	10	PAN	1
298	AHCTF1	4.66341722782066e-06	0.000833279025707955	12	PAN	0
299	BARD1	5.02699398964237e-06	0.000882757479043234	7	PAN	0
300	UBE2Z	5.12384923350252e-06	0.000884515329546156	3	PAN	0
301	PTPN13	5.32166193619274e-06	0.000903352113668717	9	PAN	0
302	SEC16A	6.22174775635552e-06	0.00102418763981484	8	PAN	0
303	ZNF318	6.23462284423367e-06	0.00102418763981484	11	PAN	0
304	SON	6.34448696190887e-06	0.00102569205884193	18	PAN	0
305	ESR1	6.56797363279669e-06	0.00104523142890679	9	PAN	0
306	ANK2	6.7487888396638e-06	0.00105647981592011	23	PAN	0
307	LRRK2	7.46023452647159e-06	0.00105647981592011	23	PAN	0
308	PLEC	7.40940639686046e-06	0.00105647981592011	13	PAN	0
309	PCM1	7.46848765304348e-06	0.00105647981592011	6	PAN	1
310	TP53BP1	7.30226175024374e-06	0.00105647981592011	15	PAN	0
311	NCOR1	7.01637890028246e-06	0.00105647981592011	9	PAN	0
312	NIPBL	7.02328120136972e-06	0.00105647981592011	8	PAN	0
313	PHF3	7.17285355863224e-06	0.00105647981592011	9	PAN	0
314	MKI67	7.75347275178366e-06	0.00108176876680708	36	PAN	0
315	KRT1	1.0877797399554e-05	0.00149716711506024	9	PAN	0
316	RANBP2	1.12631543552957e-05	0.00152953636144916	21	PAN	1
317	SETX	1.27168367001717e-05	0.00170422344462169	6	PAN	0
318	MDN1	1.29794474630254e-05	0.00171682691442745	12	PAN	0
319	MAST2	1.34255099205117e-05	0.00175306177615912	5	PAN	0
320	TMF1	1.39209219159094e-05	0.00179474164194351	5	PAN	0
321	ZMYND8	1.46635224333774e-05	0.00184510302070747	13	PAN	0
322	MCM7	1.46738679113702e-05	0.00184510302070747	9	PAN	0
323	ZNF592	1.66021305089286e-05	0.00206210608821265	7	PAN	0
324	TICRR	1.75228182281545e-05	0.00215023980305727	8	PAN	0
325	ASPM	1.79732149305789e-05	0.00217315470064949	25	PAN	0
326	ARAF	1.81362935253025e-05	0.00217315470064949	8	PAN	0
327	CTNND2	1.85381388882627e-05	0.00219547609973204	16	PAN	0
328	NEB	1.9669946010841e-05	0.00230274023126914	12	PAN	0
329	FAM129B	2.11616899034926e-05	0.00244922513258037	5	PAN	0
330	MAP1B	2.19883550025974e-05	0.00251084955520696	18	PAN	0
331	SSX2IP	2.21871831093399e-05	0.00251084955520696	7	PAN	0
332	KIF1A	2.41229206653182e-05	0.00269991150523369	8	PAN	0
333	SRCAP	2.46796273736886e-05	0.0027321957043589	11	PAN	0
334	FRYL	2.50465675306712e-05	0.00274300312150415	6	PAN	0
335	IQSEC2	2.54481222531991e-05	0.00275733111860461	5	PAN	0
336	KIAA1429	2.57446804338197e-05	0.00276010073914162	10	PAN	0
337	SPEG	2.69065355557701e-05	0.00285461525661999	6	PAN	0
338	HIST1H2AM	2.81115937633344e-05	0.00295171734515011	6	PAN	0
339	TPM1	3.40400373060955e-05	0.00353773244859778	4	PAN	0
340	PRKCD	3.57956262356129e-05	0.003682610638482	5	PAN	0
341	NUP214	3.73519897774328e-05	0.00380430015883153	6	PAN	1
342	CDK12	3.81887971853384e-05	0.00385101880527398	10	PAN	1
343	SMARCAD1	4.07801022630667e-05	0.00403698726960784	7	PAN	0
344	CAST	4.08256935463532e-05	0.00403698726960784	5	PAN	0
345	NCOR2	4.38069203840172e-05	0.00429012965491553	11	PAN	0
346	MORC3	4.51184861959807e-05	0.00430272088760155	4	PAN	0
347	EEF1A1	4.52028605766682e-05	0.00430272088760155	11	PAN	0
348	STAT3	4.50660089776032e-05	0.00430272088760155	6	PAN	0
349	NEK9	5.19759147878201e-05	0.00490161751957359	5	PAN	0
350	PASK	5.59738444622072e-05	0.00523021656740899	7	PAN	0
351	SYNE1	5.9176401493361e-05	0.00547919681099892	14	PAN	0
352	BLM	5.9846807956592e-05	0.00549134900034135	11	PAN	1
353	ATRX	6.39993966288796e-05	0.00581994513093874	19	PAN	1
354	STAG1	7.01619816400025e-05	0.00632389188498607	8	PAN	0
355	PLEKHA7	7.09017470851111e-05	0.0063345113514198	6	PAN	0
356	MYH9	7.17556395763752e-05	0.0063487816550679	11	PAN	1
357	PTPRA	7.23081661254665e-05	0.0063487816550679	2	PAN	0
358	CNOT8	7.69334171402471e-05	0.0066403970641815	3	PAN	0
359	FHL2	7.63813529242752e-05	0.0066403970641815	3	PAN	0
360	TGM1	7.93241039779917e-05	0.00674492536398832	3	PAN	0
361	TRAP1	7.94689291780656e-05	0.00674492536398832	3	PAN	0
362	ZNF282	8.43531818199019e-05	0.00704210784291558	4	PAN	0
363	NPHS1	8.4253821569833e-05	0.00704210784291558	7	PAN	0
364	ACACA	8.99504964912568e-05	0.00738804882835316	8	PAN	0
365	HIST1H3D	9.06656472860364e-05	0.00738804882835316	3	PAN	0
366	LRGUK	9.06731569508242e-05	0.00738804882835316	4	PAN	0
367	ZFR	9.47820430476547e-05	0.00766154847968542	5	PAN	0
368	PGAM5	9.63425366666928e-05	0.0077263679996084	2	PAN	0
369	POLQ	0.000106162813057028	0.0084389838201843	5	PAN	0
370	WHSC1	0.000107319722724304	0.0084389838201843	8	PAN	1
371	SIPA1L2	0.000109193704562661	0.0084389838201843	8	PAN	0
372	SMC3	0.000108928587504198	0.0084389838201843	10	PAN	0
373	LIMK2	0.000109371218877204	0.0084389838201843	9	PAN	0
374	ZNF638	0.000115027271882759	0.00857600502141042	7	PAN	0
375	SMARCC2	0.000115159747517186	0.00857600502141042	8	PAN	0
376	TBC1D1	0.000114203862400817	0.00857600502141042	2	PAN	0
377	TIMELESS	0.000112100828677533	0.00857600502141042	3	PAN	0
378	BRPF1	0.000115357161309104	0.00857600502141042	3	PAN	0
379	HARS2	0.000119478680619146	0.00881804610221739	4	PAN	0
380	ZCCHC6	0.000121350773161159	0.00889178147227628	4	PAN	0
381	CENPF	0.00012440303124497	0.00905032052307158	14	PAN	0
382	DDX10	0.000130631559358941	0.00943604561752349	2	PAN	1
383	FRK	0.000134694091116421	0.00951859228486472	7	PAN	0
384	MCM4	0.000134622275280263	0.00951859228486472	10	PAN	0
385	ACTN1	0.000135512604939164	0.00951859228486472	4	PAN	0
386	ASAP1	0.000134169960268803	0.00951859228486472	7	PAN	0
387	ZAK	0.000138344075827038	0.00965092063218071	10	PAN	0
388	UTRN	0.000141624866872277	0.00981258006186488	10	PAN	0
389	SYNPO2	0.000142753328273767	0.00982393681397514	4	PAN	0
390	TMEM131	0.000148150308939882	0.00992704537205723	4	PAN	0
391	RACGAP1	0.000146300470948931	0.00992704537205723	5	PAN	0
392	ENO2	0.000147471197671117	0.00992704537205723	3	PAN	0
393	ZBTB11	0.000149562848741965	0.00995619355841119	2	PAN	0
