# Supplementary material for: The mutational landscape of phosphorylation signaling in cancer
Source: Sci Rep. 2013 Oct 2;3:2651. doi: 10.1038/srep02651 (PMC3788619; doi:10.1038/srep02651)
Supplement: Supplementary Information — Supplementary Tables 1–8 [file srep02651-s2.zip › Supplementary_table_5__network_rewiring_events_p0.05.csv]

	gene	position	wt_residue	mut_residue	mut_count	cancer_type	expr_validated_kinase	pubmed	flank_wt	flank_mut	mut_dist_from_psite	wt_pval	mut_pval	predicted_kinase_pwm	effect	PWM_AUROC	mut_freq	is_high_conf_event	is_cancer_gene
1	ETV6	20	P	S	1	brca	MAPK14	11	IKQERISyTPPESPV	IKQERISyTPSESPV	3	0.0323645970937913	0.199471598414795	ABL1	lost	0.896138265081462	1	0	1
2	PDGFRA	1021	P	L	1	gbm	PDGFRA	9	RLSADSGyIIPLPDI	RLSADSGyIILLPDI	3	0.0303830911492734	0.363276089828269	ABL1	lost	0.896138265081462	1	0	1
3	ERBB2	1199	P	T	1	gbm	ERBB2	7	GAVENPEyLTPQGGA	GAVENPEyLTTQGGA	3	0.0495376486129458	0.350066050198151	ABL1	lost	0.896138265081462	1	0	1
4	EGFR	1019	P	L	1	lusc	ABL1;EGFR;SRC	40	DVVDADEyLIPQQGF	DVVDADEyLILQQGF	3	0.0211360634081902	0.317040951122853	ABL1	lost	0.896138265081462	1	1	1
5	DOK1	365	P	H	1	ucec	INSR	22	DPKEDPIyDEPEGLA	DPKEDPIyDEHEGLA	3	0.0330250990752972	0.394980184940555	ABL1	lost	0.896138265081462	1	0	0
6	NPHS1	1115	E	K	1	blca	PRKCA	1	EYEESQWtGERDTQS	EYKESQWtGERDTQS	-5	0.0440035609818136	0.206664123108228	ADRBK1	lost	0.822519394633093	1	0	0
7	NDRG1	336	S	C	1	blca	GSK3A;PRKACA;SGK1	24	TASGSSVtSLDGTRS	TASGSSVtCLDGTRS	1	0.0367544194327865	0.149815592013227	ADRBK1	lost	0.822519394633093	1	0	1
8	MED1	1149	S	F	1	hnsc	ATM	2	SSQSKNSsQSGGKPG	SSQSKNSsQFGGKPG	2	0.0447666285132901	0.176141421849167	ADRBK1	lost	0.822519394633093	1	0	0
9	NHEJ1	265	P	S	1	kirc	PRKDC	2	QLVSSAPtLSAPEKE	QLVSSAStLSAPEKE	-1	0.105176141421849	0.0301411674933232	ADRBK1	gained	0.822519394633093	1	0	0
10	VHL	39	G	S	2	kirc	CSNK2A1	1	EESGAEEsGPEESGP	EESGAEEsSPEESGP	1	0.147780745262622	0.0362457077451354	ADRBK1	gained	0.822519394633093	2	0	1
11	SQSTM1	277	S	G	1	luad	CDK1	25	TPVSPESsSTEEKSS	TPVSPESsGTEEKSS	1	0.027597609055068	0.115986264784433	ADRBK1	lost	0.822519394633093	1	0	0
12	CREB1	153	E	Q	1	luad	CSNK1A1	1	PRIEEEKsEEETSAP	PRIEQEKsEEETSAP	-3	0.043749205137988	0.122853872567722	ADRBK1	lost	0.822519394633093	1	0	1
13	RUNX2	309	Q	E	1	luad	MAPK3	4	LSQMTSPsIHSTTPL	LSEMTSPsIHSTTPL	-5	0.188604858196617	0.0448938064352028	ADRBK1	gained	0.822519394633093	1	0	0
14	PHF14	294	S	F	1	luad	ATR	9	ELTNDSLtLSQSKSN	ELTNDSLtLFQSKSN	2	0.0436220272160753	0.174106575098563	ADRBK1	lost	0.822519394633093	1	0	0
15	CLOCK	431	S	A	1	lusc	GSK3B	1	SPTPSASsRSSRKSS	SPTPAASsRSSRKSS	-3	0.0398066895586926	0.114714485565306	ADRBK1	lost	0.822519394633093	1	0	0
16	TTK	566	D	G	1	lusc	TTK	1	LEEADNQtLDSYRNE	LEEADNQtLGSYRNE	2	0.0368815973546992	0.134045529696045	ADRBK1	lost	0.822519394633093	1	0	0
17	MAPT	750	G	S	1	lusc	CAMK2A;CDK5;GSK3B;PRKACA;TTBK1	8	HLSNVSStGSIDMVD	HLSNVSStSSIDMVD	1	0.11814828945695	0.0279791428208063	ADRBK1	gained	0.822519394633093	1	0	0
18	NUDC	141	G	E	1	ov	CDK2	17	DSPGKQDtEEDEEED	DSPEKQDtEEDEEED	-4	0.122472338801984	0.0373903090423502	ADRBK1	gained	0.822519394633093	1	0	0
19	ATF1	44	S	A	1	ucec	CSNK1A1;CSNK2A1	2	ESQDSSDsIGSSQKA	ESQDASDsIGSSQKA	-3	0.0399338674806054	0.114841663487219	ADRBK1	lost	0.822519394633093	1	0	1
20	CDK17	6	R	S	1	blca	CDK17	8	KKFKRRLsLTLRGSQ	KKFKSRLsLTLRGSQ	-3	0.0424147801196982	0.269711163153786	AKT1	lost	0.952697432674013	1	0	0
21	CDC25A	121	R	S	1	brca	CHEK1;CHEK2	10	PALKRSHsDSLDHDI	PALKSSHsDSLDHDI	-3	0.019255789747593	0.202706219099662	AKT1	lost	0.952697432674013	1	0	0
22	CDC25B	352	R	Q	1	brca	AURKA;MAPKAPK2	6	NKRRRSVtPPEEQQE	NKRRQSVtPPEEQQE	-3	0.00442362737444705	0.151183970856102	AKT1	lost	0.952697432674013	1	0	0
23	AHNAK	5779	R	C	1	brca	PKB_GROUP	16	KPRHRSNsFSDEREF	KPRHCSNsFSDEREF	-3	0.00195160031225605	0.146370023419204	AKT1	lost	0.952697432674013	1	1	0
24	CCND3	278	P	R	1	brca	GSK3B;MAPK11;MAPK12;MAPK13	6	SSQGPSQtSTPTDVT	SSQGRSQtSTPTDVT	-3	0.362607338017174	0.0395524329950559	AKT1	gained	0.952697432674013	1	0	1
25	GATA1	307	R	H	1	brca	AKT1;PKB_GROUP	5	QTRNRKAsGKGKKKR	QTRNHKAsGKGKKKR	-3	0.0137913088732761	0.183970856102004	AKT1	lost	0.952697432674013	1	1	1
26	AR	787	R	Q	1	coadread	AKT1;PKB_GROUP	6	CVRMRHLsQEFGWLQ	CVQMRHLsQEFGWLQ	-5	0.0144418423106948	0.132058287795993	AKT1	lost	0.952697432674013	1	1	0
27	GMFB	24	R	L	1	coadread	PKA_GROUP;PRKACA;RPS6KA1;RSK_GROUP	2	KFRFRKEtNNAAIIM	KFRFLKEtNNAAIIM	-3	0.014832162373146	0.190866510538642	AKT1	lost	0.952697432674013	1	0	0
28	BCL2L11	91	R	Q	1	coadread	AKT1	2	SLLSRSSsGYFSFDT	SLLSQSSsGYFSFDT	-3	0.0231589903721051	0.257351027842831	AKT1	lost	0.952697432674013	1	1	0
29	NOS3	612	R	C	1	gbm	AKT1;PKB_GROUP;PRKACA	5	SYKIRFNsISCSDPL	SYKICFNsISCSDPL	-3	0.0402029664324746	0.39903721051262	AKT1	lost	0.952697432674013	1	1	0
30	RYR2	2028	R	C	1	gbm	PKA_GROUP;PRKACA	6	TIRGRLLsLVEKVTY	TIRGCLLsLVEKVTY	-3	0.0132708821233411	0.18488160291439	AKT1	lost	0.952697432674013	1	0	0
31	PHKA1	1015	R	H	1	gbm	PHK_GROUP;PHKA1;PRKACA	4	QVEFRRLsISAESQS	QVEFHRLsISAESQS	-3	0.0402029664324746	0.34087952120739	AKT1	lost	0.952697432674013	1	0	0
32	KCNK9	370	R	H	1	gbm	PRKACA	1	RLMKRRKsV*-----	RLMKHRKsV*-----	-3	0.0295342180588082	0.876528753577934	AKT1	lost	0.952697432674013	1	0	0
33	CIITA	283	R	Q	1	gbm	MAPK1;MAPK3	2	TSPDRPGsTSPFAPS	TSPDQPGsTSPFAPS	-3	0.0450169138693729	0.396695290137913	AKT1	lost	0.952697432674013	1	0	1
34	SMAD3	420	R	H	1	hnsc	MAP3K7	15	SPSIRCSsVS*----	SPSIHCSsVS*----	-3	0.0251105906843612	0.512230028623471	AKT1	lost	0.952697432674013	1	0	0
35	KCNN2	559	R	L	1	hnsc	PRKACA	1	AERSRSSsRRRRSSS	AERSLSSsRRRRSSS	-3	0.00130106687483737	0.142466822794692	AKT1	lost	0.952697432674013	1	0	0
36	AVPR2	252	R	Q	1	kirc	PRKACA	2	RRGRRTGsPGEGAHV	RRGRQTGsPGEGAHV	-3	0.0487900078064012	0.420114493884986	AKT1	lost	0.952697432674013	1	0	0
37	PRKD1	246	R	S	1	luad	PKC_GROUP	3	GREKRSNsQSYIGRP	GREKSSNsQSYIGRP	-3	0.0244600572469425	0.214545927660682	AKT1	lost	0.952697432674013	1	0	0
38	MAP3K8	408	R	H	1	luad	AKT1	1	LERKRLLsRKELELP	LEHKRLLsRKELELP	-5	0.00975800156128025	0.102654176424668	AKT1	lost	0.952697432674013	1	1	0
39	XIAP	84	R	S	1	luad	AKT1;AKT2;PKB_GROUP	3	VGRHRKVsPNCRFIN	VGRHSKVsPNCRFIN	-3	0.0144418423106948	0.177855841790268	AKT1	lost	0.952697432674013	1	1	0
40	ACIN1	1175	R	L	1	luad	AKT1;SRPK2	7	REGPRSRsRSRDRRR	REGPLSRsRSRDRRR	-3	0.0157429091855321	0.198672911787666	AKT1	lost	0.952697432674013	1	1	0
41	BAG3	276	R	L	1	luad	MTOR	18	GASSREGsPARSSTP	GASSLEGsPARSSTP	-3	0.0457975539942753	0.40111891751236	AKT1	lost	0.952697432674013	1	0	0
42	KCNH2	892	R	G	1	luad	PRKACA;PRKCA	4	KLSFRRRtDKDTEQP	KLSFGRRtDKDTEQP	-3	0.0469685141816289	0.37535779339058	AKT1	lost	0.952697432674013	1	0	0
43	SYK	297	S	C	1	luad	CHEK1	6	GIISRIKsYSFPKPG	GIISRIKsYCFPKPG	2	0.048920114493885	0.118787405672652	AKT1	lost	0.952697432674013	1	0	1
44	RAPGEF2	957	R	L	1	luad	PRKCQ	5	KKRVRRSsFLNAKKL	KKRVLRSsFLNAKKL	-3	0.0100182149362477	0.171350507416081	AKT1	lost	0.952697432674013	1	0	0
45	TRPV6	699	R	P	1	luad	PRKCA	2	WERLRQGtLRRDLRG	WERLPQGtLRRDLRG	-3	0.0128805620608899	0.181498829039813	AKT1	lost	0.952697432674013	1	0	0
46	ALOX5	521	R	H	1	luad	PKA_GROUP;PRKACA	4	GMRGRKSsGFPKSVK	GMRGHKSsGFPKSVK	-3	0.012360135310955	0.176164454852979	AKT1	lost	0.952697432674013	1	0	0
47	NOX5	537	R	S	1	luad	MAPK1;PRKCB	3	KRLSRSVtMRKSQRS	KRLSSSVtMRKSQRS	-3	0.0179547228727557	0.200364298724954	AKT1	lost	0.952697432674013	1	0	0
48	CARD11	555	R	L	1	luad	MAP4K1;PRKCQ	3	MQPPRSRsSIMSITA	MQPPLSRsSIMSITA	-3	0.0336976320582878	0.323185011709602	AKT1	lost	0.952697432674013	1	0	1
49	EIF4B	415	R	L	1	lusc	RPS6KA1;RPS6KB1	11	ETQERERsRTGSESS	ETQELERsRTGSESS	-3	0.0333073119958366	0.316679677335415	AKT1	lost	0.952697432674013	1	0	0
50	HNRNPA1	194	R	T	1	lusc	AKT1;CSNK2A1;MKNK1	5	SSSQRGRsGSGNFGG	SSSQTGRsGSGNFGG	-3	0.0277127244340359	0.281290658339839	AKT1	lost	0.952697432674013	1	1	0
51	PDE3A	460	R	I	1	lusc	PRKCA	4	APVRRDRsTSIKLQE	APVRIDRsTSIKLQE	-3	0.0385115794951861	0.355581576893052	AKT1	lost	0.952697432674013	1	0	0
52	ERBB3	1120	R	G	1	lusc	CDK5	1	RSRSRSRsPRPRGDS	RSRSGSRsPRPRGDS	-3	0.000910746812386157	0.139864689045017	AKT1	lost	0.952697432674013	1	0	0
53	CDKN1A	140	R	Q	1	ov	AKT1;DAPK3;PIM1;PIM2;PKB_GROUP;PRKCA	19	QGRKRRQtSMTDFYH	QGQKRRQtSMTDFYH	-5	0.0140515222482436	0.126333593546708	AKT1	lost	0.952697432674013	1	1	1
54	TAOK3	356	S	R	1	ov	ATM	2	SMSVSTGsQSSSVNS	SMSVRTGsQSSSVNS	-3	0.203877179287015	0.019776216497528	AKT1	gained	0.952697432674013	1	0	0
55	GMFB	22	R	H	1	ucec	PKA_GROUP;PRKACA;RPS6KA1;RSK_GROUP	2	KFRFRKEtNNAAIIM	KFHFRKEtNNAAIIM	-5	0.014832162373146	0.135831381733021	AKT1	lost	0.952697432674013	1	0	0
56	LIMK2	265	R	C	1	ucec	PRKCD	11	RSLRRSNsISKSPGP	RSLRCSNsISKSPGP	-3	0.0152224824355972	0.196591204787926	AKT1	lost	0.952697432674013	1	0	0
57	ITPR1	1746	R	G	1	ucec	PRKACA;PRKG1	7	RPSGRREsLTSFGNG	RPSGGREsLTSFGNG	-3	0.0313557116835805	0.282851938589644	AKT1	lost	0.952697432674013	1	0	0
58	NR4A2	344	R	H	1	ucec	RPS6KA1	2	GRRGRLPsKPKSPQE	GRRGHLPsKPKSPQE	-3	0.00702576112412178	0.155867811605517	AKT1	lost	0.952697432674013	1	0	0
59	NCSTN	434	R	Q	1	ucec	SGK1	1	FLRARNIsGVVLADH	FLRAQNIsGVVLADH	-3	0.0149622690606297	0.191777257351028	AKT1	lost	0.952697432674013	1	0	0
60	LIMK2	265	R	H	1	ucec	PRKCD	11	RSLRRSNsISKSPGP	RSLRHSNsISKSPGP	-3	0.0152224824355972	0.196070778037991	AKT1	lost	0.952697432674013	1	0	0
61	OSBP	237	R	H	1	ucec	PRKD1	11	TALQRSLsELESLKL	TALQHSLsELESLKL	-3	0.0225084569346864	0.237574811345303	AKT1	lost	0.952697432674013	1	0	0
62	HIST1H2BG	34	R	C	1	ucec	PKA_GROUP	1	RKRSRKEsYSVYVYK	RKRSCKEsYSVYVYK	-3	0.00546448087431694	0.155867811605517	AKT1	lost	0.952697432674013	1	0	0
63	PA2G4	367	Q	H	2	blca,hnsc	PRKCA;PRKCB;PRKCD;PRKCG	7	QSSASRKtQKKKKKK	QSSASRKtHKKKKKK	1	0.0263020833333333	0.757291666666667	ATM	lost	0.960875638175232	2	0	0
64	HRH1	143	R	Q	1	blca	CAMK2A;CAMKA	3	YLKYRTKtRASATIL	YLKYRTKtQASATIL	1	0.871875	0.0334635416666667	ATM	gained	0.960875638175232	1	1	0
65	PTEN	233	R	Q	1	blca	ROCK1	3	YSSNSGPtRREDKFM	YSSNSGPtQREDKFM	1	0.718489583333333	0.0236979166666667	ATM	gained	0.960875638175232	1	1	1
66	MYH10	2007	E	Q	1	blca	CSNK2A1	4	NETQPPQsE*-----	NETQPPQsQ*-----	1	0.976432291666667	0.001171875	ATM	gained	0.960875638175232	1	0	0
67	CACNB2	515	Q	H	1	brca	PKA_GROUP;PRKACA	2	SAPIRSAsQAEEEPS	SAPIRSAsHAEEEPS	1	0.00572916666666667	0.38359375	ATM	lost	0.960875638175232	1	0	0
68	TH	20	E	Q	1	brca	CAM-KII_GROUP;CAMK2A;CAMK2G;CAMKA;MAPKAPK2;MAPKAPK5	9	KGFRRAVsELDAKQA	KGFRRAVsQLDAKQA	1	0.984635416666667	0.0403645833333333	ATM	gained	0.960875638175232	1	1	0
69	RASGRP1	185	Q	R	1	hnsc	PRKCQ	1	RDWSRKLtQRIKSNT	RDWSRKLtRRIKSNT	1	0.0209635416666667	0.678385416666667	ATM	lost	0.960875638175232	1	0	0
70	HIST1H1C	42	E	Q	1	hnsc	CHEK2	21	KASGPPVsELITKAV	KASGPPVsQLITKAV	1	0.869270833333333	0.0346354166666667	ATM	gained	0.960875638175232	1	1	0
71	MYH10	1992	E	Q	1	hnsc	CSNK2A1	15	LELSDDDtESKTSDV	LELSDDDtQSKTSDV	1	0.130208333333333	0.001171875	ATM	gained	0.960875638175232	1	1	0
72	RPA2	34	Q	K	1	kirc	ATM;ATR;CDK1;PRKDC	13	GFGSPAPsQAEKKSR	GFGSPAPsKAEKKSR	1	0.0134114583333333	0.543619791666667	ATM	lost	0.960875638175232	1	1	0
73	PDS5B	1368	Q	L	1	luad	CDK1;CDK2	13	ESSAIEStQSTPQKG	ESSAIEStLSTPQKG	1	0.001171875	0.101041666666667	ATM	lost	0.960875638175232	1	0	0
74	RPA2	34	Q	E	1	luad	ATM;ATR;CDK1;PRKDC	13	GFGSPAPsQAEKKSR	GFGSPAPsEAEKKSR	1	0.0134114583333333	0.543359375	ATM	lost	0.960875638175232	1	1	0
75	H2AFX	138	Q	K	1	luad	BAZ1B;PRKDC;STK4	127	PSGGKKAtQASQEY*	PSGGKKAtKASQEY*	1	0.00885416666666667	0.552994791666667	ATM	lost	0.960875638175232	1	0	0
76	RYR1	2844	Q	L	1	luad	CAMK2G;PRKACA;PRKG1	3	KKKTRKIsQSAQTYD	KKKTRKIsLSAQTYD	1	0.02578125	0.653776041666667	ATM	lost	0.960875638175232	1	0	0
77	CXCR4	349	E	Q	1	luad	PIM1	5	HSSVSTEsESSSFHS	HSSVSTEsQSSSFHS	1	0.124088541666667	0.001171875	ATM	gained	0.960875638175232	1	1	0
78	EIF2AK2	457	P	Q	1	luad	EIF2AK2;MAPK1;MAPK14;RPS6KA3	6	KGTLRYMsPEQISSQ	KGTLRYMsQEQISSQ	1	0.100911458333333	0.006640625	ATM	gained	0.960875638175232	1	1	0
79	RPS6	248	Q	H	1	lusc	RPS6KB1	41	STSKSESsQK*----	STSKSESsHK*----	1	0.000260416666666667	0.502864583333333	ATM	lost	0.960875638175232	1	0	0
80	SPIB	130	E	Q	1	lusc	CK2_GROUP;CSNK2A1;CSNK2A2	1	PYPSPVLsEEEDLPL	PYPSPVLsQEEDLPL	1	0.373958333333333	0.006640625	ATM	gained	0.960875638175232	1	0	0
81	DCLRE1C	252	Q	H	1	lusc	ATM	1	HLTTDRNtQIHACRH	HLTTDRNtHIHACRH	1	0.040625	0.991145833333333	ATM	lost	0.960875638175232	1	1	0
82	PA2G4	367	Q	H	2	blca,hnsc	PRKCA;PRKCB;PRKCD;PRKCG	7	QSSASRKtQKKKKKK	QSSASRKtHKKKKKK	1	0.0360071758072783	0.7614044079959	ATR	lost	0.948898001025115	2	0	0
83	HRH1	143	R	Q	1	blca	CAMK2A;CAMKA	3	YLKYRTKtRASATIL	YLKYRTKtQASATIL	1	0.832649923116351	0.0407483341875961	ATR	gained	0.948898001025115	1	0	0
84	PTEN	233	R	Q	1	blca	ROCK1	3	YSSNSGPtRREDKFM	YSSNSGPtQREDKFM	1	0.650948231676064	0.0275499743721169	ATR	gained	0.948898001025115	1	0	1
85	MYH10	2007	E	Q	1	blca	CSNK2A1	4	NETQPPQsE*-----	NETQPPQsQ*-----	1	0.922603792926704	0.000896975909789851	ATR	gained	0.948898001025115	1	1	0
86	CACNB2	515	Q	H	1	brca	PKA_GROUP;PRKACA	2	SAPIRSAsQAEEEPS	SAPIRSAsHAEEEPS	1	0.0167862634546386	0.45041004613019	ATR	lost	0.948898001025115	1	0	0
87	RASGRP1	185	Q	R	1	hnsc	PRKCQ	1	RDWSRKLtQRIKSNT	RDWSRKLtRRIKSNT	1	0.0371604305484367	0.783444387493593	ATR	lost	0.948898001025115	1	0	0
88	HIST1H1C	42	E	Q	1	hnsc	CHEK2	21	KASGPPVsELITKAV	KASGPPVsQLITKAV	1	0.834187596104562	0.0408764736032804	ATR	gained	0.948898001025115	1	0	0
89	MYH10	1992	E	Q	1	hnsc	CSNK2A1	15	LELSDDDtESKTSDV	LELSDDDtQSKTSDV	1	0.296386468477704	0.00832906201947719	ATR	gained	0.948898001025115	1	0	0
90	RPA2	34	Q	K	1	kirc	ATM;ATR;CDK1;PRKDC	13	GFGSPAPsQAEKKSR	GFGSPAPsKAEKKSR	1	0.00768836494105587	0.202716555612506	ATR	lost	0.948898001025115	1	1	0
91	RPA2	34	Q	E	1	luad	ATM;ATR;CDK1;PRKDC	13	GFGSPAPsQAEKKSR	GFGSPAPsEAEKKSR	1	0.00768836494105587	0.287416709379805	ATR	lost	0.948898001025115	1	1	0
92	H2AFX	138	Q	K	1	luad	BAZ1B;PRKDC;STK4	127	PSGGKKAtQASQEY*	PSGGKKAtKASQEY*	1	0.0124295233213737	0.376858021527422	ATR	lost	0.948898001025115	1	0	0
93	RYR1	2844	Q	L	1	luad	CAMK2G;PRKACA;PRKG1	3	KKKTRKIsQSAQTYD	KKKTRKIsLSAQTYD	1	0.0384418247052793	0.56881086622245	ATR	lost	0.948898001025115	1	0	0
94	CXCR4	349	E	Q	1	luad	PIM1	5	HSSVSTEsESSSFHS	HSSVSTEsQSSSFHS	1	0.120707329574577	0.00192209123526397	ATR	gained	0.948898001025115	1	0	0
95	EIF2AK2	457	P	Q	1	luad	EIF2AK2;MAPK1;MAPK14;RPS6KA3	6	KGTLRYMsPEQISSQ	KGTLRYMsQEQISSQ	1	0.103152229625833	0.0075602255253716	ATR	gained	0.948898001025115	1	0	0
96	RPS6	248	Q	H	1	lusc	RPS6KB1	41	STSKSESsQK*----	STSKSESsHK*----	1	0.00269092772936955	0.723731419784726	ATR	lost	0.948898001025115	1	0	0
97	SPIB	130	E	Q	1	lusc	CK2_GROUP;CSNK2A1;CSNK2A2	1	PYPSPVLsEEEDLPL	PYPSPVLsQEEDLPL	1	0.194515633008713	0.00410046130189646	ATR	gained	0.948898001025115	1	1	0
98	TP53	213	R	Q	4	blca,gbm,kirc,ucec	AURKA;AURKB	5	DRNTFRHsVVVPYEP	DRNTFQHsVVVPYEP	-2	0.0234574196838348	0.318459969403366	AURKA	lost	0.899940081591025	4	1	1
99	SRRM1	570	R	L	1	blca	MTOR	17	PPPRRRRtPTPPPRR	PPPRRLRtPTPPPRR	-2	0.00726670066292708	0.136919938806731	AURKA	lost	0.899940081591025	1	0	0
100	KIF2C	93	R	Q	1	brca	AURKB	6	IQKQKRRsVNSKIPA	IQKQKQRsVNSKIPA	-2	0.00535441101478837	0.159612442631311	AURKA	lost	0.899940081591025	1	1	0
101	GRK1	19	R	Q	1	brca	GRK1;PKA_GROUP;PRKACA	3	AFIAARGsFDGSSSQ	AFIAAQGsFDGSSSQ	-2	0.0416879143294238	0.458184599694034	AURKA	lost	0.899940081591025	1	0	0
102	CASR	896	R	Q	1	brca	PKC_GROUP;PRKCA;PRKCB;PRKCG	10	FKVAARAtLRRSNVS	FKVAAQAtLRRSNVS	-2	0.0192503824579296	0.278811830698623	AURKA	lost	0.899940081591025	1	0	0
103	TRAF4	424	R	W	1	coadread	CHUK	12	KPGTWRGsLDESSLG	KPGTWWGsLDESSLG	-2	0.0247322794492606	0.327256501784804	AURKA	lost	0.899940081591025	1	0	0
104	PTPN3	355	R	Q	1	gbm	MAP3K7	4	WNPAMRRsLSVEHLE	WNPAMQRsLSVEHLE	-2	0.0433452320244773	0.473227944926058	AURKA	lost	0.899940081591025	1	0	0
105	KIR3DL1	413	R	C	1	gbm	PRKCA;PRKCB;PRKCE;PRKCG	1	QRKITRPsQRPKTPP	QRKITCPsQRPKTPP	-2	0.00866904640489546	0.145843957164712	AURKA	lost	0.899940081591025	1	0	0
106	CASR	896	R	W	1	gbm	PKC_GROUP;PRKCA;PRKCB;PRKCG	10	FKVAARAtLRRSNVS	FKVAAWAtLRRSNVS	-2	0.0192503824579296	0.280214176440592	AURKA	lost	0.899940081591025	1	0	0
107	SMAD3	420	R	H	1	hnsc	MAP3K7	15	GSPSIRCsSVS*---	GSPSIHCsSVS*---	-2	0.00293217746047935	0.57610912799592	AURKA	lost	0.899940081591025	1	0	0
108	CDKN1B	81	K	R	1	hnsc	ABL1;CSNK2A1;LYN;SRC;YES1	10	WQEVEKGsLPEFYYR	WQEVERGsLPEFYYR	-2	0.239291177970423	0.0277919428862825	AURKA	gained	0.899940081591025	1	1	0
109	TP53	213	R	P	1	hnsc	AURKA;AURKB	5	DRNTFRHsVVVPYEP	DRNTFPHsVVVPYEP	-2	0.0234574196838348	0.318459969403366	AURKA	lost	0.899940081591025	1	1	1
110	NOX5	542	R	T	1	hnsc	MAPK1;PRKCB	3	RSVTMRKsQRSSKGS	RSVTMTKsQRSSKGS	-2	0.0442376338602754	0.475650178480367	AURKA	lost	0.899940081591025	1	0	0
111	TP53	213	R	L	1	hnsc	AURKA;AURKB	5	DRNTFRHsVVVPYEP	DRNTFLHsVVVPYEP	-2	0.0234574196838348	0.21787353391127	AURKA	lost	0.899940081591025	1	1	1
112	RBM8A	164	R	I	1	kirc	SRPK1	6	RRGGRRRsRSPDRRR	RRGGRIRsRSPDRRR	-2	0.01580826109128	0.256119326874044	AURKA	lost	0.899940081591025	1	0	0
113	VCP	744	R	L	1	luad	AKT1	5	AMRFARRsVSDNDIR	AMRFALRsVSDNDIR	-2	0.0277919428862825	0.23763386027537	AURKA	lost	0.899940081591025	1	0	0
114	NFATC4	350	R	S	1	luad	RPS6KA3	4	PALSRRGsLGEEGSE	PALSRSGsLGEEGSE	-2	0.00446200917899031	0.129653238143804	AURKA	lost	0.899940081591025	1	0	0
115	CHN2	169	R	G	1	luad	PRKCD	2	EKVSRRLsRSKNEPR	EKVSRGLsRSKNEPR	-2	0.000509943906170321	0.104283528811831	AURKA	lost	0.899940081591025	1	0	0
116	HIST1H3D	27	R	G	2	luad,ucec	AURKB;MAPK_GROUP	2	ATKAARKsAPATGGV	ATKAAGKsAPATGGV	-2	0.0378633350331464	0.379908210096889	AURKA	lost	0.899940081591025	2	1	0
117	HDAC7	218	K	R	1	luad	PRKD1	6	NPLLRKEsAPPSLRR	NPLLRREsAPPSLRR	-2	0.16305456399796	0.0121111677715451	AURKA	gained	0.899940081591025	1	1	0
118	GTSE1	452	R	L	1	lusc	PLK1	3	RSIRRRDsCLNSKTK	RSIRRLDsCLNSKTK	-2	0.0497195308516063	0.356833248342682	AURKA	lost	0.899940081591025	1	0	0
119	TP53	213	R	G	1	lusc	AURKA;AURKB	5	DRNTFRHsVVVPYEP	DRNTFGHsVVVPYEP	-2	0.0234574196838348	0.277409484956655	AURKA	lost	0.899940081591025	1	1	1
120	HIST1H3I	27	R	C	1	lusc	AURKB;MAPK_GROUP	2	ATKAARKsAPATGGV	ATKAACKsAPATGGV	-2	0.0378633350331464	0.293600203977562	AURKA	lost	0.899940081591025	1	1	0
121	H3F3B	27	R	G	1	lusc	AURKB	5	ATKAARKsAPSTGGV	ATKAAGKsAPSTGGV	-2	0.0345486996430393	0.362442631310556	AURKA	lost	0.899940081591025	1	1	0
122	CACNB2	531	R	H	1	lusc	PKA_GROUP;PRKACA	2	KKSQHRSsSSAPHHN	KKSQHHSsSSAPHHN	-2	0.0317440081591025	0.389724630290668	AURKA	lost	0.899940081591025	1	0	0
123	EEF2K	351	R	K	1	lusc	CDK1;EEF2K;MAPK13	9	AKTILRGtEEKCGSP	AKTILKGtEEKCGSP	-2	0.049209586945436	0.35772565017848	AURKA	lost	0.899940081591025	1	0	0
124	IRS2	304	S	R	1	lusc	IKK_GROUP	13	EFRPRSKsQSSGSSA	EFRPRRKsQSSGSSA	-2	0.35670576236614	0.0421978582355941	AURKA	gained	0.899940081591025	1	0	0
125	GLI3	875	R	L	1	lusc	PRKACA	1	CFSSRRSsEASQAEG	CFSSRLSsEASQAEG	-2	0.0453850076491586	0.330826109127996	AURKA	lost	0.899940081591025	1	0	0
126	NCOA2	491	R	H	1	lusc	CDK9;CSNK2A1	11	LSPRHRMsPGVAGSP	LSPRHHMsPGVAGSP	-2	0.0290668026517083	0.362825089240184	AURKA	lost	0.899940081591025	1	0	1
127	UTRN	1256	M	R	1	ov	MARK2	2	TLEERMKsTEVLPEK	TLEERRKsTEVLPEK	-2	0.17044875063743	0.0071392146863845	AURKA	gained	0.899940081591025	1	0	0
128	EGFR	1164	Q	R	1	ov	CAMK2A;CAMKA;EGFR	61	QKGSHQIsLDNPDYQ	QKGSHRIsLDNPDYQ	-2	0.239546149923508	0.0138959714431413	AURKA	gained	0.899940081591025	1	1	1
129	TNNT2	206	R	W	1	ucec	MAP3K5	2	QAQTERKsGKRQTER	QAQTEWKsGKRQTER	-2	0.0163182049974503	0.261218765935747	AURKA	lost	0.899940081591025	1	0	0
130	CGB	115	R	H	1	ucec	PKA_GROUP	2	CALCRRStTDCGGPK	CALCRHStTDCGGPK	-2	0.00420703722590515	0.148776134625191	AURKA	lost	0.899940081591025	1	0	0
131	MAP2	1538	R	H	1	ucec	MARK1	3	KSPEKRSsLPRPSSI	KSPEKHSsLPRPSSI	-2	0.0130035696073432	0.229984701682815	AURKA	lost	0.899940081591025	1	0	0
132	NINL	446	R	M	1	ucec	AURKB	1	QGYRERLsLLRSEVE	QGYREMLsLLRSEVE	-2	0.0461499235084141	0.495410504844467	AURKA	lost	0.899940081591025	1	1	0
133	NDRG1	362	S	R	1	ucec	PRKACA;SGK1	19	SEGTRSRsHTSEGAH	SEGTRRRsHTSEGAH	-2	0.29742478327384	0.0313615502294748	AURKA	gained	0.899940081591025	1	0	1
134	KIT	739	R	K	1	ucec	PRKCA	3	TKADKRRsVRIGSYI	TKADKKRsVRIGSYI	-2	0.0291942886282509	0.248342682304946	AURKA	lost	0.899940081591025	1	0	1
135	CYTH2	390	R	W	1	ucec	PKC_GROUP;PRKCA;PRKCB;PRKCG	4	AARKKRIsVKKKQEQ	AARKKWIsVKKKQEQ	-2	0.0318714941356451	0.390744518103009	AURKA	lost	0.899940081591025	1	0	0
136	SRRM1	570	R	L	1	blca	MTOR	17	PPPRRRRtPTPPPRR	PPPRRLRtPTPPPRR	-2	0.00385059684251059	0.110897189064305	AURKB	lost	0.936188142495419	1	0	0
137	KIF2C	93	R	Q	1	brca	AURKB	6	IQKQKRRsVNSKIPA	IQKQKQRsVNSKIPA	-2	0.0169426261070466	0.208445642407907	AURKB	lost	0.936188142495419	1	1	0
138	GRK1	19	R	Q	1	brca	GRK1;PKA_GROUP;PRKACA	3	AFIAARGsFDGSSSQ	AFIAAQGsFDGSSSQ	-2	0.0313181876524195	0.315877294313952	AURKB	lost	0.936188142495419	1	0	0
139	KCNH2	893	R	K	1	brca	PRKACA;PRKCA	4	KLSFRRRtDKDTEQP	KLSFRKRtDKDTEQP	-2	0.00872801950969067	0.113720960082146	AURKB	lost	0.936188142495419	1	0	0
140	CASR	896	R	Q	1	brca	PKC_GROUP;PRKCA;PRKCB;PRKCG	10	FKVAARAtLRRSNVS	FKVAAQAtLRRSNVS	-2	0.0225901681427288	0.233731228340393	AURKB	lost	0.936188142495419	1	0	0
141	MAP4K1	169	R	C	1	gbm	MAP4K1;PRKD1	2	ATLARRLsFIGTPYW	ATLARCLsFIGTPYW	-2	0.0037222436144269	0.127839815171352	AURKB	lost	0.936188142495419	1	0	0
142	CASR	896	R	W	1	gbm	PKC_GROUP;PRKCA;PRKCB;PRKCG	10	FKVAARAtLRRSNVS	FKVAAWAtLRRSNVS	-2	0.0225901681427288	0.23501476062123	AURKB	lost	0.936188142495419	1	0	0
143	AICDA	36	R	H	1	gbm	PRKACA	4	YVVKRRDsATSFSLD	YVVKRHDsATSFSLD	-2	0.0420998588114491	0.349377486843794	AURKB	lost	0.936188142495419	1	0	0
144	NOX5	542	R	T	1	hnsc	MAPK1;PRKCB	3	RSVTMRKsQRSSKGS	RSVTMTKsQRSSKGS	-2	0.0224618149146451	0.197278911564626	AURKB	lost	0.936188142495419	1	0	0
145	RBM8A	164	R	I	1	kirc	SRPK1	6	RRGGRRRsRSPDRRR	RRGGRIRsRSPDRRR	-2	0.00333718393017584	0.121293800539084	AURKB	lost	0.936188142495419	1	0	0
146	VCP	744	R	L	1	luad	AKT1	5	AMRFARRsVSDNDIR	AMRFALRsVSDNDIR	-2	0.0121935566679502	0.132075471698113	AURKB	lost	0.936188142495419	1	0	0
147	NFATC4	350	R	S	1	luad	RPS6KA3	4	PALSRRGsLGEEGSE	PALSRSGsLGEEGSE	-2	0.0238737004235657	0.160698241560775	AURKB	lost	0.936188142495419	1	0	0
148	CHN2	169	R	G	1	luad	PRKCD	2	EKVSRRLsRSKNEPR	EKVSRGLsRSKNEPR	-2	0.0056475420356822	0.138749839558465	AURKB	lost	0.936188142495419	1	0	0
149	HDAC7	218	K	R	1	luad	PRKD1	6	NPLLRKEsAPPSLRR	NPLLRREsAPPSLRR	-2	0.132203824926197	0.0165575664227955	AURKB	gained	0.936188142495419	1	0	0
150	PLEK	115	R	W	1	luad	PKC_GROUP;PRKCA	9	ARKSTRRsIRLPETI	ARKSTWRsIRLPETI	-2	0.0295212424592479	0.297137723013734	AURKB	lost	0.936188142495419	1	0	0
151	GTSE1	452	R	L	1	lusc	PLK1	3	RSIRRRDsCLNSKTK	RSIRRLDsCLNSKTK	-2	0.0490309331279682	0.303555384417918	AURKB	lost	0.936188142495419	1	0	0
152	CACNB2	531	R	H	1	lusc	PKA_GROUP;PRKACA	2	KKSQHRSsSSAPHHN	KKSQHHSsSSAPHHN	-2	0.0273392375818252	0.258631754588628	AURKB	lost	0.936188142495419	1	0	0
153	IRS2	304	S	R	1	lusc	IKK_GROUP	13	EFRPRSKsQSSGSSA	EFRPRRKsQSSGSSA	-2	0.113592606854062	0.006546014632268	AURKB	gained	0.936188142495419	1	0	0
154	GLI3	875	R	L	1	lusc	PRKACA	1	CFSSRRSsEASQAEG	CFSSRLSsEASQAEG	-2	0.0120652034398665	0.132075471698113	AURKB	lost	0.936188142495419	1	0	0
155	UTRN	1256	M	R	1	ov	MARK2	2	TLEERMKsTEVLPEK	TLEERRKsTEVLPEK	-2	0.125529457065845	0.00449236298292902	AURKB	gained	0.936188142495419	1	1	0
156	PRC1	468	P	R	1	ov	CDK2	8	LYGSAPRtPSKRRGL	LYGSARRtPSKRRGL	-2	0.156462585034014	0.00885637273777436	AURKB	gained	0.936188142495419	1	1	0
157	YWHAG	57	R	C	1	ov	LATS2	1	VVGARRSsWRVISSI	VVGARCSsWRVISSI	-2	0.0134770889487871	0.186240533949429	AURKB	lost	0.936188142495419	1	0	0
158	TNNT2	206	R	W	1	ucec	MAP3K5	2	QAQTERKsGKRQTER	QAQTEWKsGKRQTER	-2	0.0352971377230137	0.340136054421769	AURKB	lost	0.936188142495419	1	0	0
159	CGB	115	R	H	1	ucec	PKA_GROUP	2	CALCRRStTDCGGPK	CALCRHStTDCGGPK	-2	0.00821460659735592	0.144525734822231	AURKB	lost	0.936188142495419	1	0	0
160	MAP2	1538	R	H	1	ucec	MARK1	3	KSPEKRSsLPRPSSI	KSPEKHSsLPRPSSI	-2	0.0305480682839173	0.277756385573097	AURKB	lost	0.936188142495419	1	0	0
161	PRKAB1	78	R	P	1	ucec	PRKAA1	1	APAQARPtVFRWTGG	APAQAPPtVFRWTGG	-2	0.0341419586702606	0.331408034912078	AURKB	lost	0.936188142495419	1	0	0
162	MAP4K3	168	R	W	1	ucec	MAP4K3	2	ATIAKRKsFIGTPYW	ATIAKWKsFIGTPYW	-2	0.00590424849184957	0.140418431523553	AURKB	lost	0.936188142495419	1	0	0
163	MYBPC3	282	R	W	1	ucec	PKA_GROUP;PRKACA	9	AGGGRRIsDSHEDTG	AGGGRWIsDSHEDTG	-2	0.0364523167757669	0.345270183545116	AURKB	lost	0.936188142495419	1	0	0
164	NDRG1	362	S	R	1	ucec	PRKACA;SGK1	19	SEGTRSRsHTSEGAH	SEGTRRRsHTSEGAH	-2	0.118855089205494	0.00911307919394173	AURKB	gained	0.936188142495419	1	0	1
165	KIT	739	R	K	1	ucec	PRKCA	3	TKADKRRsVRIGSYI	TKADKKRsVRIGSYI	-2	0.0399178539340264	0.212552945706585	AURKB	lost	0.936188142495419	1	0	1
166	YWHAG	57	R	H	1	ucec	LATS2	1	VVGARRSsWRVISSI	VVGARHSsWRVISSI	-2	0.0134770889487871	0.171479912719805	AURKB	lost	0.936188142495419	1	0	0
167	GABRB2	470	R	C	1	ucec	PKC_GROUP	1	SRLRRRAsQLKITIP	SRLRRCAsQLKITIP	-2	0.03029136182775	0.301630085996663	AURKB	lost	0.936188142495419	1	0	0
168	PTGER4	256	R	H	1	blca	PKA_GROUP;PKC_GROUP	1	SDFRRRRsFRRIAGA	SDFRHRRsFRRIAGA	-3	0.0352747113310494	0.386879837584063	CAM-KII_GROUP	lost	0.751340777397115	1	0	0
169	RFWD2	383	S	G	1	blca	ATM	2	SDDSRTAsQLDEFQE	SDDGRTAsQLDEFQE	-4	0.0458063697500317	0.115340692805482	CAM-KII_GROUP	lost	0.751340777397115	1	0	0
170	CDK17	6	R	S	1	blca	CDK17	8	KKFKRRLsLTLRGSQ	KKFKSRLsLTLRGSQ	-3	0.0305798756502982	0.360487247811191	CAM-KII_GROUP	lost	0.751340777397115	1	0	0
171	BCL2L11	84	R	G	1	brca	AKT1	2	FIFMRRSsLLSRSSS	FIFMGRSsLLSRSSS	-3	0.0354015987818805	0.382565664255805	CAM-KII_GROUP	lost	0.751340777397115	1	0	0
172	CDC25B	352	R	Q	1	brca	AURKA;MAPKAPK2	6	NKRRRSVtPPEEQQE	NKRRQSVtPPEEQQE	-3	0.0334982870194138	0.291587362009897	CAM-KII_GROUP	lost	0.751340777397115	1	0	0
173	APOBEC3G	29	R	H	1	brca	PRKACA	2	PILSRRNtVWLCYEV	PILSHRNtVWLCYEV	-3	0.0183986803705114	0.3009770333714	CAM-KII_GROUP	lost	0.751340777397115	1	0	0
174	BCL2L11	91	R	Q	1	coadread	AKT1	2	SLLSRSSsGYFSFDT	SLLSQSSsGYFSFDT	-3	0.0276614642811826	0.270904707524426	CAM-KII_GROUP	lost	0.751340777397115	1	0	0
175	TP53	266	G	R	4	gbm,hnsc,ov	AURKB;DAPK1	4	GNLLGRNsFEVRVCA	GNLLRRNsFEVRVCA	-3	0.319375713741911	0.0220784164446136	CAM-KII_GROUP	gained	0.751340777397115	4	0	1
176	KCNK9	370	R	H	1	gbm	PRKACA	1	RLMKRRKsV*-----	RLMKHRKsV*-----	-3	0.00748635959903566	0.757644968912575	CAM-KII_GROUP	lost	0.751340777397115	1	0	0
177	GRIN2A	1288	R	H	1	gbm	CAMK2A;CAMK2B	1	LRISRQHsYDNIVDK	LRISHQHsYDNIVDK	-3	0.0120543078289557	0.253901789113057	CAM-KII_GROUP	lost	0.751340777397115	1	0	0
178	TAGLN	179	M	I	1	hnsc	PRKCA	4	MGSNRGAsQAGMTGY	IGSNRGAsQAGMTGY	-7	0.100748635959904	0.0484710062174851	CAM-KII_GROUP	gained	0.751340777397115	1	0	0
179	TPH1	55	R	G	1	hnsc	PKA_GROUP;PRKACA	1	RKSKRRNsEFEIFVD	RKSKGRNsEFEIFVD	-3	0.0280421266336759	0.353635325466311	CAM-KII_GROUP	lost	0.751340777397115	1	0	0
180	VPS72	165	R	Q	1	hnsc	CAM-KII_GROUP	3	PHCERPLtQEELLRE	PHCEQPLtQEELLRE	-3	0.000507549803324451	0.157594213932242	CAM-KII_GROUP	lost	0.751340777397115	1	0	0
181	AVPR2	252	R	Q	1	kirc	PRKACA	2	RRGRRTGsPGEGAHV	RRGRQTGsPGEGAHV	-3	0.0291841136911559	0.276741530262657	CAM-KII_GROUP	lost	0.751340777397115	1	0	0
182	EIF2S2	1	M	L	1	kirc	CSNK2A1	21	------MsGDEMIFD	------LsGDEMIFD	-1	0.151122953939855	0.0356553736835427	CAM-KII_GROUP	gained	0.751340777397115	1	0	0
183	FOXO1	326	G	R	1	kirc	CSNK1A1;DYRK1A;NLK	6	STISGRLsPIMTEQD	STISRRLsPIMTEQD	-3	0.241593706382439	0.0104047709681512	CAM-KII_GROUP	gained	0.751340777397115	1	0	1
184	REPS2	459	S	C	1	kirc	CDK1	2	RPRSRSYsSTSIEEA	RPRCRSYsSTSIEEA	-4	0.0242355031087425	0.102271285369877	CAM-KII_GROUP	lost	0.751340777397115	1	0	0
185	ACIN1	1175	R	L	1	luad	AKT1;SRPK2	6	GPRSRSRsRDRRRKE	GPLSRSRsRDRRRKE	-5	0.101256185763228	0.0485978936683162	CAM-KII_GROUP	gained	0.751340777397115	1	0	0
186	RAPGEF2	957	R	L	1	luad	PRKCQ	5	KKRVRRSsFLNAKKL	KKRVLRSsFLNAKKL	-3	0.0186524552721736	0.29755107219896	CAM-KII_GROUP	lost	0.751340777397115	1	0	0
187	NOX5	537	R	S	1	luad	MAPK1;PRKCB	3	KRLSRSVtMRKSQRS	KRLSSSVtMRKSQRS	-3	0.00444106077908895	0.1904580636975	CAM-KII_GROUP	lost	0.751340777397115	1	0	0
188	ERBB3	1120	R	G	1	lusc	CDK5	1	RSRSRSRsPRPRGDS	RSRSGSRsPRPRGDS	-3	0.0364166983885294	0.388275599543205	CAM-KII_GROUP	lost	0.751340777397115	1	0	0
189	HIST1H3H	9	R	G	1	ov	DAPK3	1	KQTARKStGGKAPRK	KQTAGKStGGKAPRK	-3	0.0418728587742672	0.405278517954574	CAM-KII_GROUP	lost	0.751340777397115	1	0	0
190	NFKB1	335	R	Q	1	ov	PKA_GROUP;PRKACA	5	FVQLRRKsDLETSEP	FVQLQRKsDLETSEP	-3	0.0428879583809161	0.320137038446898	CAM-KII_GROUP	lost	0.751340777397115	1	0	0
191	RPS6	232	R	H	1	ucec	P70S6K_GROUP;PAK2;PRKCD;RPS6KA1;RPS6KA3;RPS6KB1;RSK_GROUP	98	IAKRRRLsSLRASTS	IAKRHRLsSLRASTS	-3	0.00279152391828448	0.18018018018018	CAM-KII_GROUP	lost	0.751340777397115	1	0	0
192	BCL2L11	84	R	T	1	ucec	AKT1	2	FIFMRRSsLLSRSSS	FIFMTRSsLLSRSSS	-3	0.0354015987818805	0.295774647887324	CAM-KII_GROUP	lost	0.751340777397115	1	0	0
193	LIMK2	265	R	C	1	ucec	PRKCD	11	RSLRRSNsISKSPGP	RSLRCSNsISKSPGP	-3	0.0229666286004314	0.328638497652582	CAM-KII_GROUP	lost	0.751340777397115	1	0	0
194	ITPR1	1746	R	G	1	ucec	PRKACA;PRKG1	7	RPSGRREsLTSFGNG	RPSGGREsLTSFGNG	-3	0.0197944423296536	0.312904453749524	CAM-KII_GROUP	lost	0.751340777397115	1	0	0
195	LIMK2	265	R	H	1	ucec	PRKCD	11	RSLRRSNsISKSPGP	RSLRHSNsISKSPGP	-3	0.0229666286004314	0.328257835300089	CAM-KII_GROUP	lost	0.751340777397115	1	0	0
196	MAPT	741	R	W	1	ucec	CAMK2A;CDK1;CDK5;CSNK1D;DYRK1A;GSK3A;GSK3B;MAPK1;MAPK12;MAPK13;MAPK3;MARK1;PKN1;PRKACA;TTBK1	60	DTSPRHLsNVSSTGS	DTSPWHLsNVSSTGS	-3	0.030326100748636	0.367846719959396	CAM-KII_GROUP	lost	0.751340777397115	1	0	0
197	OSBP	237	R	H	1	ucec	PRKD1	11	TALQRSLsELESLKL	TALQHSLsELESLKL	-3	0.0129425199847735	0.258089074990483	CAM-KII_GROUP	lost	0.751340777397115	1	0	0
198	MYOM2	74	R	P	1	ucec	PRKACA	1	VCAKRVStQEDEEQE	VCAKPVStQEDEEQE	-3	0.00621748509072453	0.166222560588758	CAM-KII_GROUP	lost	0.751340777397115	1	0	0
199	HIST1H2BG	34	R	C	1	ucec	PKA_GROUP	1	RKRSRKEsYSVYVYK	RKRSCKEsYSVYVYK	-3	0.0341327242735693	0.381169902296663	CAM-KII_GROUP	lost	0.751340777397115	1	0	0
200	PTGER4	256	R	H	1	blca	PKA_GROUP;PKC_GROUP	1	SDFRRRRsFRRIAGA	SDFRHRRsFRRIAGA	-3	0.0233591468833312	0.277389869239558	CAMK1	lost	0.812024459396555	1	0	0
201	SNAI1	243	R	Q	1	brca	PAK1	2	QACARTFsRMSLLHK	QACAQTFsRMSLLHK	-3	0.0408785070458296	0.309127840548432	CAMK1	lost	0.812024459396555	1	0	0
202	CDC25A	121	R	S	1	brca	CHEK1;CHEK2	10	PALKRSHsDSLDHDI	PALKSSHsDSLDHDI	-3	0.0360543354068808	0.343531801447251	CAMK1	lost	0.812024459396555	1	0	0
203	CDC25B	352	R	Q	1	brca	AURKA;MAPKAPK2	6	NKRRRSVtPPEEQQE	NKRRQSVtPPEEQQE	-3	0.0121873809826076	0.175701409165926	CAMK1	lost	0.812024459396555	1	0	0
204	AHNAK	5779	R	C	1	brca	PKB_GROUP	16	KPRHRSNsFSDEREF	KPRHCSNsFSDEREF	-3	0.0361812872921163	0.350641107020439	CAMK1	lost	0.812024459396555	1	0	0
205	KCNK9	370	R	H	1	gbm	PRKACA	1	RLMKRRKsV*-----	RLMKHRKsV*-----	-3	0.00355465278659388	0.352291481528501	CAMK1	lost	0.812024459396555	1	0	0
206	SMAD3	420	R	H	1	hnsc	MAP3K7	15	SPSIRCSsVS*----	SPSIHCSsVS*----	-3	0.00406246032753586	0.250729973340104	CAMK1	lost	0.812024459396555	1	0	0
207	VPS72	165	R	Q	1	hnsc	CAM-KII_GROUP	3	PHCERPLtQEELLRE	PHCEQPLtQEELLRE	-3	0.0495112352418433	0.341373619398248	CAMK1	lost	0.812024459396555	1	0	0
208	MAP2K1	294	G	R	1	hnsc	CDK1;MAP2K_GROUP;MAPK1;MAPK3;PAK1	16	RTPGRPLsSYGMDSR	RTPRRPLsSYGMDSR	-4	0.105370064745461	0.0398628919639457	CAMK1	gained	0.812024459396555	1	0	1
209	ACIN1	1175	R	L	1	luad	AKT1;SRPK2	7	REGPRSRsRSRDRRR	REGPLSRsRSRDRRR	-3	0.029960644915577	0.161355846134315	CAMK1	lost	0.812024459396555	1	0	0
210	RAPGEF2	957	R	L	1	luad	PRKCQ	5	KKRVRRSsFLNAKKL	KKRVLRSsFLNAKKL	-3	0.0266598958994541	0.154500444331598	CAMK1	lost	0.812024459396555	1	0	0
211	RUNX2	337	R	M	1	luad	MAPK3	4	TDVPRRIsDDDTATS	TDVPMRIsDDDTATS	-3	0.043544496635775	0.32271169226863	CAMK1	lost	0.812024459396555	1	0	0
212	NOX5	537	R	S	1	luad	MAPK1;PRKCB	3	KRLSRSVtMRKSQRS	KRLSSSVtMRKSQRS	-3	0.0280563666370446	0.309127840548432	CAMK1	lost	0.812024459396555	1	0	0
213	PDE3A	460	R	I	1	lusc	PRKCA	4	APVRRDRsTSIKLQE	APVRIDRsTSIKLQE	-3	0.00418941221277136	0.137361939824806	CAMK1	lost	0.812024459396555	1	0	0
214	CDK17	13	R	L	1	lusc	CDK17	8	KKFKRRLsLTLRGSQ	KKFKRRLsLTLLGSQ	4	0.106893487368287	0.0356734797511743	CAMK1	gained	0.812024459396555	1	0	0
215	ERBB3	1120	R	G	1	lusc	CDK5	1	RSRSRSRsPRPRGDS	RSRSGSRsPRPRGDS	-3	0.0483686682747239	0.337184207185477	CAMK1	lost	0.812024459396555	1	0	0
216	UTRN	1256	M	R	1	ov	MARK2	2	LEERMKStEVLPEKT	LEERRKStEVLPEKT	-3	0.279294147518091	0.0328805382759934	CAMK1	gained	0.812024459396555	1	0	0
217	GLI1	637	R	Q	2	ov,ucec	PRKACA	1	AGVTRRAsDPAQAAD	AGVTQRAsDPAQAAD	-3	0.0241208581947442	0.237400025390377	CAMK1	lost	0.812024459396555	2	0	1
218	CAD	1403	R	W	1	ov	PKA_GROUP;PRKACA	14	GAGGRRLsSFVTKGY	GAGGWRLsSFVTKGY	-3	0.045829630570014	0.40078710168846	CAMK1	lost	0.812024459396555	1	0	0
219	TAOK3	356	S	R	1	ov	ATM	2	SMSVSTGsQSSSVNS	SMSVRTGsQSSSVNS	-3	0.401802716770344	0.0479878126190174	CAMK1	gained	0.812024459396555	1	0	0
220	RPS6	232	R	H	1	ucec	P70S6K_GROUP;PAK2;PRKCD;RPS6KA1;RPS6KA3;RPS6KB1;RSK_GROUP	98	IAKRRRLsSLRASTS	IAKRHRLsSLRASTS	-3	0.0154881299987305	0.229782912276247	CAMK1	lost	0.812024459396555	1	0	0
221	LIMK2	265	R	C	1	ucec	PRKCD	11	RSLRRSNsISKSPGP	RSLRCSNsISKSPGP	-3	0.00330074901612289	0.130379586136854	CAMK1	lost	0.812024459396555	1	0	0
222	CUX1	1223	R	W	1	ucec	PKA_GROUP;PRKACA	4	AYMKRRHsSVSDSQP	AYMKWRHsSVSDSQP	-3	0.0397359400787102	0.366763996445347	CAMK1	lost	0.812024459396555	1	0	0
223	EPB42	275	R	H	1	ucec	PKA_GROUP	2	LLNKRRGsVPILRQW	LLNKHRGsVPILRQW	-3	0.0426558334391266	0.379586136854132	CAMK1	lost	0.812024459396555	1	0	0
224	LIMK2	265	R	H	1	ucec	PRKCD	11	RSLRRSNsISKSPGP	RSLRHSNsISKSPGP	-3	0.00330074901612289	0.130379586136854	CAMK1	lost	0.812024459396555	1	0	0
225	OSBP	237	R	H	1	ucec	PRKD1	11	TALQRSLsELESLKL	TALQHSLsELESLKL	-3	0.0272946553256316	0.305065380220896	CAMK1	lost	0.812024459396555	1	0	0
226	HIST1H2BG	34	R	C	1	ucec	PKA_GROUP	1	RKRSRKEsYSVYVYK	RKRSCKEsYSVYVYK	-3	0.0476069569633109	0.402183572426051	CAMK1	lost	0.812024459396555	1	0	0
227	PTGER4	256	R	H	1	blca	PKA_GROUP;PKC_GROUP	1	SDFRRRRsFRRIAGA	SDFRHRRsFRRIAGA	-3	0.0448807854137447	0.432105061838582	CAMK2A	lost	0.886620462286661	1	0	0
228	DDX58	767	R	H	1	blca	CSNK2A1	2	DSILRLQtWDEAVFR	DSILHLQtWDEAVFR	-3	0.00573760040800714	0.200688512048961	CAMK2A	lost	0.886620462286661	1	0	0
229	BCL2L11	84	R	G	1	brca	AKT1	2	FIFMRRSsLLSRSSS	FIFMGRSsLLSRSSS	-3	0.0302180288155043	0.313782991202346	CAMK2A	lost	0.886620462286661	1	0	0
230	CDC25A	121	R	S	1	brca	CHEK1;CHEK2	10	PALKRSHsDSLDHDI	PALKSSHsDSLDHDI	-3	0.0441157720260105	0.211781206171108	CAMK2A	lost	0.886620462286661	1	0	0
231	APOBEC3G	29	R	H	1	brca	PRKACA	2	PILSRRNtVWLCYEV	PILSHRNtVWLCYEV	-3	0.0365931403799567	0.393981894683157	CAMK2A	lost	0.886620462286661	1	0	0
232	MBD3	87	N	S	1	brca	AURKA	12	RQRVRYDsSNQVKGK	RQRVRYDsSSQVKGK	2	0.120744613030728	0.0495983679714395	CAMK2A	gained	0.886620462286661	1	1	0
233	BCL2L11	91	R	Q	1	coadread	AKT1	2	SLLSRSSsGYFSFDT	SLLSQSSsGYFSFDT	-3	0.0248629351013643	0.341833482085937	CAMK2A	lost	0.886620462286661	1	0	0
234	TP53	266	G	R	4	gbm,hnsc,ov	AURKB;DAPK1	4	GNLLGRNsFEVRVCA	GNLLRRNsFEVRVCA	-3	0.277827361978835	0.0201453525436695	CAMK2A	gained	0.886620462286661	4	0	1
235	PHKA1	1015	R	H	1	gbm	PHK_GROUP;PHKA1;PRKACA	4	QVEFRRLsISAESQS	QVEFHRLsISAESQS	-3	0.0357006247609333	0.390539334438353	CAMK2A	lost	0.886620462286661	1	0	0
236	KCNK9	370	R	H	1	gbm	PRKACA	1	RLMKRRKsV*-----	RLMKHRKsV*-----	-3	0.00204003570062476	0.919163585362744	CAMK2A	lost	0.886620462286661	1	0	0
237	GRIN2A	1288	R	H	1	gbm	CAMK2A;CAMK2B	1	LRISRQHsYDNIVDK	LRISHQHsYDNIVDK	-3	0.000382506693867143	0.160780313655489	CAMK2A	lost	0.886620462286661	1	1	0
238	CIITA	283	R	Q	1	gbm	MAPK1;MAPK3	2	TSPDRPGsTSPFAPS	TSPDQPGsTSPFAPS	-3	0.0453907943389009	0.431340048450848	CAMK2A	lost	0.886620462286661	1	0	1
239	SMAD3	420	R	H	1	hnsc	MAP3K7	15	SPSIRCSsVS*----	SPSIHCSsVS*----	-3	0.0112201963534362	0.553487186025755	CAMK2A	lost	0.886620462286661	1	0	0
240	KCNN2	559	R	L	1	hnsc	PRKACA	1	AERSRSSsRRRRSSS	AERSLSSsRRRRSSS	-3	0.0189978324620681	0.311360448807854	CAMK2A	lost	0.886620462286661	1	0	0
241	VHL	74	V	D	3	kirc	CSNK1A1;GSK3B	2	SVNSREPsQVIFCNR	SVNSREPsQDIFCNR	2	0.113476985847252	0.00803264057121	CAMK2A	gained	0.886620462286661	3	1	1
242	FOXO1	326	G	R	1	kirc	CSNK1A1;DYRK1A;NLK	6	STISGRLsPIMTEQD	STISRRLsPIMTEQD	-3	0.282162437842662	0.0225678949381614	CAMK2A	gained	0.886620462286661	1	0	1
243	REPS2	459	S	C	1	kirc	CDK1	2	RPRSRSYsSTSIEEA	RPRCRSYsSTSIEEA	-4	0.0334055845977305	0.100089251561902	CAMK2A	lost	0.886620462286661	1	0	0
244	RUNX2	337	R	M	1	luad	MAPK3	4	TDVPRRIsDDDTATS	TDVPMRIsDDDTATS	-3	0.00459008032640571	0.210506183858218	CAMK2A	lost	0.886620462286661	1	0	0
245	BUB1B	677	R	H	1	luad	PLK1	4	IEDSREAtHSSGFSG	IEDSHEAtHSSGFSG	-3	0.0271579752645671	0.354838709677419	CAMK2A	lost	0.886620462286661	1	0	1
246	NOX5	537	R	S	1	luad	MAPK1;PRKCB	3	KRLSRSVtMRKSQRS	KRLSSSVtMRKSQRS	-3	0.0186153257682009	0.176845594797909	CAMK2A	lost	0.886620462286661	1	0	0
247	EIF4B	415	R	L	1	lusc	RPS6KA1;RPS6KB1	11	ETQERERsRTGSESS	ETQELERsRTGSESS	-3	0.0465383144205024	0.432997577457606	CAMK2A	lost	0.886620462286661	1	0	0
248	HNRNPA1	194	R	T	1	lusc	AKT1;CSNK2A1;MKNK1	5	SSSQRGRsGSGNFGG	SSSQTGRsGSGNFGG	-3	0.0290705087339028	0.362488843554762	CAMK2A	lost	0.886620462286661	1	0	0
249	FCGR2A	299	D	N	2	lusc,ucec	BLK;LYN;SYK	5	TLNPRAPtDDDKNIY	TLNPRAPtDNDKNIY	2	0.0138977432105062	0.151600153002678	CAMK2A	lost	0.886620462286661	2	0	0
250	ERBB3	1120	R	G	1	lusc	CDK5	1	RSRSRSRsPRPRGDS	RSRSGSRsPRPRGDS	-3	0.0300905265842152	0.313527986739768	CAMK2A	lost	0.886620462286661	1	0	0
251	KIT	956	R	Q	1	ov	PRKCA	3	DHSVRINsVGSTASS	DHSVQINsVGSTASS	-3	0.0299630243529262	0.367206426112457	CAMK2A	lost	0.886620462286661	1	0	1
252	TAOK3	356	S	R	1	ov	ATM	2	SMSVSTGsQSSSVNS	SMSVRTGsQSSSVNS	-3	0.182838199668494	0.0237154150197628	CAMK2A	gained	0.886620462286661	1	0	0
253	BLM	643	R	C	1	ucec	CHEK1	1	LKHERFQsLSFPHTK	LKHECFQsLSFPHTK	-3	0.0396531939308938	0.489353563687365	CAMK2A	lost	0.886620462286661	1	0	1
254	BCL2L11	84	R	T	1	ucec	AKT1	2	FIFMRRSsLLSRSSS	FIFMTRSsLLSRSSS	-3	0.0302180288155043	0.367588932806324	CAMK2A	lost	0.886620462286661	1	0	0
255	LIMK2	265	R	C	1	ucec	PRKCD	11	RSLRRSNsISKSPGP	RSLRCSNsISKSPGP	-3	0.00854264949636619	0.250924391176846	CAMK2A	lost	0.886620462286661	1	0	0
256	LIMK2	265	R	H	1	ucec	PRKCD	11	RSLRRSNsISKSPGP	RSLRHSNsISKSPGP	-3	0.00854264949636619	0.221216371286498	CAMK2A	lost	0.886620462286661	1	0	0
257	MAPT	741	R	W	1	ucec	CAMK2A;CDK1;CDK5;CSNK1D;DYRK1A;GSK3A;GSK3B;MAPK1;MAPK12;MAPK13;MAPK3;MARK1;PKN1;PRKACA;TTBK1	60	DTSPRHLsNVSSTGS	DTSPWHLsNVSSTGS	-3	0.0291980109651919	0.428917506056356	CAMK2A	lost	0.886620462286661	1	1	0
258	OSBP	237	R	H	1	ucec	PRKD1	11	TALQRSLsELESLKL	TALQHSLsELESLKL	-3	0.0320030600535509	0.377024097921714	CAMK2A	lost	0.886620462286661	1	0	0
259	MYOM2	74	R	P	1	ucec	PRKACA	1	VCAKRVStQEDEEQE	VCAKPVStQEDEEQE	-3	0.0473033278082366	0.439245186790769	CAMK2A	lost	0.886620462286661	1	0	0
260	HIST1H2BG	34	R	C	1	ucec	PKA_GROUP	1	RKRSRKEsYSVYVYK	RKRSCKEsYSVYVYK	-3	0.0225678949381614	0.384291725105189	CAMK2A	lost	0.886620462286661	1	0	0
261	PTGER4	256	R	H	1	blca	PKA_GROUP;PKC_GROUP	1	SDFRRRRsFRRIAGA	SDFRHRRsFRRIAGA	-3	0.00939086294416244	0.225380710659898	CAMK2G	lost	0.799371827411167	1	0	0
262	DDX58	767	R	H	1	blca	CSNK2A1	2	DSILRLQtWDEAVFR	DSILHLQtWDEAVFR	-3	0.0307106598984772	0.355964467005076	CAMK2G	lost	0.799371827411167	1	0	0
263	CDK17	6	R	S	1	blca	CDK17	8	KKFKRRLsLTLRGSQ	KKFKSRLsLTLRGSQ	-3	0.0368020304568528	0.374365482233503	CAMK2G	lost	0.799371827411167	1	0	0
264	APOBEC3G	29	R	H	1	brca	PRKACA	2	PILSRRNtVWLCYEV	PILSHRNtVWLCYEV	-3	0.00824873096446701	0.218781725888325	CAMK2G	lost	0.799371827411167	1	0	0
265	BCL2L11	91	R	Q	1	coadread	AKT1	2	SLLSRSSsGYFSFDT	SLLSQSSsGYFSFDT	-3	0.0413705583756345	0.290228426395939	CAMK2G	lost	0.799371827411167	1	0	0
266	TP53	266	G	R	4	gbm,hnsc,ov	AURKB;DAPK1	4	GNLLGRNsFEVRVCA	GNLLRRNsFEVRVCA	-3	0.237944162436548	0.0112944162436548	CAMK2G	gained	0.799371827411167	4	0	1
267	KCNK9	370	R	H	1	gbm	PRKACA	1	RLMKRRKsV*-----	RLMKHRKsV*-----	-3	0.000634517766497462	0.577918781725888	CAMK2G	lost	0.799371827411167	1	0	0
268	GRIN2A	1288	R	H	1	gbm	CAMK2A;CAMK2B	1	LRISRQHsYDNIVDK	LRISHQHsYDNIVDK	-3	0.0184010152284264	0.280710659898477	CAMK2G	lost	0.799371827411167	1	1	0
269	AICDA	36	R	H	1	gbm	PRKACA	4	YVVKRRDsATSFSLD	YVVKRHDsATSFSLD	-2	0.0496192893401015	0.11751269035533	CAMK2G	lost	0.799371827411167	1	0	0
270	SMAD3	420	R	H	1	hnsc	MAP3K7	15	SPSIRCSsVS*----	SPSIHCSsVS*----	-3	0.0274111675126904	0.932233502538071	CAMK2G	lost	0.799371827411167	1	0	0
271	VPS72	165	R	Q	1	hnsc	CAM-KII_GROUP	3	PHCERPLtQEELLRE	PHCEQPLtQEELLRE	-3	0.0293147208121827	0.248096446700508	CAMK2G	lost	0.799371827411167	1	1	0
272	AVPR2	252	R	Q	1	kirc	PRKACA	2	RRGRRTGsPGEGAHV	RRGRQTGsPGEGAHV	-3	0.0366751269035533	0.269289340101523	CAMK2G	lost	0.799371827411167	1	0	0
273	FOXO1	326	G	R	1	kirc	CSNK1A1;DYRK1A;NLK	6	STISGRLsPIMTEQD	STISRRLsPIMTEQD	-3	0.286421319796954	0.0203045685279188	CAMK2G	gained	0.799371827411167	1	0	1
274	ACIN1	1175	R	L	1	luad	AKT1;SRPK2	6	GPRSRSRsRDRRRKE	GPLSRSRsRDRRRKE	-5	0.123223350253807	0.0336294416243655	CAMK2G	gained	0.799371827411167	1	0	0
275	RAPGEF2	957	R	L	1	luad	PRKCQ	5	KKRVRRSsFLNAKKL	KKRVLRSsFLNAKKL	-3	0.0229695431472081	0.223604060913706	CAMK2G	lost	0.799371827411167	1	0	0
276	RUNX2	337	R	M	1	luad	MAPK3	4	TDVPRRIsDDDTATS	TDVPMRIsDDDTATS	-3	0.0243654822335025	0.317258883248731	CAMK2G	lost	0.799371827411167	1	0	0
277	NOX5	537	R	S	1	luad	MAPK1;PRKCB	3	KRLSRSVtMRKSQRS	KRLSSSVtMRKSQRS	-3	0.00406091370558376	0.190609137055838	CAMK2G	lost	0.799371827411167	1	0	0
278	GLI1	637	R	Q	2	ov,ucec	PRKACA	1	AGVTRRAsDPAQAAD	AGVTQRAsDPAQAAD	-3	0.00279187817258883	0.166878172588832	CAMK2G	lost	0.799371827411167	2	0	1
279	HIST1H3H	9	R	G	1	ov	DAPK3	1	KQTARKStGGKAPRK	KQTAGKStGGKAPRK	-3	0.0348984771573604	0.36751269035533	CAMK2G	lost	0.799371827411167	1	0	0
280	YWHAG	57	R	C	1	ov	LATS2	1	VVGARRSsWRVISSI	VVGARCSsWRVISSI	-2	0.0456852791878173	0.113197969543147	CAMK2G	lost	0.799371827411167	1	0	0
281	NFKB1	335	R	Q	1	ov	PKA_GROUP;PRKACA	5	FVQLRRKsDLETSEP	FVQLQRKsDLETSEP	-3	0.0163705583756345	0.204695431472081	CAMK2G	lost	0.799371827411167	1	0	0
282	LIMK2	265	R	C	1	ucec	PRKCD	11	RSLRRSNsISKSPGP	RSLRCSNsISKSPGP	-3	0.0100253807106599	0.226903553299492	CAMK2G	lost	0.799371827411167	1	0	0
283	LIMK2	265	R	H	1	ucec	PRKCD	11	RSLRRSNsISKSPGP	RSLRHSNsISKSPGP	-3	0.0100253807106599	0.226649746192893	CAMK2G	lost	0.799371827411167	1	0	0
284	YWHAG	57	R	H	1	ucec	LATS2	1	VVGARRSsWRVISSI	VVGARHSsWRVISSI	-2	0.0456852791878173	0.113071065989848	CAMK2G	lost	0.799371827411167	1	0	0
285	OSBP	237	R	H	1	ucec	PRKD1	11	TALQRSLsELESLKL	TALQHSLsELESLKL	-3	0.00126903553299492	0.174619289340102	CAMK2G	lost	0.799371827411167	1	0	0
286	PTGER4	256	R	H	1	blca	PKA_GROUP;PKC_GROUP	1	SDFRRRRsFRRIAGA	SDFRHRRsFRRIAGA	-3	0.0407515551605941	0.320299606449156	CAMKA	lost	0.854724725995514	1	0	0
287	DDX58	767	R	H	1	blca	CSNK2A1	2	DSILRLQtWDEAVFR	DSILHLQtWDEAVFR	-3	0.00685540180271677	0.180525580804875	CAMKA	lost	0.854724725995514	1	0	0
288	CDK17	6	R	S	1	blca	CDK17	8	KKFKRRLsLTLRGSQ	KKFKSRLsLTLRGSQ	-3	0.0176463120477339	0.205915957851974	CAMKA	lost	0.854724725995514	1	0	0
289	BCL2L11	84	R	G	1	brca	AKT1	2	FIFMRRSsLLSRSSS	FIFMGRSsLLSRSSS	-3	0.0111717659007236	0.197029325885489	CAMKA	lost	0.854724725995514	1	0	0
290	CDC25B	352	R	Q	1	brca	AURKA;MAPKAPK2	6	NKRRRSVtPPEEQQE	NKRRQSVtPPEEQQE	-3	0.0478608607337819	0.347848165545258	CAMKA	lost	0.854724725995514	1	0	0
291	AHNAK	5779	R	C	1	brca	PKB_GROUP	16	KPRHRSNsFSDEREF	KPRHCSNsFSDEREF	-3	0.043290592865304	0.403960898819347	CAMKA	lost	0.854724725995514	1	0	0
292	CCND3	278	P	R	1	brca	GSK3B;MAPK11;MAPK12;MAPK13	6	SSQGPSQtSTPTDVT	SSQGRSQtSTPTDVT	-3	0.266091151453599	0.0391011806525327	CAMKA	gained	0.854724725995514	1	0	1
293	GJA1	362	R	Q	1	coadread	PRKCE	12	IVDQRPSsRASSRAS	IVDQQPSsRASSRAS	-3	0.0488764758156659	0.351148914561381	CAMKA	lost	0.854724725995514	1	0	0
294	TP53	266	G	R	4	gbm,hnsc,ov	AURKB;DAPK1	4	GNLLGRNsFEVRVCA	GNLLRRNsFEVRVCA	-3	0.240066014980322	0.0212009648343278	CAMKA	gained	0.854724725995514	4	0	1
295	KCNK9	370	R	H	1	gbm	PRKACA	1	RLMKRRKsV*-----	RLMKHRKsV*-----	-3	0.00380855655706487	0.412847530785832	CAMKA	lost	0.854724725995514	1	0	0
296	GRIN2A	1288	R	H	1	gbm	CAMK2A;CAMK2B	1	LRISRQHsYDNIVDK	LRISHQHsYDNIVDK	-3	0.00241208581947442	0.159705471626254	CAMKA	lost	0.854724725995514	1	1	0
297	KCNN2	559	R	L	1	hnsc	PRKACA	1	AERSRSSsRRRRSSS	AERSLSSsRRRRSSS	-3	0.0425288815538911	0.322965596039101	CAMKA	lost	0.854724725995514	1	0	0
298	VHL	74	V	D	3	kirc	CSNK1A1;GSK3B	2	SVNSREPsQVIFCNR	SVNSREPsQDIFCNR	2	0.164402691379967	0.0269137996699251	CAMKA	gained	0.854724725995514	3	0	1
299	CAMK2A	331	K	Q	1	kirc	CAMK1;CAMK4	2	GVKKRKSsSSVQLME	GVKKRQSsSSVQLME	-2	0.12542846261267	0.0431636409800686	CAMKA	gained	0.854724725995514	1	1	0
300	CLASP2	773	D	H	1	luad	CDK1	2	REASRESsRDTSPVR	REASRESsRHTSPVR	2	0.0118065253269011	0.135076805890567	CAMKA	lost	0.854724725995514	1	0	0
301	RAPGEF2	957	R	L	1	luad	PRKCQ	5	KKRVRRSsFLNAKKL	KKRVLRSsFLNAKKL	-3	0.0264059921289831	0.257204519487114	CAMKA	lost	0.854724725995514	1	0	0
302	RUNX2	337	R	M	1	luad	MAPK3	4	TDVPRRIsDDDTATS	TDVPMRIsDDDTATS	-3	0.00736320934365875	0.196140662688841	CAMKA	lost	0.854724725995514	1	0	0
303	BUB1B	677	R	H	1	luad	PLK1	4	IEDSREAtHSSGFSG	IEDSHEAtHSSGFSG	-3	0.0396089881934747	0.317252761203504	CAMKA	lost	0.854724725995514	1	0	1
304	TRPV6	699	R	P	1	luad	PRKCA	2	WERLRQGtLRRDLRG	WERLPQGtLRRDLRG	-3	0.0088866319664847	0.176843976133046	CAMKA	lost	0.854724725995514	1	0	0
305	EIF4B	415	R	L	1	lusc	RPS6KA1;RPS6KB1	11	ETQERERsRTGSESS	ETQELERsRTGSESS	-3	0.0486225720451949	0.347848165545258	CAMKA	lost	0.854724725995514	1	0	0
306	FCGR2A	299	D	N	2	lusc,ucec	BLK;LYN;SYK	5	TLNPRAPtDDDKNIY	TLNPRAPtDNDKNIY	2	0.0147264186873175	0.148279801955059	CAMKA	lost	0.854724725995514	2	0	0
307	KIT	956	R	Q	1	ov	PRKCA	3	DHSVRINsVGSTASS	DHSVQINsVGSTASS	-3	0.0236130506538022	0.249460454487749	CAMKA	lost	0.854724725995514	1	0	1
308	BLM	643	R	C	1	ucec	CHEK1	1	LKHERFQsLSFPHTK	LKHECFQsLSFPHTK	-3	0.0330074901612289	0.347848165545258	CAMKA	lost	0.854724725995514	1	0	1
309	BCL2L11	84	R	T	1	ucec	AKT1	2	FIFMRRSsLLSRSSS	FIFMTRSsLLSRSSS	-3	0.0111717659007236	0.183826329820998	CAMKA	lost	0.854724725995514	1	0	0
310	LIMK2	265	R	C	1	ucec	PRKCD	11	RSLRRSNsISKSPGP	RSLRCSNsISKSPGP	-3	0.0215818204900343	0.281071473911388	CAMKA	lost	0.854724725995514	1	0	0
311	ITPR1	1746	R	G	1	ucec	PRKACA;PRKG1	7	RPSGRREsLTSFGNG	RPSGGREsLTSFGNG	-3	0.0272946553256316	0.261013076044179	CAMKA	lost	0.854724725995514	1	0	0
312	CUX1	1223	R	W	1	ucec	PKA_GROUP;PRKACA	4	AYMKRRHsSVSDSQP	AYMKWRHsSVSDSQP	-3	0.044052304176717	0.40980068554018	CAMKA	lost	0.854724725995514	1	0	0
313	NR4A2	344	R	H	1	ucec	RPS6KA1	2	GRRGRLPsKPKSPQE	GRRGHLPsKPKSPQE	-3	0.0378316618001777	0.312428589564555	CAMKA	lost	0.854724725995514	1	0	0
314	LIMK2	265	R	H	1	ucec	PRKCD	11	RSLRRSNsISKSPGP	RSLRHSNsISKSPGP	-3	0.0215818204900343	0.243112860225974	CAMKA	lost	0.854724725995514	1	0	0
315	OSBP	237	R	H	1	ucec	PRKD1	11	TALQRSLsELESLKL	TALQHSLsELESLKL	-3	0.0484956201599594	0.351529770217088	CAMKA	lost	0.854724725995514	1	0	0
316	MYOM2	74	R	P	1	ucec	PRKACA	1	VCAKRVStQEDEEQE	VCAKPVStQEDEEQE	-3	0.0441792560619525	0.277262917354323	CAMKA	lost	0.854724725995514	1	0	0
317	HIST1H2BG	34	R	C	1	ucec	PKA_GROUP	1	RKRSRKEsYSVYVYK	RKRSCKEsYSVYVYK	-3	0.0497651390123143	0.432271169226863	CAMKA	lost	0.854724725995514	1	0	0
318	MKL1	454	S	C	1	blca	MAPK1;MAPK3	11	PPVSPTPsERSLLST	PPVCPTPsERSLLST	-4	0.045829630570014	0.207185476704329	CAMKK1	lost	0.794225805086539	1	0	1
319	TP53	146	W	S	1	blca	CSNK2A1	4	VQLWVDStPPPGTRV	VQLSVDStPPPGTRV	-4	0.17671702424781	0.0281833185222801	CAMKK1	gained	0.794225805086539	1	1	1
320	HNRNPA1	359	G	S	1	brca	MKNK1	12	GGSSSSSsYGSGRRF	GSSSSSSsYGSGRRF	-6	0.0406246032753586	0.1037196902374	CAMKK1	lost	0.794225805086539	1	0	0
321	TOB1	147	S	L	1	brca	MAPK1;MAPK3;MAPK9	4	PASSVSSsPSPPFGH	PALSVSSsPSPPFGH	-5	0.153484829249714	0.0477339088485464	CAMKK1	gained	0.794225805086539	1	1	0
322	MKNK1	259	S	C	1	kirc	MAPK1;MAPK14	9	ITTPELTtPCGSAEY	ITTPELTtPCGCAEY	4	0.0396089881934747	0.153865684905421	CAMKK1	lost	0.794225805086539	1	0	0
323	REPS2	459	S	C	1	kirc	CDK1	2	RPRSRSYsSTSIEEA	RPRCRSYsSTSIEEA	-4	0.029706741145106	0.150311032118827	CAMKK1	lost	0.794225805086539	1	0	0
324	ABCB1	674	G	V	1	luad	PKC_GROUP;PRKACA;PRKCA	3	RKRSTRRsVRGSQAQ	RKRSTRRsVRVSQAQ	3	0.0387203249968262	0.136473276628158	CAMKK1	lost	0.794225805086539	1	0	0
325	MAPK10	212	R	S	1	luad	MAP2K4;MAP2K7	15	GLARTAGtSFMMTPY	GLASTAGtSFMMTPY	-4	0.156785578265837	0.03072235622699	CAMKK1	gained	0.794225805086539	1	1	0
326	SYK	297	S	C	1	luad	CHEK1	6	GIISRIKsYSFPKPG	GIISRIKsYCFPKPG	2	0.111209851466294	0.0340231052431129	CAMKK1	gained	0.794225805086539	1	1	1
327	CACNB2	550	S	P	1	luad	CAMK2D	1	RGLSRQEtFDSETQE	RGLPRQEtFDSETQE	-4	0.0225974355719182	0.14853370572553	CAMKK1	lost	0.794225805086539	1	0	0
328	NDE1	224	S	L	1	luad	CDK2	7	GPSSSLNtPGSFRRG	GPSLSLNtPGSFRRG	-4	0.0224704836866827	0.147391138758411	CAMKK1	lost	0.794225805086539	1	0	0
329	AVPR2	251	R	S	1	lusc	PRKACA	2	RRGRRTGsPGEGAHV	RRGSRTGsPGEGAHV	-4	0.208201091786213	0.0463374381109559	CAMKK1	gained	0.794225805086539	1	0	0
330	MAP3K5	834	P	S	1	ov	MAP3K5;PDK1;PDPK1	11	GINPCTEtFTGTLQY	GINSCTEtFTGTLQY	-4	0.197410181541196	0.0331344420464644	CAMKK1	gained	0.794225805086539	1	0	0
331	CDK12	683	P	T	1	ucec	CDK12	24	ELPGGDLsPPDSPEP	ELPGGDLsPTDSPEP	2	0.0417671702424781	0.107401294909229	CAMKK1	lost	0.794225805086539	1	0	1
332	MAP4	790	K	M	1	blca	CDK1	16	KAPEKRAsPSKPASA	KAPEKRAsPSMPASA	3	0.0469028804486362	0.154601070609228	CDK_GROUP	lost	0.906469538618404	1	1	0
333	EIF4EBP1	86	S	N	1	blca	MAPK1;MTOR	8	PTIPGVTsPSSDEPP	PTIPGVTsPSNDEPP	3	0.0270201376497578	0.102090237063472	CDK_GROUP	lost	0.906469538618404	1	0	0
334	RBL2	1113	P	S	1	coadread	CDK_GROUP;CDK2	5	LLEDGSEsPAKRICP	LLEDGSEsSAKRICP	1	0.0424420086668366	0.293270456283457	CDK_GROUP	lost	0.906469538618404	1	1	0
335	CIITA	283	R	Q	1	gbm	MAPK1;MAPK3	2	TVHGLPTsPDRPGST	TVHGLPTsPDQPGST	3	0.0367066020902371	0.158552128473107	CDK_GROUP	lost	0.906469538618404	1	0	1
336	TP53	156	R	P	3	hnsc,luad,ov	CSNK2A1	5	DSTPPPGtRVRAMAI	DSTPPPGtPVRAMAI	1	0.231200611776702	0.000509813917919959	CDK_GROUP	gained	0.906469538618404	3	1	1
337	SUPT5H	817	Q	K	1	hnsc	CDK9	1	PLHDGSRtPAQSGAW	PLHDGSRtPAKSGAW	3	0.111904154983431	0.0178434871271986	CDK_GROUP	gained	0.906469538618404	1	1	0
338	RUNX2	466	P	H	2	kirc	CDK1	5	MVPGGDRsPSRMLPP	MVPGGDRsHSRMLPP	1	0.0238338006627581	0.263191435126179	CDK_GROUP	lost	0.906469538618404	2	1	0
339	EPN1	469	P	R	1	kirc	CDK1	2	FSDPWGGsPAKPSTN	FSDPWGGsRAKPSTN	1	0.0419321947489166	0.293525363242417	CDK_GROUP	lost	0.906469538618404	1	1	0
340	CIITA	281	P	A	1	kirc	MAPK1;MAPK3	2	TVHGLPTsPDRPGST	TVHGLPTsADRPGST	1	0.0367066020902371	0.285113433596737	CDK_GROUP	lost	0.906469538618404	1	0	1
341	CDC20	44	R	L	1	luad	BUB1	11	EAAGPAPsPMRAANR	EAAGPAPsPMLAANR	3	0.0447361712974764	0.160463930665307	CDK_GROUP	lost	0.906469538618404	1	0	0
342	EYA3	263	P	S	1	luad	ATM;CDK2	5	SSGDPSTsPSLSQTT	SSGDPSTsSSLSQTT	1	0.0342849859801173	0.281289829212337	CDK_GROUP	lost	0.906469538618404	1	1	0
343	CACNB2	220	P	H	1	luad	PKA_GROUP;PRKACA	1	VPSSRKStPPSSAID	VPSSRKStHPSSAID	1	0.0359418812133571	0.285623247514657	CDK_GROUP	lost	0.906469538618404	1	0	0
344	LIG1	52	P	L	1	lusc	CDK2	30	GVVSESDsPVKRPGR	GVVSESDsLVKRPGR	1	0.012108080550599	0.2439459597247	CDK_GROUP	lost	0.906469538618404	1	1	0
345	MAPT	741	R	W	1	ucec	CDK_GROUP;CDK1;CDK5;CSNK1D;DYRK1A;GSK3A;GSK3B;MAPK1;MAPK12;MAPK13;MAPK3;MARK1;PKN1;PRKACA	68	PVVSGDTsPRHLSNV	PVVSGDTsPWHLSNV	2	0.049834310476676	0.111776701503951	CDK_GROUP	lost	0.906469538618404	1	1	0
346	IREB2	160	K	E	1	brca	CDK1;CDK2	7	LQKAGKLsPVKVQPK	LQKAGKLsPVEVQPK	3	0.0405333333333333	0.140666666666667	CDK1	lost	0.923229947154472	1	0	0
347	CIITA	283	R	Q	1	gbm	MAPK1;MAPK3	2	TVHGLPTsPDRPGST	TVHGLPTsPDQPGST	3	0.0272	0.1076	CDK1	lost	0.923229947154472	1	0	1
348	TP53	156	R	P	3	hnsc,luad,ov	CSNK2A1	5	DSTPPPGtRVRAMAI	DSTPPPGtPVRAMAI	1	0.2172	0.0168	CDK1	gained	0.923229947154472	3	0	1
349	SUPT5H	817	Q	K	1	hnsc	CDK9	1	PLHDGSRtPAQSGAW	PLHDGSRtPAKSGAW	3	0.1508	0.0476	CDK1	gained	0.923229947154472	1	0	0
350	RUNX2	466	P	H	2	kirc	CDK1	5	MVPGGDRsPSRMLPP	MVPGGDRsHSRMLPP	1	0.046	0.287066666666667	CDK1	lost	0.923229947154472	2	0	0
351	EPN1	469	P	R	1	kirc	CDK1	2	FSDPWGGsPAKPSTN	FSDPWGGsRAKPSTN	1	0.0296	0.246533333333333	CDK1	lost	0.923229947154472	1	0	0
352	CIITA	281	P	A	1	kirc	MAPK1;MAPK3	2	TVHGLPTsPDRPGST	TVHGLPTsADRPGST	1	0.0272	0.2384	CDK1	lost	0.923229947154472	1	0	1
353	MYC	74	P	L	1	laml	CDK5;CSNK2A1;CSNK2A2;GSK-3_GROUP;GSK3A;GSK3B;MAPK1;MAPK10;MAPK8;MAPK9;MTOR	45	KKFELLPtPPLSPSR	KKFELLPtLPLSPSR	1	0.0496	0.295866666666667	CDK1	lost	0.923229947154472	1	0	1
354	CDC20	44	R	L	1	luad	BUB1	11	EAAGPAPsPMRAANR	EAAGPAPsPMLAANR	3	0.0458666666666667	0.128533333333333	CDK1	lost	0.923229947154472	1	0	0
355	NEFH	533	P	A	1	luad	MAPK1	6	KSPAEAKsPEKEEAK	KSPAEAKsAEKEEAK	1	0.0404	0.274	CDK1	lost	0.923229947154472	1	0	0
356	CACNB2	220	P	H	1	luad	PKA_GROUP;PRKACA	1	VPSSRKStPPSSAID	VPSSRKStHPSSAID	1	0.0226666666666667	0.228133333333333	CDK1	lost	0.923229947154472	1	0	0
357	NOLC1	626	R	L	1	lusc	PKA_GROUP;PRKACA	9	KGEKRASsPFRRVRE	KGEKRASsPFLRVRE	3	0.0454666666666667	0.128266666666667	CDK1	lost	0.923229947154472	1	0	0
358	LIG1	52	P	L	1	lusc	CDK2	30	GVVSESDsPVKRPGR	GVVSESDsLVKRPGR	1	0.00706666666666667	0.201866666666667	CDK1	lost	0.923229947154472	1	0	0
359	RAB4A	207	R	H	1	ucec	CDK_GROUP;CDK1	2	AALRQLRsPRRAQAP	AALRQLRsPRHAQAP	3	0.0406666666666667	0.128266666666667	CDK1	lost	0.923229947154472	1	0	0
360	MAP4	790	K	M	1	blca	CDK1	16	KAPEKRAsPSKPASA	KAPEKRAsPSMPASA	3	0.0216426939104718	0.115741363086436	CDK2	lost	0.92563867901734	1	1	0
361	IREB2	160	K	E	1	brca	CDK1;CDK2	7	LQKAGKLsPVKVQPK	LQKAGKLsPVEVQPK	3	0.0262132006990187	0.123672536631268	CDK2	lost	0.92563867901734	1	1	0
362	RBL2	1113	P	S	1	coadread	CDK_GROUP;CDK2	5	LLEDGSEsPAKRICP	LLEDGSEsSAKRICP	1	0.0264820540395214	0.21656136577497	CDK2	lost	0.92563867901734	1	1	0
363	LIMK1	311	P	S	1	hnsc	LIMK1;MAPK14	14	PGAGSLGsPASQRKD	PGAGSLGsSASQRKD	1	0.0432853878209437	0.256889366850383	CDK2	lost	0.92563867901734	1	0	0
364	TP53	156	R	P	3	hnsc,luad,ov	CSNK2A1	5	DSTPPPGtRVRAMAI	DSTPPPGtPVRAMAI	1	0.194246538513241	0.00645248017206614	CDK2	gained	0.92563867901734	3	0	1
365	EPN1	469	P	R	1	kirc	CDK1	2	FSDPWGGsPAKPSTN	FSDPWGGsRAKPSTN	1	0.0258099206882646	0.22247613926603	CDK2	lost	0.92563867901734	1	1	0
366	CIITA	281	P	A	1	kirc	MAPK1;MAPK3	2	TVHGLPTsPDRPGST	TVHGLPTsADRPGST	1	0.0375050410001344	0.251243446699825	CDK2	lost	0.92563867901734	1	0	1
367	EYA3	263	P	S	1	luad	ATM;CDK2	5	SSGDPSTsPSLSQTT	SSGDPSTsSSLSQTT	1	0.0357574942868665	0.237800779674687	CDK2	lost	0.92563867901734	1	1	0
368	UBE2O	840	P	A	1	luad	CDK2	12	LLTGSPTsPTVEPEK	LLTGSPTsATVEPEK	1	0.0251377873370077	0.220997445893265	CDK2	lost	0.92563867901734	1	1	0
369	NEFH	533	P	A	1	luad	MAPK1	6	KSPAEAKsPEKEEAK	KSPAEAKsAEKEEAK	1	0.0298427207958059	0.231079446162119	CDK2	lost	0.92563867901734	1	0	0
370	FOXG1	281	R	P	1	luad	AKT1	1	LRRRSTTsRAKLAFK	LRRRSTTsPAKLAFK	1	0.229063046108348	0.0286328807635435	CDK2	gained	0.92563867901734	1	1	0
371	LIG1	52	P	L	1	lusc	CDK2	30	GVVSESDsPVKRPGR	GVVSESDsLVKRPGR	1	0.019223013845947	0.208630192230138	CDK2	lost	0.92563867901734	1	1	0
372	AMPH	313	K	N	1	ucec	DYRK1A	1	VPPLPKVtPTKELQQ	VPPLPKVtPTNELQQ	3	0.0260787740287673	0.119774163193978	CDK2	lost	0.92563867901734	1	0	0
373	RALY	136	P	T	1	brca	CDK2	42	FDYRGRLsPVPVPRA	FDYRGRLsTVPVPRA	1	0.0489448258326977	0.292651919654208	CDK4	lost	0.917514196118315	1	0	0
374	ELK3	361	P	Q	1	brca	MAPK14	1	LSPVAPLsPARLQGP	LSPVAQLsPARLQGP	-2	0.0130943300279685	0.104627510806001	CDK4	lost	0.917514196118315	1	0	0
375	KIR3DL1	421	P	H	1	hnsc	PRKCA;PRKCB;PRKCE;PRKCG	1	RPSQRPKtPPTDTIL	RPSQRPKtHPTDTIL	1	0.0218662598525299	0.25489448258327	CDK4	lost	0.917514196118315	1	0	0
376	TP53	156	R	P	3	hnsc,luad,ov	CSNK2A1	5	DSTPPPGtRVRAMAI	DSTPPPGtPVRAMAI	1	0.238876175947114	0.007627765064836	CDK4	gained	0.917514196118315	3	0	1
377	FOXO3	292	P	S	1	hnsc	MAPK1;MAPK14;MAPK3	5	QLSKWPGsPTSRSSD	QLSKWSGsPTSRSSD	-2	0.0242817187897279	0.146071700991609	CDK4	lost	0.917514196118315	1	0	1
378	CIITA	281	P	A	1	kirc	MAPK1;MAPK3	2	TVHGLPTsPDRPGST	TVHGLPTsADRPGST	1	0.0270785659801678	0.257945588609204	CDK4	lost	0.917514196118315	1	0	1
379	PITPNM1	1221	P	A	1	luad	MAPK1	3	AEREGPGtPPTTLAR	AEREGAGtPPTTLAR	-2	0.0144927536231884	0.109966946351386	CDK4	lost	0.917514196118315	1	0	0
380	UBE2O	840	P	A	1	luad	CDK2	12	LLTGSPTsPTVEPEK	LLTGSPTsATVEPEK	1	0.0386473429951691	0.272438342232393	CDK4	lost	0.917514196118315	1	0	0
381	CDK12	683	P	T	1	ucec	CDK12	24	GDLSPPDsPEPKAIT	GDLSPTDsPEPKAIT	-2	0.0170353419781337	0.107170099160946	CDK4	lost	0.917514196118315	1	0	1
382	EGFR	694	P	S	1	ucec	MAPK1;MAPK14;MAPK3	44	RELVEPLtPSGEAPN	RELVEPLtSSGEAPN	1	0.0458937198067633	0.284769895753877	CDK4	lost	0.917514196118315	1	0	1
383	MAP4	790	K	M	1	blca	CDK1	16	KAPEKRAsPSKPASA	KAPEKRAsPSMPASA	3	0.0404208905427948	0.125240600538945	CDK5	lost	0.919560677997737	1	1	0
384	TP53	146	W	S	1	blca	CSNK2A1	4	VQLWVDStPPPGTRV	VQLSVDStPPPGTRV	-4	0.162196843320929	0.0415757731297318	CDK5	gained	0.919560677997737	1	0	1
385	TP53	156	R	P	3	hnsc,luad,ov	CSNK2A1	5	DSTPPPGtRVRAMAI	DSTPPPGtPVRAMAI	1	0.242781983831644	0.0150134736301809	CDK5	gained	0.919560677997737	3	0	1
386	MACF1	5251	S	C	1	hnsc	CDK2	2	EGASQGMtPFRSRGR	EGACQGMtPFRSRGR	-4	0.0431156165789811	0.160015398434493	CDK5	lost	0.919560677997737	1	1	0
387	MAPK8IP3	282	S	L	1	hnsc	MAPK10;MAPK8	2	SVPSAAVtPLNESLQ	SVPLAAVtPLNESLQ	-4	0.0460669831900423	0.144873604516874	CDK5	lost	0.919560677997737	1	0	0
388	NDE1	224	S	L	1	luad	CDK2	7	GPSSSLNtPGSFRRG	GPSLSLNtPGSFRRG	-4	0.0298986269729244	0.11394841524445	CDK5	lost	0.919560677997737	1	1	0
389	CACNB2	220	P	H	1	luad	PKA_GROUP;PRKACA	1	VPSSRKStPPSSAID	VPSSRKStHPSSAID	1	0.0101373027075581	0.23495444629796	CDK5	lost	0.919560677997737	1	0	0
390	LIG1	52	P	L	1	lusc	CDK2	30	GVVSESDsPVKRPGR	GVVSESDsLVKRPGR	1	0.0128320287437444	0.237135891184396	CDK5	lost	0.919560677997737	1	1	0
391	ODF2	887	R	C	1	ucec	CDK1	3	YSTFLTSsPIRSRSP	YSTFLTSsPICSRSP	3	0.0447837803156679	0.121262671628384	CDK5	lost	0.919560677997737	1	1	0
392	DSP	2861	S	Y	1	blca	PRKACA	3	SFDATGNsSYSYSYS	SFDATGNsSYSYYYS	5	0.0274984086569064	0.129344366645449	CDK7	lost	0.950782304264796	1	0	0
393	HNRNPA1	359	G	S	1	brca	MKNK1	10	QGGYGGSsSSSSYGS	QGGYGSSsSSSSYGS	-2	0.168045830681095	0.0376830044557607	CDK7	gained	0.950782304264796	1	0	0
394	ETV6	20	P	S	1	brca	MAPK14	13	ISYTPPEsPVPSYAS	ISYTPSEsPVPSYAS	-2	0.1013367281986	0.0437937619350732	CDK7	gained	0.950782304264796	1	1	1
395	RAF1	257	S	L	2	coadread	PRKACA;RAF1	46	PSSEGSLsQRQRSTS	PSSEGSLsQRQRLTS	5	0.0333545512412476	0.148695098663272	CDK7	lost	0.950782304264796	2	0	1
396	SMAD3	416	S	F	1	hnsc	MAP3K7	15	SPSIRCSsVS*----	FPSIRCSsVS*----	-7	0.0476129853596435	0.258816040738383	CDK7	lost	0.950782304264796	1	0	0
397	MTA2	433	S	N	1	kirc	CDK2	19	RPEAQSLsPYTTSAN	RPEAQNLsPYTTSAN	-2	0.0439210693825589	0.187141947803947	CDK7	lost	0.950782304264796	1	0	0
398	REPS2	459	S	C	1	kirc	CDK1	2	KARPRSRsYSSTSIE	KARPRCRsYSSTSIE	-2	0.0305537873965627	0.143348185868873	CDK7	lost	0.950782304264796	1	0	0
399	SQSTM1	277	S	G	1	luad	CDK1	40	RSRLTPVsPESSSTE	RSRLTPVsPESSGTE	5	0.0394653087205602	0.16053469127944	CDK7	lost	0.950782304264796	1	0	0
400	RRN3	640	S	F	1	luad	MAPK3;PRKAA1	6	SFDTHFRsPSSSVGS	SFDTHFRsPSSSVGF	7	0.0399745385105029	0.109357097390197	CDK7	lost	0.950782304264796	1	0	0
401	RRN3	640	S	F	1	luad	MAPK3;PRKAA1	5	DTHFRSPsSSVGSPP	DTHFRSPsSSVGFPP	5	0.0224061107574793	0.11075747931254	CDK7	lost	0.950782304264796	1	0	0
402	RAF1	257	S	W	1	luad	PRKACA;RAF1	46	PSSEGSLsQRQRSTS	PSSEGSLsQRQRWTS	5	0.0333545512412476	0.149204328453215	CDK7	lost	0.950782304264796	1	0	1
403	IRS2	304	S	R	1	lusc	IKK_GROUP	13	EFRPRSKsQSSGSSA	EFRPRRKsQSSGSSA	-2	0.044684914067473	0.188669637173775	CDK7	lost	0.950782304264796	1	0	0
404	ADD2	686	S	L	1	ucec	GSK3B	6	SVTSGPMsPEGSPSK	LVTSGPMsPEGSPSK	-7	0.0459579885423297	0.137619350732018	CDK7	lost	0.950782304264796	1	0	0
405	BAG3	292	P	L	1	ucec	MTOR	24	STPLHSPsPIRVHTV	STPLHSPsLIRVHTV	1	0.045448758752387	0.153532781667728	CDK7	lost	0.950782304264796	1	0	0
406	SMAD3	425	S	Y	1	ucec	MAP3K7	15	SPSIRCSsVS*----	SPSIRCSsVY*----	2	0.0476129853596435	0.173520050922979	CDK7	lost	0.950782304264796	1	0	0
407	RAF1	257	S	L	2	coadread	PRKACA;RAF1	46	PSSEGSLsQRQRSTS	PSSEGSLsQRQRLTS	5	0.0423145551873566	0.170277848585266	CDK9	lost	0.970207749171553	2	0	1
408	FOXO4	225	G	S	1	coadread	MAPK8	2	PAPPEGAtPTSPVGH	PAPPESAtPTSPVGH	-2	0.136247769564109	0.0365791486107571	CDK9	gained	0.970207749171553	1	1	1
409	APBB1	288	P	S	1	gbm	MAPK1	3	WEPPGRAsPSQGSSP	WEPPGRAsSSQGSSP	1	0.0485597756818761	0.24866173846546	CDK9	lost	0.970207749171553	1	0	0
410	RAF1	257	S	W	1	luad	PRKACA;RAF1	46	PSSEGSLsQRQRSTS	PSSEGSLsQRQRWTS	5	0.0423145551873566	0.170660209023706	CDK9	lost	0.970207749171553	1	0	1
411	CACNB2	220	P	H	1	luad	PKA_GROUP;PRKACA	1	VPSSRKStPPSSAID	VPSSRKStHPSSAID	1	0.0356869742543971	0.265103237318379	CDK9	lost	0.970207749171553	1	0	0
412	ETV6	19	P	H	1	lusc	MAPK14	13	KQERISYtPPESPVP	KQERISYtHPESPVP	1	0.0465205200101963	0.319398419576854	CDK9	lost	0.970207749171553	1	0	1
413	NUP153	534	S	Y	1	lusc	MAPK1;MAPK3	15	SPMFKFSsPIVKSTE	SPMFKFSsPIVKYTE	5	0.0350497068569972	0.136120316084629	CDK9	lost	0.970207749171553	1	0	0
414	MELK	346	P	L	1	ov	MELK	2	SCGQASAtPFTDIKS	SCGQASAtLFTDIKS	1	0.0395105786387968	0.288299770583737	CDK9	lost	0.970207749171553	1	0	0
415	SRRM2	864	S	F	1	ov	CDK1	20	QANEQSVtPQRRSCF	QANEQFVtPQRRSCF	-2	0.049961763956156	0.184042824369105	CDK9	lost	0.970207749171553	1	0	0
416	ZBTB16	287	S	R	1	ov	CDK2	2	RGKEGPGtPTRSSVI	RGKEGPGtPTRSRVI	5	0.0461381595717563	0.184170277848585	CDK9	lost	0.970207749171553	1	0	1
417	BAG3	292	P	L	1	ucec	MTOR	24	STPLHSPsPIRVHTV	STPLHSPsLIRVHTV	1	0.0458832526127963	0.315829722151415	CDK9	lost	0.970207749171553	1	0	0
418	CDC25A	121	R	S	1	brca	CHEK1;CHEK2	10	PALKRSHsDSLDHDI	PALKSSHsDSLDHDI	-3	0.000381194409148666	0.104066073697586	CHEK1	lost	0.85417937314697	1	1	0
419	CDC25B	352	R	Q	1	brca	AURKA;MAPKAPK2	6	NKRRRSVtPPEEQQE	NKRRQSVtPPEEQQE	-3	0.047141041931385	0.448284625158831	CHEK1	lost	0.85417937314697	1	0	0
420	APOBEC3G	29	R	H	1	brca	PRKACA	2	PILSRRNtVWLCYEV	PILSHRNtVWLCYEV	-3	0.00622617534942821	0.190724269377382	CHEK1	lost	0.85417937314697	1	0	0
421	AHNAK	5779	R	C	1	brca	PKB_GROUP	16	KPRHRSNsFSDEREF	KPRHCSNsFSDEREF	-3	0.0470139771283355	0.449174078780178	CHEK1	lost	0.85417937314697	1	0	0
422	BCL2L11	91	R	Q	1	coadread	AKT1	2	SLLSRSSsGYFSFDT	SLLSQSSsGYFSFDT	-3	0.00457433290978399	0.191105463786531	CHEK1	lost	0.85417937314697	1	0	0
423	NOS3	612	R	C	1	gbm	AKT1;PKB_GROUP;PRKACA	5	SYKIRFNsISCSDPL	SYKICFNsISCSDPL	-3	0.00762388818297332	0.218678526048285	CHEK1	lost	0.85417937314697	1	0	0
424	TP53	266	G	R	4	gbm,hnsc,ov	AURKB;DAPK1	4	GNLLGRNsFEVRVCA	GNLLRRNsFEVRVCA	-3	0.309148665819568	0.0233799237611182	CHEK1	gained	0.85417937314697	4	0	1
425	CIITA	283	R	Q	1	gbm	MAPK1;MAPK3	2	TSPDRPGsTSPFAPS	TSPDQPGsTSPFAPS	-3	0.0392630241423126	0.412325285895807	CHEK1	lost	0.85417937314697	1	0	1
426	SMAD3	420	R	H	1	hnsc	MAP3K7	15	SPSIRCSsVS*----	SPSIHCSsVS*----	-3	0.0249047013977128	0.446632782719187	CHEK1	lost	0.85417937314697	1	0	0
427	KCNN2	559	R	L	1	hnsc	PRKACA	1	AERSRSSsRRRRSSS	AERSLSSsRRRRSSS	-3	0.0377382465057179	0.350952986022872	CHEK1	lost	0.85417937314697	1	0	0
428	BAG3	276	R	L	1	luad	MTOR	18	GASSREGsPARSSTP	GASSLEGsPARSSTP	-3	0.0499364675984752	0.402287166454892	CHEK1	lost	0.85417937314697	1	0	0
429	ALOX5	519	R	L	1	luad	PKA_GROUP;PRKACA	4	GMRGRKSsGFPKSVK	GMLGRKSsGFPKSVK	-5	0.104701397712834	0.028843710292249	CHEK1	gained	0.85417937314697	1	0	0
430	NOX5	537	R	S	1	luad	MAPK1;PRKCB	3	KRLSRSVtMRKSQRS	KRLSSSVtMRKSQRS	-3	0.00978398983481576	0.226302414231258	CHEK1	lost	0.85417937314697	1	0	0
431	HNRNPA1	194	R	T	1	lusc	AKT1;CSNK2A1;MKNK1	5	SSSQRGRsGSGNFGG	SSSQTGRsGSGNFGG	-3	0.0202033036848793	0.287928843710292	CHEK1	lost	0.85417937314697	1	0	0
432	ERBB3	1120	R	G	1	lusc	CDK5	1	RSRSRSRsPRPRGDS	RSRSGSRsPRPRGDS	-3	0.0411689961880559	0.416645489199492	CHEK1	lost	0.85417937314697	1	0	0
433	TAOK3	356	S	R	1	ov	ATM	2	SMSVSTGsQSSSVNS	SMSVRTGsQSSSVNS	-3	0.302287166454892	0.0227445997458704	CHEK1	gained	0.85417937314697	1	0	0
434	BLM	643	R	C	1	ucec	CHEK1	1	LKHERFQsLSFPHTK	LKHECFQsLSFPHTK	-3	0.0212198221092757	0.296442185514612	CHEK1	lost	0.85417937314697	1	1	1
435	LIMK2	265	R	C	1	ucec	PRKCD	11	RSLRRSNsISKSPGP	RSLRCSNsISKSPGP	-3	0.00393900889453621	0.186658195679797	CHEK1	lost	0.85417937314697	1	0	0
436	NR4A2	344	R	H	1	ucec	RPS6KA1	2	GRRGRLPsKPKSPQE	GRRGHLPsKPKSPQE	-3	0.0467598475222363	0.393646759847522	CHEK1	lost	0.85417937314697	1	0	0
437	LIMK2	265	R	H	1	ucec	PRKCD	11	RSLRRSNsISKSPGP	RSLRHSNsISKSPGP	-3	0.00393900889453621	0.171918678526048	CHEK1	lost	0.85417937314697	1	0	0
438	OSBP	237	R	H	1	ucec	PRKD1	11	TALQRSLsELESLKL	TALQHSLsELESLKL	-3	0.0157560355781449	0.240533672172808	CHEK1	lost	0.85417937314697	1	0	0
439	RPS6	229	A	S	1	blca	P70S6K_GROUP;PAK2;PRKCD;RPS6KA1;RPS6KA3;RPS6KB1;RSK_GROUP	98	AKRRRLSsLRASTSK	SKRRRLSsLRASTSK	-7	0.167811704834606	0.0195928753180662	CHEK2	gained	0.870388676844785	1	1	0
440	EIF4ENIF1	757	S	Y	1	blca	MAPK8	2	PSADRDSsPTTNSKL	PSADRDSsPTTNYKL	5	0.0381679389312977	0.101908396946565	CHEK2	lost	0.870388676844785	1	0	0
441	ANAPC1	517	P	T	1	brca	CDK1;PLK1	5	PSLTMSNtMPRPSTP	TSLTMSNtMPRPSTP	-7	0.0460559796437659	0.148346055979644	CHEK2	lost	0.870388676844785	1	0	0
442	APOBEC3G	29	R	H	1	brca	PRKACA	2	PILSRRNtVWLCYEV	PILSHRNtVWLCYEV	-3	0.0208651399491094	0.201908396946565	CHEK2	lost	0.870388676844785	1	0	0
443	CCND3	278	P	R	1	brca	GSK3B;MAPK11;MAPK12;MAPK13	6	SSQGPSQtSTPTDVT	SSQGRSQtSTPTDVT	-3	0.132569974554707	0.0161577608142494	CHEK2	gained	0.870388676844785	1	0	1
444	TOB1	147	S	L	1	brca	MAPK1;MAPK3;MAPK9	5	SSVSSSPsPPFGHSA	LSVSSSPsPPFGHSA	-7	0.0250636132315522	0.182442748091603	CHEK2	lost	0.870388676844785	1	0	0
445	NOS3	612	R	C	1	gbm	AKT1;PKB_GROUP;PRKACA	5	SYKIRFNsISCSDPL	SYKICFNsISCSDPL	-3	0.0251908396946565	0.281806615776081	CHEK2	lost	0.870388676844785	1	0	0
446	TP53	266	G	R	4	gbm,hnsc,ov	AURKB;DAPK1	4	GNLLGRNsFEVRVCA	GNLLRRNsFEVRVCA	-3	0.302926208651399	0.0446564885496183	CHEK2	gained	0.870388676844785	4	0	1
447	KCNN2	559	R	L	1	hnsc	PRKACA	1	AERSRSSsRRRRSSS	AERSLSSsRRRRSSS	-3	0.0245547073791349	0.253435114503817	CHEK2	lost	0.870388676844785	1	0	0
448	POLR2A	1679	S	L	1	hnsc	CDK7;CDK9;PRKDC	41	SPTSPSYsPTSPSYS	LPTSPSYsPTSPSYS	-7	0.0180661577608142	0.143002544529262	CHEK2	lost	0.870388676844785	1	0	0
449	TOPBP1	853	S	N	1	kirc	ATM	4	SQQKRKPsTPLSEVI	NQQKRKPsTPLSEVI	-7	0.0148854961832061	0.166793893129771	CHEK2	lost	0.870388676844785	1	0	0
450	VHL	65	S	W	1	kirc	CSNK1A1;GSK3B	2	SVNSREPsQVIFCNR	WVNSREPsQVIFCNR	-7	0.0216284987277354	0.217811704834606	CHEK2	lost	0.870388676844785	1	0	1
451	VHL	65	S	L	2	kirc	CSNK1A1;GSK3B	2	SVNSREPsQVIFCNR	LVNSREPsQVIFCNR	-7	0.0216284987277354	0.158651399491094	CHEK2	lost	0.870388676844785	2	0	1
452	FOXO1	326	G	R	1	kirc	CSNK1A1;DYRK1A;NLK	6	STISGRLsPIMTEQD	STISRRLsPIMTEQD	-3	0.166157760814249	0.0170483460559796	CHEK2	gained	0.870388676844785	1	0	1
453	RAF1	257	S	W	1	luad	PRKACA;RAF1	46	PSSEGSLsQRQRSTS	PSSEGSLsQRQRWTS	5	0.039440203562341	0.105725190839695	CHEK2	lost	0.870388676844785	1	0	1
454	XRCC4	321	L	S	1	luad	PRKDC	9	LETLRNSsPEDLFDE	SETLRNSsPEDLFDE	-7	0.218575063613232	0.0326972010178117	CHEK2	gained	0.870388676844785	1	0	0
455	POLR2A	1702	T	S	1	luad	CDK7;CDK9;PRKDC	41	TSPSYSPtSPSYSPT	SSPSYSPtSPSYSPT	-7	0.242493638676845	0.0325699745547074	CHEK2	gained	0.870388676844785	1	0	0
456	ACIN1	1175	R	L	1	luad	AKT1;SRPK2	6	GPRSRSRsRDRRRKE	GPLSRSRsRDRRRKE	-5	0.133078880407125	0.0243002544529262	CHEK2	gained	0.870388676844785	1	1	0
457	BAG3	276	R	L	1	luad	MTOR	18	GASSREGsPARSSTP	GASSLEGsPARSSTP	-3	0.0421119592875318	0.337150127226463	CHEK2	lost	0.870388676844785	1	0	0
458	GABRR1	387	S	R	1	luad	MAPK1	1	SGLPPPRtAMLDGNY	RGLPPPRtAMLDGNY	-7	0.0480916030534351	0.350508905852417	CHEK2	lost	0.870388676844785	1	0	0
459	ALOX5	519	R	L	1	luad	PKA_GROUP;PRKACA	4	GMRGRKSsGFPKSVK	GMLGRKSsGFPKSVK	-5	0.122900763358779	0.023027989821883	CHEK2	gained	0.870388676844785	1	1	0
460	ARHGEF2	953	S	R	1	lusc	MARK2	9	SRLSPPHsPRDFTRM	RRLSPPHsPRDFTRM	-7	0.0351145038167939	0.301781170483461	CHEK2	lost	0.870388676844785	1	0	0
461	IRS1	261	S	I	1	lusc	ATR;IKBKB;IKK_GROUP;RPS6KB1	6	SDEFRPRsKSQSSSN	IDEFRPRsKSQSSSN	-7	0.00674300254452926	0.110941475826972	CHEK2	lost	0.870388676844785	1	0	0
462	HNRNPA1	194	R	T	1	lusc	AKT1;CSNK2A1;MKNK1	5	SSSQRGRsGSGNFGG	SSSQTGRsGSGNFGG	-3	0.00763358778625954	0.106870229007634	CHEK2	lost	0.870388676844785	1	0	0
463	MAD1L1	24	R	L	1	lusc	PLK1	2	SQRVEGGsGLDISTS	SQLVEGGsGLDISTS	-5	0.15470737913486	0.0298982188295165	CHEK2	gained	0.870388676844785	1	1	0
464	EIF4ENIF1	749	R	L	1	lusc	MAPK8	2	PSADRDSsPTTNSKL	PSADLDSsPTTNSKL	-3	0.0381679389312977	0.31972010178117	CHEK2	lost	0.870388676844785	1	0	0
465	DUSP1	352	S	R	1	ucec	MAPK1	3	SALSYLQsPITTSPS	RALSYLQsPITTSPS	-7	0.00623409669211196	0.106997455470738	CHEK2	lost	0.870388676844785	1	0	0
466	LIMK2	265	R	C	1	ucec	PRKCD	11	RSLRRSNsISKSPGP	RSLRCSNsISKSPGP	-3	0.0249363867684478	0.279389312977099	CHEK2	lost	0.870388676844785	1	0	0
467	LIMK2	265	R	H	1	ucec	PRKCD	11	RSLRRSNsISKSPGP	RSLRHSNsISKSPGP	-3	0.0249363867684478	0.231679389312977	CHEK2	lost	0.870388676844785	1	0	0
468	IRS1	323	S	A	1	ucec	CSNK2B;PRKCB;PRKCD;PRKCZ	10	SFRVRASsDGEGTMS	AFRVRASsDGEGTMS	-7	0.0187022900763359	0.163486005089059	CHEK2	lost	0.870388676844785	1	0	0
469	OSBP	237	R	H	1	ucec	PRKD1	11	TALQRSLsELESLKL	TALQHSLsELESLKL	-3	0.0436386768447837	0.320737913486005	CHEK2	lost	0.870388676844785	1	0	0
470	SNRK	176	G	A	1	blca	STK11	2	QPGKKLTtSCGSLAY	QPGKKLTtSCASLAY	3	0.0420584498094028	0.109021601016518	CHUK	lost	0.820073062261751	1	0	0
471	RFWD2	383	S	G	1	blca	ATM	2	SDDSRTAsQLDEFQE	SDDGRTAsQLDEFQE	-4	0.0438373570520966	0.213468869123253	CHUK	lost	0.820073062261751	1	0	0
472	TARDBP	407	S	C	1	blca	CSNK1A1;CSNK2A1	16	GFNGGFGsSMDSKSS	GFNGGFGsSMDCKSS	4	0.0170266836086404	0.165184243964422	CHUK	lost	0.820073062261751	1	0	0
473	NDRG1	336	S	C	1	blca	PRKACA;SGK1	26	RSRTASGsSVTSLDG	RSRTASGsSVTCLDG	4	0.0378653113087675	0.276365946632783	CHUK	lost	0.820073062261751	1	0	1
474	NDRG1	336	S	C	1	blca	GSK3A;SGK1	16	SVTSLDGtRSRSHTS	SVTCLDGtRSRSHTS	-4	0.018297331639136	0.124142312579416	CHUK	lost	0.820073062261751	1	0	1
475	TP53	187	G	S	1	brca	AURKB	3	CPHHERCsDSDGLAP	CPHHERCsDSDSLAP	4	0.327700127064803	0.0498094027954257	CHUK	gained	0.820073062261751	1	1	1
476	CDX2	295	S	P	1	gbm	CDK2;GSK3B;MAPK14	1	PVSSLQAsVPGSVPG	PVSSLQAsVPGPVPG	4	0.0280813214739517	0.162642947903431	CHUK	lost	0.820073062261751	1	0	1
477	LIMK1	311	P	S	1	hnsc	MAPK14	10	DRSPGAGsLGSPASQ	DRSPGAGsLGSSASQ	4	0.147649301143583	0.0249047013977128	CHUK	gained	0.820073062261751	1	1	0
478	FOXO3	292	P	S	1	hnsc	MAPK1;MAPK14;MAPK3	5	SKWPGSPtSRSSDEL	SKWSGSPtSRSSDEL	-4	0.159212198221093	0.027700127064803	CHUK	gained	0.820073062261751	1	0	1
479	ETV6	22	S	C	1	kirc	MAPK14	9	PPESPVPsYASSTPL	PPECPVPsYASSTPL	-4	0.0397712833545108	0.21994917407878	CHUK	lost	0.820073062261751	1	0	1
480	GJA1	369	S	N	1	luad	PRKCE	12	IVDQRPSsRASSRAS	IVDQRPSsRASNRAS	4	0.0472681067344346	0.357560355781449	CHUK	lost	0.820073062261751	1	0	0
481	MED1	1129	S	G	1	luad	ATM	4	KLSSSMYsSQGSSGS	KLSGSMYsSQGSSGS	-4	0.0227445997458704	0.12299872935197	CHUK	lost	0.820073062261751	1	0	0
482	PHF14	294	S	F	1	luad	ATR	15	DEELTNDsLTLSQSK	DEELTNDsLTLFQSK	4	0.0120711562897078	0.147903430749682	CHUK	lost	0.820073062261751	1	0	0
483	PHF14	294	S	F	1	luad	ATR	11	LTLSQSKsNEDSLIL	LTLFQSKsNEDSLIL	-4	0.0387547649301144	0.164930114358323	CHUK	lost	0.820073062261751	1	0	0
484	MARCKS	167	S	C	1	lusc	PKC_GROUP;PKN1;PRKCA;PRKCB;ROCK1	33	KRFSFKKsFKLSGFS	KRFSFKKsFKLCGFS	4	0.0395171537484117	0.285006353240152	CHUK	lost	0.820073062261751	1	0	0
485	CNOT2	103	G	D	1	lusc	ATR	2	NRSLSQGtQLPSHVT	NRSLSQDtQLPSHVT	-1	0.129987293519695	0.0491740787801779	CHUK	gained	0.820073062261751	1	1	0
486	MAPK6	683	H	D	1	lusc	CDK1	2	IGIPQFHsPVGSPLK	IGIPQFDsPVGSPLK	-1	0.145489199491741	0.0336721728081321	CHUK	gained	0.820073062261751	1	1	0
487	APC	1381	P	S	1	lusc	CSNK1E	1	QETPLMFsRCTSVSS	QETSLMFsRCTSVSS	-4	0.160864040660737	0.027700127064803	CHUK	gained	0.820073062261751	1	1	1
488	EEF2K	74	S	C	1	lusc	MTOR	5	LTKSERYsSSGSPAN	LTKSERYsSSGCPAN	4	0.0254129606099111	0.205972045743329	CHUK	lost	0.820073062261751	1	0	0
489	TLE1	238	D	Y	1	lusc	CSNK2A1	5	KDSSHYDsDGDKSDD	KDSSHYYsDGDKSDD	-1	0.0439644218551461	0.249682337992376	CHUK	lost	0.820073062261751	1	0	0
490	FGA	541	V	D	1	ov	CSNK2A1	2	PMLGEFVsETESRGS	PMLGEFDsETESRGS	-1	0.150063532401525	0.0400254129606099	CHUK	gained	0.820073062261751	1	1	0
491	GJA1	360	D	E	1	ov	PRKCE	12	IVDQRPSsRASSRAS	IVEQRPSsRASSRAS	-5	0.0472681067344346	0.146505717916137	CHUK	lost	0.820073062261751	1	0	0
492	GRIA1	877	A	S	1	ov	PKA_GROUP;PRKACA	7	TSTLPRNsGAGASSG	TSTLPRNsGAGSSSG	4	0.152858958068615	0.0198221092757306	CHUK	gained	0.820073062261751	1	1	0
493	CTNNB1	35	I	S	1	ucec	CHUK;CSNK2A1;CSNK2A2;CSNK2B;GSK3A;GSK3B;MAPK8	37	VSHWQQQsYLDSGIH	VSHWQQQsYLDSGSH	6	0.102287166454892	0.0462515883100381	CHUK	gained	0.820073062261751	1	1	1
494	EEF1D	531	E	K	1	brca	CSNK2A1	43	DDIDLFGsDNEEEDK	DDIDLFGsDNKEEDK	3	0.00490322580645161	0.141290322580645	CK2_GROUP	lost	0.941708333333334	1	1	0
495	XRCC6	54	E	K	1	brca	PRKDC	1	ASKAMFEsQSEDELT	ASKAMFEsQSKDELT	3	0.02	0.218967741935484	CK2_GROUP	lost	0.941708333333334	1	0	0
496	SF3B1	219	D	E	1	coadread	CDK2	16	GATPKKLsSWDQAET	GATPKKLsSWEQAET	3	0.106967741935484	0.0421935483870968	CK2_GROUP	gained	0.941708333333334	1	0	1
497	CALM1	83	E	K	1	hnsc	CK2_GROUP;CSNK2A1	3	MARKMKDtDSEEEIR	MARKMKDtDSKEEIR	3	0.00206451612903226	0.12941935483871	CK2_GROUP	lost	0.941708333333334	1	1	0
498	TARDBP	186	E	Q	1	hnsc	CSNK1A1	1	KLPNSKQsQDEPLRS	KLPNSKQsQDQPLRS	3	0.0449032258064516	0.446064516129032	CK2_GROUP	lost	0.941708333333334	1	0	0
499	VHL	41	E	G	1	kirc	CSNK2A1	1	EESGAEEsGPEESGP	EESGAEEsGPGESGP	3	0.0161290322580645	0.165032258064516	CK2_GROUP	lost	0.941708333333334	1	1	1
500	WAS	486	E	K	2	luad,lusc	CSNK2A1;CSNK2A2	6	KRSRAIHsSDEGEDQ	KRSRAIHsSDKGEDQ	3	0.0149677419354839	0.17858064516129	CK2_GROUP	lost	0.941708333333334	2	1	1
501	CXCR4	349	E	Q	1	luad	PIM1	5	GGHSSVStESESSSF	GGHSSVStESQSSSF	3	0.012258064516129	0.164	CK2_GROUP	lost	0.941708333333334	1	0	0
502	BAG6	1083	E	K	1	lusc	ICK	4	AAGARPLtSPESLSR	AAGARPLtSPKSLSR	3	0.0329032258064516	0.336645161290323	CK2_GROUP	lost	0.941708333333334	1	0	0
503	RXRA	27	S	C	1	blca	PRKACA	3	QVNSSLTsPTGRGSM	QVNSSLTsPTGRGCM	6	0.0334055845977305	0.1164095371669	CSNK1A1	lost	0.911068407982854	1	0	0
504	TARDBP	407	S	C	1	blca	CSNK1A1;CSNK2A1	16	FNGGFGSsMDSKSSG	FNGGFGSsMDCKSSG	3	0.0306005355093714	0.215223766415912	CSNK1A1	lost	0.911068407982854	1	1	0
505	TARDBP	407	S	C	1	blca	CSNK1A1;CSNK2A1	16	SSMDSKSsGWGM*--	SSMDCKSsGWGM*--	-3	0.01874282799949	0.261252071911258	CSNK1A1	lost	0.911068407982854	1	1	0
506	NDRG1	336	S	C	1	blca	PRKACA;SGK_GROUP;SGK1	31	LMRSRTAsGSSVTSL	LMRSRTAsGSSVTCL	6	0.0341705979854647	0.118704577330103	CSNK1A1	lost	0.911068407982854	1	0	1
507	NDRG1	336	S	C	1	blca	PRKACA;SGK1	27	SRTASGSsVTSLDGT	SRTASGSsVTCLDGT	3	0.0177228101491776	0.130944791533852	CSNK1A1	lost	0.911068407982854	1	0	1
508	FUS	87	S	T	1	brca	PRKDC	2	STGGYGSsQSSQSSY	STGGYGSsQSTQSSY	3	0.0373581537676909	0.255386969271962	CSNK1A1	lost	0.911068407982854	1	0	1
509	NEK9	738	S	N	1	hnsc	NEK9	3	LNSKTIRsNSSGLSI	LNSKTIRsNSNGLSI	3	0.04284074971312	0.237026647966339	CSNK1A1	lost	0.911068407982854	1	0	0
510	FOXO3	292	P	S	1	hnsc	MAPK1;MAPK14;MAPK3	6	DDSPSQLsKWPGSPT	DDSPSQLsKWSGSPT	3	0.130052275914829	0.02142037485656	CSNK1A1	gained	0.911068407982854	1	0	1
511	NHEJ1	265	P	S	1	kirc	PRKDC	2	VSSAPTLsAPEKEST	VSSASTLsAPEKEST	-3	0.224148922606146	0.02409792171363	CSNK1A1	gained	0.911068407982854	1	0	0
512	DSP	2859	S	C	1	luad	PRKACA	3	RRGSFDAtGNSSYSY	RRGSFDAtGNSSYCY	6	0.0308555399719495	0.105061838582175	CSNK1A1	lost	0.911068407982854	1	0	0
513	CHEK2	18	C	S	1	luad	CHEK2	12	SDVEAQQsHGSSACS	SDVEAQQsHGSSASS	6	0.109141909983425	0.0320030600535509	CSNK1A1	gained	0.911068407982854	1	0	1
514	HIST1H2AM	5	G	S	1	lusc	RPS6KA5	1	------MsGRGKQGG	------MsGRSKQGG	3	0.316843044753283	0.0258829529516767	CSNK1A1	gained	0.911068407982854	1	1	0
515	MAPT	750	G	S	1	lusc	CAMK2A;CDK1;CDK5;CSNK1D;DYRK1A;GSK3A;GSK3B;MAPK1;MAPK12;MAPK13;MAPK3;MARK1;PKN1;PRKACA;TTBK1	60	DTSPRHLsNVSSTGS	DTSPRHLsNVSSTSS	6	0.122019635343619	0.03748565599898	CSNK1A1	gained	0.911068407982854	1	1	0
516	MAPT	750	G	S	1	lusc	CAMK2A;CDK5;GSK3B;PRKACA;TTBK1	10	PRHLSNVsSTGSIDM	PRHLSNVsSTSSIDM	3	0.109906923371159	0.0226953971694505	CSNK1A1	gained	0.911068407982854	1	1	0
517	TP53	105	G	S	1	ov	AURKA	3	PLSSSVPsQKTYQGS	PLSSSVPsQKTYQSS	6	0.14458753028178	0.0446257809511666	CSNK1A1	gained	0.911068407982854	1	0	1
518	SMAD3	425	S	Y	1	ucec	MAP3K7	15	GSPSIRCsSVS*---	GSPSIRCsSVY*---	3	0.0358281269922224	0.342215988779804	CSNK1A1	lost	0.911068407982854	1	0	0
519	CDK17	6	R	S	1	blca	CDK17	8	KKFKRRLsLTLRGSQ	KKFKSRLsLTLRGSQ	-3	0.206571574121243	0.0278909831889964	CSNK1D	gained	0.906831805060284	1	0	0
520	RXRA	27	S	C	1	blca	PRKACA	3	QVNSSLTsPTGRGSM	QVNSSLTsPTGRGCM	6	0.0264900662251656	0.140346408558329	CSNK1D	lost	0.906831805060284	1	0	0
521	TARDBP	407	S	C	1	blca	CSNK1A1;CSNK2A1	16	SSMDSKSsGWGM*--	SSMDCKSsGWGM*--	-3	0.0187213448802853	0.348446255731024	CSNK1D	lost	0.906831805060284	1	0	0
522	ELF3	204	S	C	1	blca	PAK1	1	GTGASRSsHSSDSGG	GTGACRSsHSSDSGG	-3	0.0146459500764137	0.185303107488538	CSNK1D	lost	0.906831805060284	1	0	0
523	NDRG1	336	S	C	1	blca	PRKACA;SGK_GROUP;SGK1	31	LMRSRTAsGSSVTSL	LMRSRTAsGSSVTCL	6	0.0399898115129903	0.201986754966887	CSNK1D	lost	0.906831805060284	1	0	1
524	TNKS	984	S	P	1	coadread	GSK3B	2	ASTPSCLsAASSIDN	ASTPPCLsAASSIDN	-3	0.0142638818135507	0.166836474783495	CSNK1D	lost	0.906831805060284	1	0	0
525	FOXO3	292	P	S	1	hnsc	MAPK1;MAPK14;MAPK3	6	DDSPSQLsKWPGSPT	DDSPSQLsKWSGSPT	3	0.125700458481915	0.0341314314824249	CSNK1D	gained	0.906831805060284	1	0	1
526	NHEJ1	265	P	S	1	kirc	PRKDC	2	VSSAPTLsAPEKEST	VSSASTLsAPEKEST	-3	0.107997962302598	0.00815078960774325	CSNK1D	gained	0.906831805060284	1	0	0
527	CHEK2	18	C	S	1	luad	CHEK2	12	SDVEAQQsHGSSACS	SDVEAQQsHGSSASS	6	0.176133469179827	0.0334946510443199	CSNK1D	gained	0.906831805060284	1	0	1
528	CHEK2	18	C	S	1	luad	CHEK2	12	EAQQSHGsSACSQPH	EAQQSHGsSASSQPH	3	0.10825267447784	0.0253438614365767	CSNK1D	gained	0.906831805060284	1	0	1
529	NFATC1	229	P	S	1	lusc	PKA_GROUP;PRKACA;PRKCA	3	PSTSPRAsVTEESWL	PSTSSRAsVTEESWL	-3	0.290499235863474	0.0361691288843607	CSNK1D	gained	0.906831805060284	1	0	0
530	HAND1	115	A	S	1	lusc	PKA_GROUP;PKC_GROUP;PRKACA;PRKCA	1	KERRRTEsINSAFAE	KERRRTEsINSAFSE	6	0.247834946510443	0.0485226693835965	CSNK1D	gained	0.906831805060284	1	0	0
531	MAPT	750	G	S	1	lusc	CAMK2A;CDK1;CDK5;CSNK1D;DYRK1A;GSK3A;GSK3B;MAPK1;MAPK12;MAPK13;MAPK3;MARK1;PKN1;PRKACA;TTBK1	60	DTSPRHLsNVSSTGS	DTSPRHLsNVSSTSS	6	0.196637799286806	0.043301069791136	CSNK1D	gained	0.906831805060284	1	0	0
532	MAPT	750	G	S	1	lusc	CAMK2A;CDK5;GSK3B;PRKACA;TTBK1	10	PRHLSNVsSTGSIDM	PRHLSNVsSTSSIDM	3	0.13792664289353	0.0348955680081508	CSNK1D	gained	0.906831805060284	1	0	0
533	TP53	105	G	S	1	ov	AURKA	3	PLSSSVPsQKTYQGS	PLSSSVPsQKTYQSS	6	0.126209882832399	0.0278909831889964	CSNK1D	gained	0.906831805060284	1	0	1
534	TAOK3	356	S	R	1	ov	ATM	2	SMSVSTGsQSSSVNS	SMSVRTGsQSSSVNS	-3	0.0155374426897606	0.134233316352522	CSNK1D	lost	0.906831805060284	1	0	0
535	ATF1	44	S	A	1	ucec	CSNK1A1;CSNK2A1	2	ESQDSSDsIGSSQKA	ESQDASDsIGSSQKA	-3	0.00636780438104941	0.100101884870097	CSNK1D	lost	0.906831805060284	1	0	1
536	TARDBP	407	S	C	1	blca	CSNK1A1;CSNK2A1	16	FNGGFGSsMDSKSSG	FNGGFGSsMDCKSSG	3	0.0268208974196009	0.218889030125842	CSNK1E	lost	0.876492521503325	1	1	0
537	NDRG1	336	S	C	1	blca	PRKACA;SGK_GROUP;SGK1	31	LMRSRTAsGSSVTSL	LMRSRTAsGSSVTCL	6	0.0241515190034321	0.130545315876446	CSNK1E	lost	0.876492521503325	1	0	1
538	NDRG1	336	S	C	1	blca	PRKACA;SGK1	27	SRTASGSsVTSLDGT	SRTASGSsVTCLDGT	3	0.0148722511757976	0.142748188636075	CSNK1E	lost	0.876492521503325	1	0	1
539	NEK9	738	S	N	1	hnsc	NEK9	3	LNSKTIRsNSSGLSI	LNSKTIRsNSNGLSI	3	0.0443625270115673	0.307868310664802	CSNK1E	lost	0.876492521503325	1	0	0
540	FOXO3	292	P	S	1	hnsc	MAPK1;MAPK14;MAPK3	6	DDSPSQLsKWPGSPT	DDSPSQLsKWSGSPT	3	0.183297317910258	0.0298716156095081	CSNK1E	gained	0.876492521503325	1	0	1
541	NHEJ1	265	P	S	1	kirc	PRKDC	2	NQPEQLVsSAPTLSA	NQPEQLVsSASTLSA	3	0.150120757595017	0.0242786322613449	CSNK1E	gained	0.876492521503325	1	0	0
542	NHEJ1	265	P	S	1	kirc	PRKDC	2	VSSAPTLsAPEKEST	VSSASTLsAPEKEST	-3	0.144146434473116	0.0428371679166137	CSNK1E	gained	0.876492521503325	1	0	0
543	DSP	2859	S	C	1	luad	PRKACA	3	RRGSFDAtGNSSYSY	RRGSFDAtGNSSYCY	6	0.0213550273293505	0.120884708275073	CSNK1E	lost	0.876492521503325	1	0	0
544	NFATC4	350	R	S	1	luad	RPS6KA3	2	SGTPSSAsPALSRRG	SGTPSSAsPALSRSG	6	0.153807042074488	0.0283462565145545	CSNK1E	gained	0.876492521503325	1	0	0
545	CHEK2	18	C	S	1	luad	CHEK2	12	EAQQSHGsSACSQPH	EAQQSHGsSASSQPH	3	0.186348036100165	0.0209736875556121	CSNK1E	gained	0.876492521503325	1	1	1
546	MAPT	750	G	S	1	lusc	CAMK2A;CDK5;GSK3B;PRKACA;TTBK1	10	PRHLSNVsSTGSIDM	PRHLSNVsSTSSIDM	3	0.203762552434219	0.0306342951569849	CSNK1E	gained	0.876492521503325	1	0	0
547	TP53	105	G	S	1	ov	AURKA	3	PLSSSVPsQKTYQGS	PLSSSVPsQKTYQSS	6	0.134485826871743	0.0334307868310665	CSNK1E	gained	0.876492521503325	1	0	1
548	USP14	241	S	R	1	ov	CDK1	4	SSSASAAtPSKKKSL	SSSASAAtPSKKKRL	6	0.0277106902249905	0.151519003432058	CSNK1E	lost	0.876492521503325	1	0	0
549	SMAD3	425	S	Y	1	ucec	MAP3K7	15	GSPSIRCsSVS*---	GSPSIRCsSVY*---	3	0.0128384390491928	0.273166391254608	CSNK1E	lost	0.876492521503325	1	0	0
550	SRSF11	212	S	L	1	ucec	CDK2	17	AAGLVSPsLKSDTSS	AAGLVSPsLKLDTSS	3	0.0189398754290072	0.17249269098767	CSNK1E	lost	0.876492521503325	1	0	0
551	CYP3A4	262	E	K	2	blca,hnsc	PRKACA;PRKCA	4	SVKRMKEsRLEDTQK	SVKRMKEsRLKDTQK	3	0.0486129814166442	0.717075141395098	CSNK2A1	lost	0.951155132532237	2	0	0
552	MAX	5	D	N	1	brca	CK2_GROUP;CSNK2A1	18	------MsDNDDIEV	------MsDNNDIEV	3	0.0354161055750067	0.154591974144896	CSNK2A1	lost	0.951155132532237	1	1	0
553	PLEKHG6	577	D	N	1	brca	PLK1	1	HLVVTEDtDEDAPLV	HLVVTEDtDENAPLV	3	0.0251817936978185	0.101535146781578	CSNK2A1	lost	0.951155132532237	1	0	0
554	XRCC6	54	E	K	1	brca	PRKDC	1	ASKAMFEsQSEDELT	ASKAMFEsQSKDELT	3	0.00942633988688392	0.198357123619715	CSNK2A1	lost	0.951155132532237	1	0	0
555	SF3B1	219	D	E	1	coadread	CDK2	16	GATPKKLsSWDQAET	GATPKKLsSWEQAET	3	0.100861836789658	0.0325882036089416	CSNK2A1	gained	0.951155132532237	1	1	1
556	MAX	3	D	V	1	gbm	CK2_GROUP;CSNK2A1	18	------MsDNDDIEV	------MsVNDDIEV	1	0.0354161055750067	0.116482628602208	CSNK2A1	lost	0.951155132532237	1	1	0
557	PTEN	230	G	E	1	gbm	ROCK1	2	LKVKIYSsNSGPTRR	LKVKIYSsNSEPTRR	3	0.582817129006194	0.0453810934554269	CSNK2A1	gained	0.951155132532237	1	1	1
558	GMPS	314	D	G	1	hnsc	CDK1;CDK2	7	GTTTLPIsDEDRTPR	GTTTLPIsGEDRTPR	1	0.0492862914085645	0.105844330729868	CSNK2A1	lost	0.951155132532237	1	0	1
559	TARDBP	186	E	Q	1	hnsc	CSNK1A1	1	KLPNSKQsQDEPLRS	KLPNSKQsQDQPLRS	3	0.0412065715055211	0.566927013196876	CSNK2A1	lost	0.951155132532237	1	0	0
560	VHL	41	E	G	1	kirc	CSNK2A1	1	EESGAEEsGPEESGP	EESGAEEsGPGESGP	3	0.00619445192566658	0.136277942364665	CSNK2A1	lost	0.951155132532237	1	1	1
561	HNRNPK	356	E	D	1	kirc	MAPK10;MAPK3;MAPK8	4	DSAIDTWsPSEWQMA	DSAIDTWsPSDWQMA	3	0.0448424454618907	0.124562348505252	CSNK2A1	lost	0.951155132532237	1	0	0
562	PPP1R3A	47	D	Y	1	kirc	RPS6KA1;RPS6KA3	3	PQPSRRGsDSSEDIY	PQPSRRGsYSSEDIY	1	0.0474010234311877	0.11984917856181	CSNK2A1	lost	0.951155132532237	1	0	0
563	WAS	486	E	K	2	luad,lusc	CSNK2A1;CSNK2A2	6	KRSRAIHsSDEGEDQ	KRSRAIHsSDKGEDQ	3	0.00619445192566658	0.153784002154592	CSNK2A1	lost	0.951155132532237	2	1	1
564	ARHGAP24	580	E	K	1	luad	ROCK1	1	SCRSSTTtCPEQDFF	SCRSSTTtCPKQDFF	3	0.0401292755184487	0.604767034742796	CSNK2A1	lost	0.951155132532237	1	0	0
565	CXCR4	349	E	Q	1	luad	PIM1	5	GGHSSVStESESSSF	GGHSSVStESQSSSF	3	0.00296256396444923	0.105844330729868	CSNK2A1	lost	0.951155132532237	1	0	0
566	PPP1R3A	51	D	Y	1	luad	PKA_GROUP;RPS6KA1	2	PSRRGSDsSEDIYLD	PSRRGSDsSEYIYLD	3	0.0422838674925936	0.146108268246701	CSNK2A1	lost	0.951155132532237	1	0	0
567	NPAT	782	K	E	1	lusc	CDK2	3	ILSSPTKsPTKNAEL	ILSSPTKsPTENAEL	3	0.711688661459736	0.0482089954214921	CSNK2A1	gained	0.951155132532237	1	0	0
568	BAG6	1083	E	K	1	lusc	ICK	4	AAGARPLtSPESLSR	AAGARPLtSPKSLSR	3	0.0196606517640722	0.335847023969836	CSNK2A1	lost	0.951155132532237	1	0	0
569	RPTOR	724	G	E	1	lusc	RPS6KA1	13	TPRLRSVsSYGNIRA	TPRLRSVsSYENIRA	3	0.48074333423108	0.038378669539456	CSNK2A1	gained	0.951155132532237	1	1	0
570	TOP2A	1473	D	Y	1	ov	CSNK2A1	13	RRKRKPStSDDSDSN	RRKRKPStSDYSDSN	3	0.0437651494748182	0.151764072178831	CSNK2A1	lost	0.951155132532237	1	1	0
571	PLEKHG6	577	D	N	1	brca	PLK1	1	HLVVTEDtDEDAPLV	HLVVTEDtDENAPLV	3	0.0490522540983607	0.124487704918033	CSNK2A2	lost	0.93878272996357	1	0	0
572	EEF1D	531	E	K	1	brca	CSNK2A1	43	DDIDLFGsDNEEEDK	DDIDLFGsDNKEEDK	3	0.00678790983606557	0.123719262295082	CSNK2A2	lost	0.93878272996357	1	1	0
573	XRCC6	54	E	K	1	brca	PRKDC	1	ASKAMFEsQSEDELT	ASKAMFEsQSKDELT	3	0.0276639344262295	0.247566598360656	CSNK2A2	lost	0.93878272996357	1	0	0
574	CALM1	83	E	K	1	hnsc	CK2_GROUP;CSNK2A1	3	MARKMKDtDSEEEIR	MARKMKDtDSKEEIR	3	0.0133196721311475	0.15484118852459	CSNK2A2	lost	0.93878272996357	1	1	0
575	SSTR2	346	D	E	1	hnsc	ADRBK2	3	DDGERSDsKQDKSRL	DDGERSDsKQEKSRL	3	0.113857581967213	0.039702868852459	CSNK2A2	gained	0.93878272996357	1	1	0
576	TARDBP	186	E	Q	1	hnsc	CSNK1A1	1	KLPNSKQsQDEPLRS	KLPNSKQsQDQPLRS	3	0.0429047131147541	0.376152663934426	CSNK2A2	lost	0.93878272996357	1	0	0
577	VHL	41	E	G	1	kirc	CSNK2A1	1	EESGAEEsGPEESGP	EESGAEEsGPGESGP	3	0.016905737704918	0.156634221311475	CSNK2A2	lost	0.93878272996357	1	1	1
578	WAS	486	E	K	2	luad,lusc	CSNK2A1;CSNK2A2	6	KRSRAIHsSDEGEDQ	KRSRAIHsSDKGEDQ	3	0.00998975409836066	0.142161885245902	CSNK2A2	lost	0.93878272996357	2	1	1
579	CXCR4	349	E	Q	1	luad	PIM1	5	GGHSSVStESESSSF	GGHSSVStESQSSSF	3	0.0166495901639344	0.167520491803279	CSNK2A2	lost	0.93878272996357	1	0	0
580	BAG6	1083	E	K	1	lusc	ICK	4	AAGARPLtSPESLSR	AAGARPLtSPKSLSR	3	0.0413678278688525	0.38563012295082	CSNK2A2	lost	0.93878272996357	1	0	0
581	IRF3	137	E	K	1	ov	PRKDC	1	GGGSTSDtQEDILDE	GGGSTSDtQKDILDE	2	0.0486680327868852	0.105660860655738	CSNK2A2	lost	0.93878272996357	1	0	0
582	EEF1D	531	E	K	1	brca	CSNK2A1	43	DDIDLFGsDNEEEDK	DDIDLFGsDNKEEDK	3	0.0100381194409149	0.116772554002541	CSNK2B	lost	0.894599745870391	1	1	0
583	XRCC6	54	E	K	1	brca	PRKDC	1	ASKAMFEsQSEDELT	ASKAMFEsQSKDELT	3	0.0443456162642948	0.363024142312579	CSNK2B	lost	0.894599745870391	1	0	0
584	CALM1	83	E	K	1	hnsc	CK2_GROUP;CSNK2A1	3	MARKMKDtDSEEEIR	MARKMKDtDSKEEIR	3	0.0228716645489199	0.175730622617535	CSNK2B	lost	0.894599745870391	1	1	0
585	SSTR2	346	D	E	1	hnsc	ADRBK2	3	DDGERSDsKQDKSRL	DDGERSDsKQEKSRL	3	0.173316391359593	0.0435832274459975	CSNK2B	gained	0.894599745870391	1	0	0
586	TARDBP	186	E	Q	1	hnsc	CSNK1A1	1	KLPNSKQsQDEPLRS	KLPNSKQsQDQPLRS	3	0.0416772554002541	0.399745870393901	CSNK2B	lost	0.894599745870391	1	0	0
587	CCNB1	131	E	D	1	hnsc	CDK1;MAPK_GROUP;MAPK1;PLK1;PLK3	9	LVDTASPsPMETSGC	LVDTASPsPMDTSGC	3	0.0449809402795426	0.179796696315121	CSNK2B	lost	0.894599745870391	1	0	0
588	TBL1XR1	122	G	E	1	kirc	PRKCD	6	AAAAAAAsQQGSAKN	AAAAAAAsQQESAKN	3	0.352604828462516	0.0491740787801779	CSNK2B	gained	0.894599745870391	1	1	0
589	HNRNPK	356	E	D	1	kirc	MAPK10;MAPK3;MAPK8	4	DSAIDTWsPSEWQMA	DSAIDTWsPSDWQMA	3	0.0466327827191868	0.187547649301144	CSNK2B	lost	0.894599745870391	1	0	0
590	WAS	486	E	K	2	luad,lusc	CSNK2A1;CSNK2A2	6	KRSRAIHsSDEGEDQ	KRSRAIHsSDKGEDQ	3	0.00838627700127065	0.111689961880559	CSNK2B	lost	0.894599745870391	2	1	1
591	CXCR4	349	E	Q	1	luad	PIM1	5	GGHSSVStESESSSF	GGHSSVStESQSSSF	3	0.0275730622617535	0.266836086404066	CSNK2B	lost	0.894599745870391	1	0	0
592	CHRM2	253	D	E	1	lusc	ADRBK1;GRK_GROUP	2	PNNNNMPsSDDGLEH	PNNNNMPsSDEGLEH	3	0.133290978398983	0.0312579415501906	CSNK2B	gained	0.894599745870391	1	1	0
593	CDK17	6	R	S	1	blca	CDK17	8	KKFKRRLsLTLRGSQ	KKFKSRLsLTLRGSQ	-3	0.0121904761904762	0.176761904761905	DAPK3	lost	0.913881481481481	1	0	0
594	TGM2	209	R	H	1	brca	PRKACA	3	KNAGRDCsRRSSPVY	KNAGHDCsRRSSPVY	-3	0.0143492063492063	0.206857142857143	DAPK3	lost	0.913881481481481	1	0	0
595	AHNAK	5779	R	C	1	brca	PKB_GROUP	16	KPRHRSNsFSDEREF	KPRHCSNsFSDEREF	-3	0.00457142857142857	0.133968253968254	DAPK3	lost	0.913881481481481	1	0	0
596	GATA1	307	R	H	1	brca	AKT1;PKB_GROUP	5	QTRNRKAsGKGKKKR	QTRNHKAsGKGKKKR	-3	0.0246349206349206	0.252698412698413	DAPK3	lost	0.913881481481481	1	0	1
597	TP53	152	P	R	1	coadread	CSNK2A1	5	DSTPPPGtRVRAMAI	DSTPRPGtRVRAMAI	-3	0.211428571428571	0.014984126984127	DAPK3	gained	0.913881481481481	1	1	1
598	BCL2L11	91	R	Q	1	coadread	AKT1	2	SLLSRSSsGYFSFDT	SLLSQSSsGYFSFDT	-3	0.0278095238095238	0.230095238095238	DAPK3	lost	0.913881481481481	1	0	0
599	KCNK9	370	R	H	1	gbm	PRKACA	1	RLMKRRKsV*-----	RLMKHRKsV*-----	-3	0.0118095238095238	0.429587301587302	DAPK3	lost	0.913881481481481	1	0	0
600	SMAD3	420	R	H	1	hnsc	MAP3K7	15	SPSIRCSsVS*----	SPSIHCSsVS*----	-3	0.0440634920634921	0.691047619047619	DAPK3	lost	0.913881481481481	1	0	0
601	KCNN2	559	R	L	1	hnsc	PRKACA	1	AERSRSSsRRRRSSS	AERSLSSsRRRRSSS	-3	0.0307301587301587	0.280761904761905	DAPK3	lost	0.913881481481481	1	0	0
602	XIAP	84	R	S	1	luad	AKT1;AKT2;PKB_GROUP	3	VGRHRKVsPNCRFIN	VGRHSKVsPNCRFIN	-3	0.0483809523809524	0.316444444444444	DAPK3	lost	0.913881481481481	1	0	0
603	ACIN1	1175	R	L	1	luad	AKT1;SRPK2	7	REGPRSRsRSRDRRR	REGPLSRsRSRDRRR	-3	0.0402539682539683	0.316444444444444	DAPK3	lost	0.913881481481481	1	0	0
604	KCNH2	892	R	G	1	luad	PRKACA;PRKCA	4	KLSFRRRtDKDTEQP	KLSFGRRtDKDTEQP	-3	0.0412698412698413	0.32152380952381	DAPK3	lost	0.913881481481481	1	0	0
605	TRPV6	699	R	P	1	luad	PRKCA	2	WERLRQGtLRRDLRG	WERLPQGtLRRDLRG	-3	0.0436825396825397	0.328888888888889	DAPK3	lost	0.913881481481481	1	0	0
606	ALOX5	521	R	H	1	luad	PKA_GROUP;PRKACA	4	GMRGRKSsGFPKSVK	GMRGHKSsGFPKSVK	-3	0.0046984126984127	0.133968253968254	DAPK3	lost	0.913881481481481	1	0	0
607	CARD11	555	R	L	1	luad	MAP4K1;PRKCQ	3	MQPPRSRsSIMSITA	MQPPLSRsSIMSITA	-3	0.0368253968253968	0.304	DAPK3	lost	0.913881481481481	1	0	1
608	FLNC	2228	R	W	1	lusc	AKT1;AKT2	24	LGRERLGsFGSITRQ	LGWERLGsFGSITRQ	-5	0.0405079365079365	0.106793650793651	DAPK3	lost	0.913881481481481	1	0	0
609	CACNB2	531	R	H	1	lusc	PKA_GROUP;PRKACA	2	KSQHRSSsSAPHHNH	KSQHHSSsSAPHHNH	-3	0.0116825396825397	0.190984126984127	DAPK3	lost	0.913881481481481	1	0	0
610	EZH2	345	A	T	1	lusc	CDK1;CDK2	5	LTAERIKtPPKRPGG	LTTERIKtPPKRPGG	-5	0.116571428571429	0.0472380952380952	DAPK3	gained	0.913881481481481	1	1	1
611	RPS6	232	R	H	1	ucec	P70S6K_GROUP;PAK2;PRKCD;RPS6KA1;RPS6KA3;RPS6KB1;RSK_GROUP	98	IAKRRRLsSLRASTS	IAKRHRLsSLRASTS	-3	0.038984126984127	0.313777777777778	DAPK3	lost	0.913881481481481	1	0	0
612	LIMK2	265	R	C	1	ucec	PRKCD	11	RSLRRSNsISKSPGP	RSLRCSNsISKSPGP	-3	0.0144761904761905	0.208126984126984	DAPK3	lost	0.913881481481481	1	0	0
613	NR4A2	344	R	H	1	ucec	RPS6KA1	2	GRRGRLPsKPKSPQE	GRRGHLPsKPKSPQE	-3	0.00673015873015873	0.155555555555556	DAPK3	lost	0.913881481481481	1	0	0
614	NCSTN	434	R	Q	1	ucec	SGK1	1	FLRARNIsGVVLADH	FLRAQNIsGVVLADH	-3	0.0166349206349206	0.190603174603175	DAPK3	lost	0.913881481481481	1	0	0
615	LIMK2	265	R	H	1	ucec	PRKCD	11	RSLRRSNsISKSPGP	RSLRHSNsISKSPGP	-3	0.0144761904761905	0.208126984126984	DAPK3	lost	0.913881481481481	1	0	0
616	HIST1H2BG	34	R	C	1	ucec	PKA_GROUP	1	RKRSRKEsYSVYVYK	RKRSCKEsYSVYVYK	-3	0.00736507936507937	0.157968253968254	DAPK3	lost	0.913881481481481	1	0	0
617	ERBB2	1244	E	Q	1	blca	EGFR;ERBB2	42	PTAENPEyLGLDVPV	PTAQNPEyLGLDVPV	-4	0.0264200792602378	0.200132100396301	EGFR	lost	0.807738881549979	1	1	1
618	HDAC6	567	D	Y	1	brca	EGFR	1	SSNFDSIyICPSTFA	SSNFYSIyICPSTFA	-3	0.0264200792602378	0.180977542932629	EGFR	lost	0.807738881549979	1	1	0
619	PDGFRB	734	G	W	1	luad	PDGFRB	10	TGESDGGyMDMSKDE	TWESDGGyMDMSKDE	-6	0.0429326287978864	0.161822985468956	EGFR	lost	0.807738881549979	1	0	1
620	PIK3AP1	509	E	K	1	lusc	ABL1	2	LGQEEDVyHTVDDDE	LGQKEDVyHTVDDDE	-4	0.0402906208718626	0.176354029062087	EGFR	lost	0.807738881549979	1	0	0
621	PLCG2	763	S	N	1	kirc	BTK;FYN;HCK;LCK;LYN;SRC;SYK	23	LYDVSRMyVDPSEIN	LYDVSRMyVDPNEIN	4	0.0485049833887043	0.102325581395349	FYN	lost	0.823067552602436	1	1	0
622	DAB1	221	Q	E	1	luad	SRC	5	PETEENIyQVPTSQK	PETEENIyEVPTSQK	1	0.127574750830565	0.0132890365448505	FYN	gained	0.823067552602436	1	1	0
623	HCLS1	398	E	K	1	luad	FGR;LYN;SYK	9	EDEPEGDyEEVLEPE	EDEPEGDyKEVLEPE	1	0.0225913621262458	0.188704318936877	FYN	lost	0.823067552602436	1	1	0
624	EPHA3	604	D	Y	1	lusc	EPHA3	7	TYVDPHTyEDPTQAV	TYVDPHTyEYPTQAV	2	0.0431893687707641	0.112292358803987	FYN	lost	0.823067552602436	1	0	0
625	FYB	814	V	F	1	lusc	FYN	4	CRNEEGKyGYVLRSY	CRNEEGKyGYFLRSY	3	0.0332225913621262	0.107641196013289	FYN	lost	0.823067552602436	1	1	0
626	EPHA3	604	D	E	1	ucec	EPHA3	7	TYVDPHTyEDPTQAV	TYVDPHTyEEPTQAV	2	0.0431893687707641	0.110963455149502	FYN	lost	0.823067552602436	1	0	0
627	CTNNB1	37	S	C	9	blca,luad,ucec	CHUK;CSNK1A1;CSNK1D;CSNK1E;GSK-3_GROUP;GSK3A;GSK3B;MAPK8;PRKACA	40	GIHSGATtTAPSLSG	GIHCGATtTAPSLSG	-4	0.047558494404883	0.32324516785351	GSK3A	lost	0.889646914208206	9	0	1
628	TP53	146	W	S	1	blca	CSNK2A1	4	VQLWVDStPPPGTRV	VQLSVDStPPPGTRV	-4	0.311673448626653	0.0460325534079349	GSK3A	gained	0.889646914208206	1	0	1
629	NDRG1	336	S	C	1	blca	GSK3A;SGK1	16	SVTSLDGtRSRSHTS	SVTCLDGtRSRSHTS	-4	0.021617497456765	0.209308240081384	GSK3A	lost	0.889646914208206	1	0	1
630	ABI1	414	P	S	1	brca	MAPK1;MAPK3	2	DIPMFDDsPPPPPPP	DIPMFDDsPPPSPPP	4	0.149542217700916	0.0335707019328586	GSK3A	gained	0.889646914208206	1	0	1
631	CDX2	295	S	P	1	gbm	CDK2;GSK3B;MAPK14	1	PVSSLQAsVPGSVPG	PVSSLQAsVPGPVPG	4	0.0405645981688708	0.16734486266531	GSK3A	lost	0.889646914208206	1	0	1
632	DLGAP5	334	N	S	1	hnsc	CDK2	4	RSANAFLtPSYTWTP	RSASAFLtPSYTWTP	-4	0.170651068158698	0.0152594099694812	GSK3A	gained	0.889646914208206	1	0	0
633	FOXO3	292	P	S	1	hnsc	MAPK1;MAPK14;MAPK3	5	SKWPGSPtSRSSDEL	SKWSGSPtSRSSDEL	-4	0.207273652085453	0.0403102746693794	GSK3A	gained	0.889646914208206	1	0	1
634	ETV6	22	S	C	1	kirc	MAPK14	9	PPESPVPsYASSTPL	PPECPVPsYASSTPL	-4	0.0292472024415056	0.237919633774161	GSK3A	lost	0.889646914208206	1	0	1
635	CTNNB1	37	S	F	9	luad,ucec	CHUK;CSNK1A1;CSNK1D;CSNK1E;GSK-3_GROUP;GSK3A;GSK3B;MAPK8;PRKACA	40	GIHSGATtTAPSLSG	GIHFGATtTAPSLSG	-4	0.047558494404883	0.322736520854527	GSK3A	lost	0.889646914208206	9	0	1
636	CTNNB1	45	S	F	3	luad,ucec	CHUK;CSNK1A1;CSNK1D;CSNK1E;GSK-3_GROUP;GSK3A;GSK3B;MAPK8;PRKACA	40	GIHSGATtTAPSLSG	GIHSGATtTAPFLSG	4	0.047558494404883	0.184384537131231	GSK3A	lost	0.889646914208206	3	0	1
637	EYA3	263	P	S	1	luad	ATM;CDK2	5	SSGDPSTsPSLSQTT	SSGDPSTsSSLSQTT	1	0.0396744659206511	0.124745676500509	GSK3A	lost	0.889646914208206	1	0	0
638	RAD18	410	P	L	1	luad	ATM	6	FSQSKLDsPEELEPD	FSQSKLDsLEELEPD	1	0.0359867751780264	0.16823499491353	GSK3A	lost	0.889646914208206	1	0	0
639	MED1	1129	S	G	1	luad	ATM	4	KLSSSMYsSQGSSGS	KLSGSMYsSQGSSGS	-4	0.0344608341810783	0.238555442522889	GSK3A	lost	0.889646914208206	1	0	0
640	NDE1	224	S	L	1	luad	CDK2	7	GPSSSLNtPGSFRRG	GPSLSLNtPGSFRRG	-4	0.0427263479145473	0.301246185147508	GSK3A	lost	0.889646914208206	1	0	0
641	EEF2K	74	S	C	1	lusc	MTOR	5	LTKSERYsSSGSPAN	LTKSERYsSSGCPAN	4	0.0137334689725331	0.106815869786368	GSK3A	lost	0.889646914208206	1	0	0
642	CTNNB1	37	S	P	2	ucec	CHUK;CSNK1A1;CSNK1D;CSNK1E;GSK-3_GROUP;GSK3A;GSK3B;MAPK8;PRKACA	40	GIHSGATtTAPSLSG	GIHPGATtTAPSLSG	-4	0.047558494404883	0.235503560528993	GSK3A	lost	0.889646914208206	2	0	1
643	CTNNB1	37	S	A	3	ucec	CHUK;CSNK1A1;CSNK1D;CSNK1E;GSK-3_GROUP;GSK3A;GSK3B;MAPK8;PRKACA	40	GIHSGATtTAPSLSG	GIHAGATtTAPSLSG	-4	0.047558494404883	0.262843336724313	GSK3A	lost	0.889646914208206	3	0	1
644	CTNNB1	45	S	C	1	ucec	CHUK;CSNK1A1;CSNK1D;CSNK1E;GSK-3_GROUP;GSK3A;GSK3B;MAPK8;PRKACA	40	GIHSGATtTAPSLSG	GIHSGATtTAPCLSG	4	0.047558494404883	0.184638860630722	GSK3A	lost	0.889646914208206	1	0	1
645	CTNNB1	37	S	C	9	blca,luad,ucec	CHUK;CSNK1A1;CSNK1D;CSNK1E;GSK-3_GROUP;GSK3A;GSK3B;MAPK8;PRKACA	40	GIHSGATtTAPSLSG	GIHCGATtTAPSLSG	-4	0.0426246447946267	0.134073882717644	GSK3B	lost	0.937743847539017	9	1	1
646	NDRG1	336	S	C	1	blca	GSK3A;SGK1	16	SVTSLDGtRSRSHTS	SVTCLDGtRSRSHTS	-4	0.041462154482046	0.128132265564454	GSK3B	lost	0.937743847539017	1	1	1
647	ABI1	414	P	S	1	brca	MAPK1;MAPK3	2	DIPMFDDsPPPPPPP	DIPMFDDsPPPSPPP	4	0.115603203306639	0.0131748902092483	GSK3B	gained	0.937743847539017	1	1	1
648	CDX2	295	S	P	1	gbm	CDK2;GSK3B;MAPK14	1	PVSSLQAsVPGSVPG	PVSSLQAsVPGPVPG	4	0.0412038233014725	0.344613794885043	GSK3B	lost	0.937743847539017	1	1	1
649	RUNX2	295	P	L	1	hnsc	MAPK3	3	DPRQAQSsPPWSYDQ	DPRQAQSsLPWSYDQ	1	0.0233789718419013	0.145052957892018	GSK3B	lost	0.937743847539017	1	0	0
650	HIST1H1A	156	A	S	1	kirc	CDK2	2	ASKKSVKtPKKAKKP	ASKKSVKtPKKSKKP	4	0.289589253422888	0.02660811159907	GSK3B	gained	0.937743847539017	1	0	0
651	MKNK1	259	S	C	1	kirc	MAPK1;MAPK14	9	ITTPELTtPCGSAEY	ITTPELTtPCGCAEY	4	0.0205373288555929	0.263756135365539	GSK3B	lost	0.937743847539017	1	0	0
652	ETV6	22	S	C	1	kirc	MAPK14	13	KQERISYtPPESPVP	KQERISYtPPECPVP	4	0.0173081890984242	0.216869026091449	GSK3B	lost	0.937743847539017	1	0	1
653	CTNNB1	37	S	F	9	luad,ucec	CHUK;CSNK1A1;CSNK1D;CSNK1E;GSK-3_GROUP;GSK3A;GSK3B;MAPK8;PRKACA	40	GIHSGATtTAPSLSG	GIHFGATtTAPSLSG	-4	0.0426246447946267	0.131748902092483	GSK3B	lost	0.937743847539017	9	1	1
654	CTNNB1	45	S	F	3	luad,ucec	CHUK;CSNK1A1;CSNK1D;CSNK1E;GSK-3_GROUP;GSK3A;GSK3B;MAPK8;PRKACA	40	GIHSGATtTAPSLSG	GIHSGATtTAPFLSG	4	0.0426246447946267	0.376130198915009	GSK3B	lost	0.937743847539017	3	1	1
655	UBE2A	124	S	C	1	luad	CDK1;CDK2	2	LDEPNPNsPANSQAA	LDEPNPNsPANCQAA	4	0.0169206923275639	0.213898217514854	GSK3B	lost	0.937743847539017	1	0	0
656	PFKFB3	464	P	L	1	luad	AKT1;PRKAA1;PRKACA;PRKCA	16	LMRRNSVtPLASPEP	LMRRNSVtLLASPEP	1	0.0232498062516146	0.145052957892018	GSK3B	lost	0.937743847539017	1	0	0
657	MED1	1129	S	G	1	luad	ATM	4	KLSSSMYsSQGSSGS	KLSGSMYsSQGSSGS	-4	0.0448204598295014	0.129811418238181	GSK3B	lost	0.937743847539017	1	0	0
658	CLOCK	431	S	A	1	lusc	GSK3B	1	ALERFDHsPTPSASS	ALERFDHsPTPAASS	4	0.0197623353138724	0.237018858176182	GSK3B	lost	0.937743847539017	1	1	0
659	ETV6	19	P	H	1	lusc	MAPK14	13	KQERISYtPPESPVP	KQERISYtHPESPVP	1	0.0173081890984242	0.114569878584345	GSK3B	lost	0.937743847539017	1	0	1
660	EEF2K	74	S	C	1	lusc	MTOR	5	LTKSERYsSSGSPAN	LTKSERYsSSGCPAN	4	0.0410746577111857	0.370446912942392	GSK3B	lost	0.937743847539017	1	0	0
661	MEF2A	196	P	S	1	lusc	MAPK14	1	TTLHRNVsPGAPQRP	TTLHRNVsPGASQRP	4	0.290364246964609	0.0309997416688194	GSK3B	gained	0.937743847539017	1	1	0
662	DAB1	519	S	I	1	ov	CDK_GROUP;CDK5	1	IFEEGFEsPSKSEEQ	IFEEGFEsPSKIEEQ	4	0.0269956083699303	0.309868251097907	GSK3B	lost	0.937743847539017	1	0	0
663	CTNNB1	37	S	A	3	ucec	CHUK;CSNK1A1;CSNK1D;CSNK1E;GSK-3_GROUP;GSK3A;GSK3B;MAPK8;PRKACA	40	GIHSGATtTAPSLSG	GIHAGATtTAPSLSG	-4	0.0426246447946267	0.123869801084991	GSK3B	lost	0.937743847539017	3	1	1
664	KDR	1218	A	P	1	ucec	KDR	10	PKFHYDNtAGISQYL	PKFHYDNtPGISQYL	1	0.265047791268406	0.0330663911134074	GSK3B	gained	0.937743847539017	1	1	1
665	CTNNB1	45	S	C	1	ucec	CHUK;CSNK1A1;CSNK1D;CSNK1E;GSK-3_GROUP;GSK3A;GSK3B;MAPK8;PRKACA	40	GIHSGATtTAPSLSG	GIHSGATtTAPCLSG	4	0.0426246447946267	0.376130198915009	GSK3B	lost	0.937743847539017	1	1	1
666	SRRM1	776	P	L	1	brca	CDK2	34	PSPVQSQsPSTNWSP	PSPVQSQsLSTNWSP	1	0.00837457175485344	0.245400329907372	HIPK2	lost	0.938040857759168	1	0	0
667	GPS1	514	L	P	1	gbm	ATR	19	EGSQGELtPANSQSR	EGSQGEPtPANSQSR	-1	0.103159497525695	0.0274076893795204	HIPK2	gained	0.938040857759168	1	1	0
668	APBB1	288	P	S	1	gbm	MAPK1	3	WEPPGRAsPSQGSSP	WEPPGRAsSSQGSSP	1	0.0219515289937825	0.266082984392844	HIPK2	lost	0.938040857759168	1	0	0
669	TP53	156	R	P	3	hnsc,luad,ov	CSNK2A1	5	DSTPPPGtRVRAMAI	DSTPPPGtPVRAMAI	1	0.303007232584697	0.038193122700165	HIPK2	gained	0.938040857759168	3	0	1
670	RUNX2	295	P	L	1	hnsc	MAPK3	3	DPRQAQSsPPWSYDQ	DPRQAQSsLPWSYDQ	1	0.0228397411496003	0.267605633802817	HIPK2	lost	0.938040857759168	1	0	0
671	BRCA1	1513	G	R	1	hnsc	ATM;CDK1;CDK2	10	EPGVERSsPSKCPSL	EPRVERSsPSKCPSL	-5	0.119401091232077	0.0484710062174851	HIPK2	gained	0.938040857759168	1	1	1
672	RUNX2	466	P	H	2	kirc	CDK1	5	MVPGGDRsPSRMLPP	MVPGGDRsHSRMLPP	1	0.014592056845578	0.256439538129679	HIPK2	lost	0.938040857759168	2	0	0
673	ABI1	268	P	T	1	kirc	MAPK1;MAPK3	1	PIAVPTPsPPTIGPE	PIAVPTPsTPTIGPE	1	0.0158609313538891	0.25885039969547	HIPK2	lost	0.938040857759168	1	0	1
674	RUNX2	274	P	S	1	luad	MAPK3	3	PSLNSAPsPFNPQGQ	PSLNSASsPFNPQGQ	-1	0.0460601446516939	0.129932749651059	HIPK2	lost	0.938040857759168	1	0	0
675	BCAR1	179	P	T	1	lusc	SRC	17	LYQVPGPsPQFQSPP	LYQVPGTsPQFQSPP	-1	0.0445374952417206	0.117878441822104	HIPK2	lost	0.938040857759168	1	0	0
676	SGK1	168	P	S	1	lusc	MAPK7	5	ELMNANPsPPPSPSQ	ELMNANSsPPPSPSQ	-1	0.0333713995685827	0.105570359091486	HIPK2	lost	0.938040857759168	1	0	0
677	ETV6	19	P	H	1	lusc	MAPK14	13	KQERISYtPPESPVP	KQERISYtHPESPVP	1	0.0496129932749651	0.329019160005075	HIPK2	lost	0.938040857759168	1	0	1
678	BAG3	292	P	L	1	ucec	MTOR	24	STPLHSPsPIRVHTV	STPLHSPsLIRVHTV	1	0.0104047709681512	0.248318741276488	HIPK2	lost	0.938040857759168	1	0	0
679	CDKN1B	161	S	C	1	blca	AKT1;PIM1;PKB_GROUP;SGK1	20	GIRKRPAtDDSSTQN	GIRKRPAtDDSCTQN	4	0.0452983840183229	0.280315561776307	IKBKB	lost	0.805411629978368	1	0	0
680	MED1	1218	S	C	1	blca	CDK2	19	PMKPVPGtPPSSKAK	PMKPVPGtPPCSKAK	3	0.0393179793866904	0.103957246469016	IKBKB	lost	0.805411629978368	1	0	0
681	NDRG1	336	S	C	1	blca	PRKACA;SGK1	26	RSRTASGsSVTSLDG	RSRTASGsSVTCLDG	4	0.027738898078636	0.202952029520295	IKBKB	lost	0.805411629978368	1	0	1
682	MYBBP1A	1314	S	N	1	brca	AURKA;AURKB	13	SLVIRSPsLLQSGAK	SLVIRSPsLLQNGAK	4	0.0472070237943759	0.262883318488357	IKBKB	lost	0.805411629978368	1	0	0
683	BACH2	525	S	T	1	brca	RPS6KB1	1	ETRTRTSsSCSSYSY	ETRTRTSsSCSTYSY	4	0.0414811044662171	0.186919455401451	IKBKB	lost	0.805411629978368	1	0	0
684	LIMK1	311	P	S	1	hnsc	MAPK14	10	DRSPGAGsLGSPASQ	DRSPGAGsLGSSASQ	4	0.144547652373075	0.0339737880137422	IKBKB	gained	0.805411629978368	1	0	0
685	POLR2A	1677	S	N	1	kirc	CDK7;CDK9;PRKDC	41	SYSPTSPsYSPTSPS	SYSPTSPsYSPTSPN	7	0.0402086779488485	0.105484158289859	IKBKB	lost	0.805411629978368	1	0	0
686	REPS2	459	S	C	1	kirc	CDK1	2	RPRSRSYsSTSIEEA	RPRCRSYsSTSIEEA	-4	0.0265937142130042	0.114645629214913	IKBKB	lost	0.805411629978368	1	0	0
687	GJA1	369	S	N	1	luad	PRKCE	12	IVDQRPSsRASSRAS	IVDQRPSsRASNRAS	4	0.044280442804428	0.256648428553251	IKBKB	lost	0.805411629978368	1	0	0
688	RNF7	19	S	R	1	luad	CSNK2A1	2	EETCALAsHSGSSGS	EETCALAsHSGRSGS	4	0.0193408830640031	0.170886881282606	IKBKB	lost	0.805411629978368	1	0	0
689	PHF14	294	S	F	1	luad	ATR	11	LTLSQSKsNEDSLIL	LTLFQSKsNEDSLIL	-4	0.0335920600585316	0.121007761801756	IKBKB	lost	0.805411629978368	1	0	0
690	HBP1	419	S	T	1	lusc	MAPK11;MAPK14	2	GFSKNCGsPGSSQLS	GFSKNCGsPGSSQLT	7	0.0422445603766382	0.124570556050388	IKBKB	lost	0.805411629978368	1	0	0
691	EEF2K	74	S	C	1	lusc	MTOR	5	LTKSERYsSSGSPAN	LTKSERYsSSGCPAN	4	0.0356279424863214	0.24494210459346	IKBKB	lost	0.805411629978368	1	0	0
692	SMAD3	425	S	Y	1	ucec	MAP3K7	15	GSPSIRCsSVS*---	GSPSIRCsSVY*---	3	0.0426262883318488	0.165415447257921	IKBKB	lost	0.805411629978368	1	0	0
693	OSBP	237	R	H	1	ucec	PRKD1	11	TALQRSLsELESLKL	TALQHSLsELESLKL	-3	0.047079781142639	0.103702761165543	IKBKB	lost	0.805411629978368	1	0	0
694	RFWD2	383	S	G	1	blca	ATM	2	SDDSRTAsQLDEFQE	SDDGRTAsQLDEFQE	-4	0.0347936507936508	0.121142857142857	IKK_GROUP	lost	0.751049735449738	1	0	0
695	NDRG1	336	S	C	1	blca	GSK3A;SGK1	16	SVTSLDGtRSRSHTS	SVTCLDGtRSRSHTS	-4	0.0286984126984127	0.14184126984127	IKK_GROUP	lost	0.751049735449738	1	0	1
696	HNRNPA1	359	G	S	1	brca	MKNK1	13	GYGGSSSsSSYGSGR	GYGSSSSsSSYGSGR	-4	0.165079365079365	0.0499047619047619	IKK_GROUP	gained	0.751049735449738	1	0	0
697	BCL2L11	84	R	G	1	brca	AKT1	2	FIFMRRSsLLSRSSS	FIFMGRSsLLSRSSS	-3	0.0471111111111111	0.179047619047619	IKK_GROUP	lost	0.751049735449738	1	0	0
698	BCL2L11	91	R	Q	1	coadread	AKT1	2	SLLSRSSsGYFSFDT	SLLSQSSsGYFSFDT	-3	0.0308571428571429	0.111873015873016	IKK_GROUP	lost	0.751049735449738	1	0	0
699	PHKA1	1015	R	H	1	gbm	PHK_GROUP;PHKA1;PRKACA	4	QVEFRRLsISAESQS	QVEFHRLsISAESQS	-3	0.0261587301587302	0.154285714285714	IKK_GROUP	lost	0.751049735449738	1	0	0
700	KCNK9	370	R	H	1	gbm	PRKACA	1	RLMKRRKsV*-----	RLMKHRKsV*-----	-3	0.0191746031746032	0.426285714285714	IKK_GROUP	lost	0.751049735449738	1	0	0
701	PPP1R3A	42	S	R	1	gbm	RPS6KA1;RPS6KA3	3	PQPSRRGsDSSEDIY	PQPRRRGsDSSEDIY	-4	0.0378412698412698	0.130666666666667	IKK_GROUP	lost	0.751049735449738	1	0	0
702	SMAD3	420	R	H	1	hnsc	MAP3K7	15	SPSIRCSsVS*----	SPSIHCSsVS*----	-3	0.0194285714285714	0.336888888888889	IKK_GROUP	lost	0.751049735449738	1	0	0
703	MAPK8IP3	282	S	L	1	hnsc	MAPK10;MAPK8	2	TTGTKSNtPTSSVPS	TTGTKSNtPTSSVPL	7	0.0433015873015873	0.173714285714286	IKK_GROUP	lost	0.751049735449738	1	0	0
704	RRN3	640	S	F	1	luad	MAPK3;PRKAA1	6	SFDTHFRsPSSSVGS	SFDTHFRsPSSSVGF	7	0.034031746031746	0.142603174603175	IKK_GROUP	lost	0.751049735449738	1	0	0
705	RUNX2	337	R	M	1	luad	MAPK3	4	TDVPRRIsDDDTATS	TDVPMRIsDDDTATS	-3	0.0491428571428571	0.245079365079365	IKK_GROUP	lost	0.751049735449738	1	0	0
706	RNF7	19	S	R	1	luad	CSNK2A1	2	EETCALAsHSGSSGS	EETCALAsHSGRSGS	4	0.0477460317460317	0.176	IKK_GROUP	lost	0.751049735449738	1	0	0
707	AVPR2	251	R	S	1	lusc	PRKACA	2	RRGRRTGsPGEGAHV	RRGSRTGsPGEGAHV	-4	0.145142857142857	0.0424126984126984	IKK_GROUP	gained	0.751049735449738	1	0	0
708	EIF4B	415	R	L	1	lusc	RPS6KA1;RPS6KB1	11	ETQERERsRTGSESS	ETQELERsRTGSESS	-3	0.0264126984126984	0.133079365079365	IKK_GROUP	lost	0.751049735449738	1	0	0
709	BCLAF1	147	S	L	1	lusc	SRC	5	SRSSSPYsKSPVSKR	SRSLSPYsKSPVSKR	-4	0.0407619047619048	0.179428571428571	IKK_GROUP	lost	0.751049735449738	1	0	0
710	KIT	956	R	Q	1	ov	PRKCA	3	DHSVRINsVGSTASS	DHSVQINsVGSTASS	-3	0.0482539682539683	0.157460317460317	IKK_GROUP	lost	0.751049735449738	1	0	1
711	BCL2L11	84	R	T	1	ucec	AKT1	2	FIFMRRSsLLSRSSS	FIFMTRSsLLSRSSS	-3	0.0471111111111111	0.237206349206349	IKK_GROUP	lost	0.751049735449738	1	0	0
712	LIMK2	265	R	C	1	ucec	PRKCD	11	RSLRRSNsISKSPGP	RSLRCSNsISKSPGP	-3	0.0142222222222222	0.101587301587302	IKK_GROUP	lost	0.751049735449738	1	0	0
713	LIMK2	265	R	H	1	ucec	PRKCD	11	RSLRRSNsISKSPGP	RSLRHSNsISKSPGP	-3	0.0142222222222222	0.101587301587302	IKK_GROUP	lost	0.751049735449738	1	0	0
714	NDRG1	362	S	R	1	ucec	PRKACA;SGK1	20	GTRSRSHtSEGAHLD	GTRRRSHtSEGAHLD	-4	0.0487619047619048	0.16215873015873	IKK_GROUP	lost	0.751049735449738	1	0	1
715	ERBB2	1021	E	Q	1	lusc	ERBB2	8	DLVDAEEyLVPQQGF	DLVDAQEyLVPQQGF	-2	0.0372792674950948	0.269457161543492	INSR	lost	0.772193154567257	1	0	1
716	CTLA4	196	L	V	1	brca	FYN;JAK2;LCK;TXK	5	SPLTTGVyVKMPPTE	SPVTTGVyVKMPPTE	-5	0.00848563968668407	0.101827676240209	JAK2	lost	0.779547432550043	1	0	0
717	CTNNB1	334	E	K	1	coadread	PTK6;SRC	4	NIMRTYTyEKLLWTT	NIMRTYTyKKLLWTT	1	0.0456919060052219	0.328981723237598	JAK2	lost	0.779547432550043	1	0	1
718	CCR2	134	L	Q	1	hnsc	JAK2	2	ILLTIDRyLAIVHAV	ILQTIDRyLAIVHAV	-5	0.0195822454308094	0.189295039164491	JAK2	lost	0.779547432550043	1	0	0
719	TP73	30	D	A	1	luad	PLK1	2	SLEPDSTyFDLPQSS	SLEPDSTyFALPQSS	2	0.127284595300261	0.0469973890339426	JAK2	gained	0.779547432550043	1	0	0
720	PDGFRB	719	A	V	1	lusc	PDGFRB	6	RPPSAELySNALPVG	RPPSAELySNVLPVG	3	0.206266318537859	0.0398172323759791	JAK2	gained	0.779547432550043	1	0	1
721	SHC3	425	V	I	1	ucec	EGFR;NTRK1;NTRK2;SRC	2	PTGEAPTyVNTQQIP	PTGEAPTyINTQQIP	1	0.0352480417754569	0.12597911227154	JAK2	lost	0.779547432550043	1	0	0
722	HDAC6	567	D	Y	1	brca	EGFR	1	SSNFDSIyICPSTFA	SSNFYSIyICPSTFA	-3	0.0342105263157895	0.278289473684211	LCK	lost	0.881345394736843	1	0	0
723	CFL1	65	D	N	1	hnsc	SRC	13	GQTVDDPyATFVKML	GQTVNDPyATFVKML	-3	0.0230263157894737	0.331578947368421	LCK	lost	0.881345394736843	1	0	0
724	NUP153	336	L	V	1	brca	MAPK1;MAPK3	15	ADAKRIPsIVSSPLN	ADAKRIPsIVSSPVN	6	0.0336935791481246	0.34227590591227	LRRK2	lost	0.786965458783639	1	0	0
725	LRRK2	839	L	I	1	brca	LRRK2	1	TSNLRKQtNIASTLA	TSNLRKQtNIASTIA	6	0.0324221233312142	0.415638906547997	LRRK2	lost	0.786965458783639	1	1	0
726	CDCA8	237	E	K	1	brca	TTK	3	VPVGGGEsLRLLASD	VPVGGGKsLRLLASD	-1	0.106420851875397	0.0382708200890019	LRRK2	gained	0.786965458783639	1	1	0
727	EIF2B5	716	E	K	1	coadread	CSNK2A1;CSNK2A2	6	LKEAEEEsSEDD*--	LKEAEEKsSEDD*--	-1	0.130705657978385	0.0284806102987921	LRRK2	gained	0.786965458783639	1	1	0
728	HSPB8	29	R	H	1	coadread	MAPK3	7	PFRDSPLsSRLLDDG	PFRDSPLsSHLLDDG	2	0.0443738080101716	0.101716465352829	LRRK2	lost	0.786965458783639	1	0	0
729	ADD2	709	F	L	1	gbm	CDK5;PRKCA	6	GSPSKSPsKKKKKFR	GSPSKSPsKKKKKLR	6	0.154736172917991	0.00292434837889383	LRRK2	gained	0.786965458783639	1	1	0
730	EMD	64	L	F	1	hnsc	ABL1;SRC	8	PSSSAASsYSFSDLN	PSSSAASsYSFSDFN	6	0.0199618563254927	0.440813731722823	LRRK2	lost	0.786965458783639	1	0	0
731	MAP4	920	L	H	1	kirc	CDK1	2	KPTSAKPsSTTPRLS	KPTSAKPsSTTPRHS	6	0.00521296884933249	0.203814367450731	LRRK2	lost	0.786965458783639	1	0	0
732	HJURP	488	P	L	1	kirc	AKT1	6	GGLQGLEtRRLSLPS	GGLQGLEtRRLSLLS	6	0.281118881118881	0.0270820089001907	LRRK2	gained	0.786965458783639	1	1	0
733	PDS5B	1368	Q	L	1	luad	CDK2	21	RAESPESsAIESTQS	RAESPESsAIESTLS	6	0.178766687857597	0.0283534647171011	LRRK2	gained	0.786965458783639	1	1	0
734	RANBP3	131	P	L	1	luad	AKT1;RPS6KA1;RPS6KA3	14	PVKRERTsSLTQFPP	PVKRERTsSLTQFLP	6	0.258486967577877	0.0247933884297521	LRRK2	gained	0.786965458783639	1	1	0
735	RAD18	410	P	L	1	luad	ATM	6	FSQSKLDsPEELEPD	FSQSKLDsLEELEPD	1	0.115956770502225	0.0375079465988557	LRRK2	gained	0.786965458783639	1	1	0
736	PPARGC1B	576	L	M	1	luad	AKT1	1	PQLPPRDsPRCLMLA	PQLPPRDsPRCLMMA	6	0.013986013986014	0.297774952320407	LRRK2	lost	0.786965458783639	1	0	0
737	MYH2	1927	R	L	1	luad	CSNK2A1	2	ERADIAEsQVNKLRV	ERADIAEsQVNKLLV	6	0.177495232040687	0.0136045772409409	LRRK2	gained	0.786965458783639	1	1	0
738	CARD11	555	R	L	1	luad	MAP4K1	1	LPITNSFtKMQPPRS	LPITNSFtKMQPPLS	6	0.421106166560712	0.0446280991735537	LRRK2	gained	0.786965458783639	1	1	1
739	VIM	15	F	L	1	lusc	PRKCA	9	STRSVSSsSYRRMFG	STRSVSSsSYRRMLG	6	0.149777495232041	0.0027972027972028	LRRK2	gained	0.786965458783639	1	1	0
740	NRXN1	1534	S	Y	1	lusc	CASK	1	KQPSSAKsSNKNKKN	KQPSSAKsYNKNKKN	1	0.0335664335664336	0.107692307692308	LRRK2	lost	0.786965458783639	1	0	0
741	LRRK2	839	L	P	1	lusc	LRRK2	1	TSNLRKQtNIASTLA	TSNLRKQtNIASTPA	6	0.0324221233312142	0.335918626827718	LRRK2	lost	0.786965458783639	1	1	0
742	HSPB8	69	V	L	1	lusc	PKC_GROUP;PRKACA;PRKCA	3	LSSAWPGtLRSGMVP	LSSAWPGtLRSGMLP	6	0.258105530832804	0.0247933884297521	LRRK2	gained	0.786965458783639	1	1	0
743	KCNIP3	69	L	P	1	ov	CSNK1A1	2	APQGSDSsDSELELS	APQGSDSsDSELEPS	6	0.0414494596312778	0.398601398601399	LRRK2	lost	0.786965458783639	1	0	0
744	PRKD2	707	F	L	1	ucec	PRKCA;PRKCE;PRKCH	14	ARIIGEKsFRRSVVG	ARIIGEKsLRRSVVG	1	0.122059758423395	0.0208518753973299	LRRK2	gained	0.786965458783639	1	1	0
745	KSR1	326	P	L	1	ucec	MAPK1	1	STTSSTPsSPAPFPT	STTSSTPsSPAPFLT	6	0.196694214876033	0.0161474888747616	LRRK2	gained	0.786965458783639	1	1	0
746	DOK1	401	P	S	1	luad	INSR;RET	18	ARVKEEGyELPYNPA	ARVKEEGyELSYNPA	3	0.0431654676258993	0.153695225637672	LYN	lost	0.840554828864182	1	0	0
747	VAV2	162	V	I	1	ucec	EGFR;LCK	3	HDLGEDIyDCVPCED	HDLGEDIyDCIPCED	3	0.0477436232831916	0.1621975147155	LYN	lost	0.840554828864182	1	1	0
748	PTGER4	256	R	H	1	blca	PKA_GROUP;PKC_GROUP	1	SDFRRRRsFRRIAGA	SDFRHRRsFRRIAGA	-3	0.0373475609756098	0.297002032520325	MAP3K8	lost	0.80104378387534	1	0	0
749	CDK17	6	R	S	1	blca	CDK17	8	KKFKRRLsLTLRGSQ	KKFKSRLsLTLRGSQ	-3	0.0245172764227642	0.186737804878049	MAP3K8	lost	0.80104378387534	1	0	0
750	CDC25B	352	R	Q	1	brca	AURKA;MAPKAPK2	6	NKRRRSVtPPEEQQE	NKRRQSVtPPEEQQE	-3	0.0356961382113821	0.196265243902439	MAP3K8	lost	0.80104378387534	1	0	0
751	APOBEC3G	29	R	H	1	brca	PRKACA	2	PILSRRNtVWLCYEV	PILSHRNtVWLCYEV	-3	0.0495426829268293	0.354674796747967	MAP3K8	lost	0.80104378387534	1	0	0
752	BCL2L11	91	R	Q	1	coadread	AKT1	2	SLLSRSSsGYFSFDT	SLLSQSSsGYFSFDT	-3	0.0182926829268293	0.123221544715447	MAP3K8	lost	0.80104378387534	1	0	0
753	KCNK9	370	R	H	1	gbm	PRKACA	1	RLMKRRKsV*-----	RLMKHRKsV*-----	-3	0.0174034552845528	0.429751016260163	MAP3K8	lost	0.80104378387534	1	0	0
754	GRIN2A	1288	R	H	1	gbm	CAMK2A;CAMK2B	1	LRISRQHsYDNIVDK	LRISHQHsYDNIVDK	-3	0.0388719512195122	0.301702235772358	MAP3K8	lost	0.80104378387534	1	0	0
755	RASGRP1	185	Q	R	1	hnsc	PRKCQ	1	RDWSRKLtQRIKSNT	RDWSRKLtRRIKSNT	1	0.111915650406504	0.0425558943089431	MAP3K8	gained	0.80104378387534	1	1	0
756	ZFP36	198	S	C	1	hnsc	MAPKAPK2	5	PVLRQSIsFSGLPSG	PVLRQSIsFSGLPCG	6	0.048145325203252	0.130208333333333	MAP3K8	lost	0.80104378387534	1	0	0
757	ETV6	217	R	T	1	hnsc	MAPK3	9	DNMIRRLsPAERAQG	DNMIRRLsPAETAQG	4	0.152439024390244	0.0486534552845528	MAP3K8	gained	0.80104378387534	1	0	1
758	GRB10	419	P	L	1	hnsc	MTOR	5	ALLSPFStPVRSVSE	ALLSLFStPVRSVSE	-3	0.137068089430894	0.0395071138211382	MAP3K8	gained	0.80104378387534	1	0	0
759	WT1	462	R	W	1	laml	PKA_GROUP;PRKACA	3	KTCQRKFsRSDHLKT	KTCQRKFsWSDHLKT	1	0.0480182926829268	0.123983739837398	MAP3K8	lost	0.80104378387534	1	0	1
760	PRKD1	246	R	S	1	luad	PKC_GROUP	3	GREKRSNsQSYIGRP	GREKSSNsQSYIGRP	-3	0.0358231707317073	0.240218495934959	MAP3K8	lost	0.80104378387534	1	0	0
761	MAP3K8	408	R	H	1	luad	AKT1	1	LERKRLLsRKELELP	LEHKRLLsRKELELP	-5	0.0415396341463415	0.119918699186992	MAP3K8	lost	0.80104378387534	1	0	0
762	MED1	1129	S	G	1	luad	ATM	6	LSSSMYSsQGSSGSS	LSGSMYSsQGSSGSS	-5	0.112677845528455	0.0459857723577236	MAP3K8	gained	0.80104378387534	1	1	0
763	RAPGEF2	957	R	L	1	luad	PRKCQ	5	KKRVRRSsFLNAKKL	KKRVLRSsFLNAKKL	-3	0.0378556910569106	0.105436991869919	MAP3K8	lost	0.80104378387534	1	0	0
764	BUB1B	677	R	H	1	luad	PLK1	4	IEDSREAtHSSGFSG	IEDSHEAtHSSGFSG	-3	0.0158790650406504	0.179496951219512	MAP3K8	lost	0.80104378387534	1	0	1
765	RYR1	2844	Q	L	1	luad	CAMK2G;PRKACA;PRKG1	3	KKKTRKIsQSAQTYD	KKKTRKIsLSAQTYD	1	0.114329268292683	0.0284552845528455	MAP3K8	gained	0.80104378387534	1	1	0
766	TRPV6	699	R	P	1	luad	PRKCA	2	WERLRQGtLRRDLRG	WERLPQGtLRRDLRG	-3	0.0359502032520325	0.290396341463415	MAP3K8	lost	0.80104378387534	1	0	0
767	HNRNPA1	194	R	T	1	lusc	AKT1;CSNK2A1;MKNK1	5	SSSQRGRsGSGNFGG	SSSQTGRsGSGNFGG	-3	0.0330284552845528	0.272484756097561	MAP3K8	lost	0.80104378387534	1	0	0
768	CDX2	288	L	V	1	lusc	CDK2;GSK3B;MAPK14	1	EPLSPVSsLQASVPG	EPLSPVSsVQASVPG	1	0.0403963414634146	0.108993902439024	MAP3K8	lost	0.80104378387534	1	0	1
769	PDE3A	460	R	I	1	lusc	PRKCA	4	VRRDRSTsIKLQEAP	VRIDRSTsIKLQEAP	-5	0.0391260162601626	0.115599593495935	MAP3K8	lost	0.80104378387534	1	0	0
770	ERBB3	1120	R	G	1	lusc	CDK5	1	RSRSRSRsPRPRGDS	RSRSGSRsPRPRGDS	-3	0.00533536585365854	0.103785569105691	MAP3K8	lost	0.80104378387534	1	0	0
771	CREBBP	1379	F	V	1	ov	CHUK	1	MKSRFVDsGEMSESF	MKSRVVDsGEMSESF	-3	0.0372205284552846	0.104928861788618	MAP3K8	lost	0.80104378387534	1	0	1
772	CTNNB1	34	G	R	6	ucec	CHUK;GSK-3_GROUP;GSK3A;GSK3B;MAPK8	40	YLDSGIHsGATTTAP	YLDSRIHsGATTTAP	-3	0.143165650406504	0.0116869918699187	MAP3K8	gained	0.80104378387534	6	1	1
773	POU3F2	355	R	W	1	ucec	PRKACA	1	RKRKKRTsIEVSVKG	RKWKKRTsIEVSVKG	-5	0.0434451219512195	0.125	MAP3K8	lost	0.80104378387534	1	0	0
774	LIMK2	265	R	C	1	ucec	PRKCD	11	RSLRRSNsISKSPGP	RSLRCSNsISKSPGP	-3	0.00927337398373984	0.126524390243902	MAP3K8	lost	0.80104378387534	1	0	0
775	CTNND1	249	R	W	1	ucec	GSK3B	16	MEGYRAPsRQDVYGP	MEGYWAPsRQDVYGP	-3	0.0483993902439024	0.351244918699187	MAP3K8	lost	0.80104378387534	1	0	0
776	EPB42	275	R	H	1	ucec	PKA_GROUP	2	LLNKRRGsVPILRQW	LLNKHRGsVPILRQW	-3	0.0461128048780488	0.339684959349593	MAP3K8	lost	0.80104378387534	1	0	0
777	LIMK2	265	R	H	1	ucec	PRKCD	11	RSLRRSNsISKSPGP	RSLRHSNsISKSPGP	-3	0.00927337398373984	0.126524390243902	MAP3K8	lost	0.80104378387534	1	0	0
778	ETV6	20	P	S	1	brca	MAPK14	13	ISYTPPEsPVPSYAS	ISYTPSEsPVPSYAS	-2	0.0265970984983456	0.129040468312548	MAPK_GROUP	lost	0.909003563247645	1	0	1
779	KIR3DL1	421	P	H	1	hnsc	PRKCA;PRKCB;PRKCE;PRKCG	1	RPSQRPKtPPTDTIL	RPSQRPKtHPTDTIL	1	0.0244336981420209	0.284296258589972	MAPK_GROUP	lost	0.909003563247645	1	0	0
780	TP53	156	R	P	3	hnsc,luad,ov	CSNK2A1	5	DSTPPPGtRVRAMAI	DSTPPPGtPVRAMAI	1	0.312674980911173	0.0372868414354798	MAPK_GROUP	gained	0.909003563247645	3	0	1
781	FOXO3	292	P	S	1	hnsc	MAPK1;MAPK14;MAPK3	5	QLSKWPGsPTSRSSD	QLSKWSGsPTSRSSD	-2	0.0475948078391448	0.169763298549249	MAPK_GROUP	lost	0.909003563247645	1	0	1
782	GRB10	419	P	L	1	hnsc	MAPK1	6	QQRKALLsPFSTPVR	QQRKALLsLFSTPVR	1	0.0249427335199796	0.284296258589972	MAPK_GROUP	lost	0.909003563247645	1	0	0
783	RXRA	80	P	H	1	hnsc	MAPK_GROUP;MAPK7	3	HSMSVPTtPTLGFST	HSMSVHTtPTLGFST	-2	0.0225248154746755	0.139093917027233	MAPK_GROUP	lost	0.909003563247645	1	0	0
784	CIITA	281	P	A	1	kirc	MAPK1;MAPK3	2	TVHGLPTsPDRPGST	TVHGLPTsADRPGST	1	0.0248154746754899	0.234665309238992	MAPK_GROUP	lost	0.909003563247645	1	0	1
785	UBE2O	840	P	A	1	luad	CDK2	12	LLTGSPTsPTVEPEK	LLTGSPTsATVEPEK	1	0.0291422753881395	0.23555612115042	MAPK_GROUP	lost	0.909003563247645	1	0	0
786	NSFL1C	141	P	A	1	lusc	CDK1	10	AVERVTKsPGETSKP	AVERVTKsAGETSKP	1	0.0472130313056757	0.237592262662255	MAPK_GROUP	lost	0.909003563247645	1	0	0
787	NCOA2	491	R	H	1	lusc	CDK9;CSNK2A1	11	LSPRHRMsPGVAGSP	LSPRHHMsPGVAGSP	-2	0.0459404428607788	0.118477984219903	MAPK_GROUP	lost	0.909003563247645	1	0	1
788	CDK12	683	P	T	1	ucec	CDK12	24	GDLSPPDsPEPKAIT	GDLSPTDsPEPKAIT	-2	0.0277424280987529	0.131585645202342	MAPK_GROUP	lost	0.909003563247645	1	0	1
789	EGFR	694	P	S	1	ucec	MAPK1;MAPK14;MAPK3	44	RELVEPLtPSGEAPN	RELVEPLtSSGEAPN	1	0.0309238992109952	0.295622295749555	MAPK_GROUP	lost	0.909003563247645	1	0	1
790	ADRBK1	668	P	S	1	ucec	CDK2;MAPK_GROUP;MAPK3	10	KMKNKPRsPVVELSK	KMKNKSRsPVVELSK	-2	0.0220157800967167	0.118096207686434	MAPK_GROUP	lost	0.909003563247645	1	0	0
791	SRRM1	776	P	L	1	brca	CDK2	34	PSPVQSQsPSTNWSP	PSPVQSQsLSTNWSP	1	0.0460927152317881	0.279072847682119	MAPK1	lost	0.929443761168926	1	0	0
792	ITPR1	419	P	L	1	coadread	CDK1	2	AFAIVPVsPAEVRDL	AFAIVLVsPAEVRDL	-2	0.0358940397350993	0.161192052980132	MAPK1	lost	0.929443761168926	1	0	0
793	KIR3DL1	421	P	H	1	hnsc	PRKCA;PRKCB;PRKCE;PRKCG	1	RPSQRPKtPPTDTIL	RPSQRPKtHPTDTIL	1	0.0209271523178808	0.229271523178808	MAPK1	lost	0.929443761168926	1	0	0
794	TP53	156	R	P	3	hnsc,luad,ov	CSNK2A1	5	DSTPPPGtRVRAMAI	DSTPPPGtPVRAMAI	1	0.218940397350993	0.0143046357615894	MAPK1	gained	0.929443761168926	3	0	1
795	BRAF	751	P	A	1	hnsc	MAPK1;MAPK3	4	YACASPKtPIQAGGY	YACASAKtPIQAGGY	-2	0.0328476821192053	0.16635761589404	MAPK1	lost	0.929443761168926	1	1	1
796	RXRA	80	P	H	1	hnsc	MAPK_GROUP;MAPK7	3	HSMSVPTtPTLGFST	HSMSVHTtPTLGFST	-2	0.00887417218543046	0.107019867549669	MAPK1	lost	0.929443761168926	1	1	0
797	CIITA	281	P	A	1	kirc	MAPK1;MAPK3	2	TVHGLPTsPDRPGST	TVHGLPTsADRPGST	1	0.0157615894039735	0.220927152317881	MAPK1	lost	0.929443761168926	1	1	1
798	MYC	74	P	L	1	laml	CDK5;CSNK2A1;CSNK2A2;GSK-3_GROUP;GSK3A;GSK3B;MAPK1;MAPK10;MAPK8;MAPK9;MTOR	45	KKFELLPtPPLSPSR	KKFELLPtLPLSPSR	1	0.0451655629139073	0.278013245033113	MAPK1	lost	0.929443761168926	1	1	1
799	EYA3	263	P	S	1	luad	ATM;CDK2	5	SSGDPSTsPSLSQTT	SSGDPSTsSSLSQTT	1	0.0385430463576159	0.263443708609272	MAPK1	lost	0.929443761168926	1	0	0
800	UBE2O	840	P	A	1	luad	CDK2	12	LLTGSPTsPTVEPEK	LLTGSPTsATVEPEK	1	0.0194701986754967	0.225033112582781	MAPK1	lost	0.929443761168926	1	0	0
801	PRC1	468	P	R	1	ov	CDK2	8	LYGSAPRtPSKRRGL	LYGSARRtPSKRRGL	-2	0.0223841059602649	0.145827814569536	MAPK1	lost	0.929443761168926	1	0	0
802	CDK12	683	P	T	1	ucec	CDK12	24	GDLSPPDsPEPKAIT	GDLSPTDsPEPKAIT	-2	0.0234437086092715	0.116423841059603	MAPK1	lost	0.929443761168926	1	0	1
803	EGFR	694	P	S	1	ucec	MAPK1;MAPK14;MAPK3	44	RELVEPLtPSGEAPN	RELVEPLtSSGEAPN	1	0.0225165562913907	0.231390728476821	MAPK1	lost	0.929443761168926	1	1	1
804	ADRBK1	668	P	S	1	ucec	CDK2;MAPK_GROUP;MAPK3	10	KMKNKPRsPVVELSK	KMKNKSRsPVVELSK	-2	0.0320529801324503	0.136953642384106	MAPK1	lost	0.929443761168926	1	1	0
805	HNRNPA1	359	G	S	1	brca	MKNK1	10	QGGYGGSsSSSSYGS	QGGYGSSsSSSSYGS	-2	0.116151988816876	0.049307408819418	MAPK11	gained	0.863509764053035	1	0	0
806	HNRNPA1	359	G	S	1	brca	MKNK1	13	GYGGSSSsSSYGSGR	GYGSSSSsSSYGSGR	-4	0.160121997712543	0.0298640233828949	MAPK11	gained	0.863509764053035	1	0	0
807	SRRM1	776	P	L	1	brca	CDK2	34	PSPVQSQsPSTNWSP	PSPVQSQsLSTNWSP	1	0.0413013089337908	0.11322912695387	MAPK11	lost	0.863509764053035	1	0	0
808	FOXO4	225	G	S	1	coadread	MAPK8	2	PAPPEGAtPTSPVGH	PAPPESAtPTSPVGH	-2	0.101664760452408	0.0424450374888804	MAPK11	gained	0.863509764053035	1	1	1
809	DLGAP5	334	N	S	1	hnsc	CDK2	4	RSANAFLtPSYTWTP	RSASAFLtPSYTWTP	-4	0.127462193417207	0.0203329520904816	MAPK11	gained	0.863509764053035	1	0	0
810	REPS2	459	S	C	1	kirc	CDK1	2	RPRSRSYsSTSIEEA	RPRCRSYsSTSIEEA	-4	0.0284661329266743	0.168001016647605	MAPK11	lost	0.863509764053035	1	0	0
811	SQSTM1	277	S	G	1	luad	CDK1	25	TPVSPESsSTEEKSS	TPVSPESsGTEEKSS	1	0.0453678993518872	0.143093150336765	MAPK11	lost	0.863509764053035	1	0	0
812	NFATC4	350	R	S	1	luad	RPS6KA3	2	SSASPALsRRGSLGE	SSASPALsRSGSLGE	2	0.10471470326598	0.0467657898081078	MAPK11	gained	0.863509764053035	1	0	0
813	GJA1	369	S	N	1	luad	PRKCA;PRKCB;PRKCE;PRKCG	13	QRPSSRAsSRASSRP	QRPSSRAsNRASSRP	1	0.0423179565383149	0.117041555470835	MAPK11	lost	0.863509764053035	1	0	0
814	MED1	1129	S	G	1	luad	ATM	4	KLSSSMYsSQGSSGS	KLSGSMYsSQGSSGS	-4	0.0404117422798323	0.189223535392045	MAPK11	lost	0.863509764053035	1	0	0
815	SMAD3	425	S	Y	1	ucec	MAP3K7	15	GSPSIRCsSVS*---	GSPSIRCsSVY*---	3	0.0304994281357225	0.119074850679883	MAPK11	lost	0.863509764053035	1	0	0
816	EIF4EBP1	86	S	N	1	blca	MAPK1;MTOR	8	PTIPGVTsPSSDEPP	PTIPGVTsPSNDEPP	3	0.0345265295760345	0.135186595582635	MAPK13	lost	0.844964881103495	1	1	0
817	HNRNPA1	359	G	S	1	brca	MKNK1	14	GGYGGSSsSSSYGSG	GGYGSSSsSSSYGSG	-3	0.132140137090632	0.0298299060675298	MAPK13	gained	0.844964881103495	1	0	0
818	GJA1	279	S	L	1	coadread	MAPK1;MAPK14;MAPK3;MAPK7	10	TAPLSPMsPPGYKLV	TAPLLPMsPPGYKLV	-3	0.0385884742320386	0.137852246763138	MAPK13	lost	0.844964881103495	1	1	0
819	SRSF11	208	P	R	1	gbm	CDK2	16	LVSPSLKsDTSSKEI	LVSRSLKsDTSSKEI	-4	0.0396039603960396	0.125412541254125	MAPK13	lost	0.844964881103495	1	0	0
820	TP53	152	P	S	1	gbm	CSNK2A1	5	DSTPPPGtRVRAMAI	DSTPSPGtRVRAMAI	-3	0.118938816958619	0.0256410256410256	MAPK13	gained	0.844964881103495	1	1	1
821	EYA3	256	S	C	1	hnsc	ATM;CDK2	5	SSGDPSTsPSLSQTT	SCGDPSTsPSLSQTT	-6	0.0383346026910383	0.165270373191165	MAPK13	lost	0.844964881103495	1	0	0
822	MYC	73	T	P	1	hnsc	CDK5;GSK3A;GSK3B;MAPK1;MAPK10;MAPK8;MAPK9;MTOR	45	LLPTPPLsPSRRSGL	LLPPPPLsPSRRSGL	-4	0.131886265549632	0.0349073368875349	MAPK13	gained	0.844964881103495	1	1	1
823	NHEJ1	265	P	S	1	kirc	PRKDC	2	VSSAPTLsAPEKEST	VSSASTLsAPEKEST	-3	0.122746890073623	0.0269103833460269	MAPK13	gained	0.844964881103495	1	0	0
824	EGFR	1042	S	N	1	kirc	MAPK11;MAPK14	8	TPLLSSLsATSNNST	TPLLSSLsATNNNST	3	0.0496318862655496	0.17986798679868	MAPK13	lost	0.844964881103495	1	1	1
825	PCGF6	26	P	Q	1	kirc	CDK7	2	LPPPPPVsPPALTPA	LPPQPPVsPPALTPA	-4	0.0312261995430312	0.12008123889312	MAPK13	lost	0.844964881103495	1	0	0
826	MED1	810	S	Y	1	luad	ATM	2	DSSSSGHsQSTLFDS	DYSSSGHsQSTLFDS	-6	0.0463315562325463	0.192942371160193	MAPK13	lost	0.844964881103495	1	0	0
827	BCLAF1	148	S	Y	1	luad	SRC	5	SRSSSPYsKSPVSKR	SRSSYPYsKSPVSKR	-3	0.0423965473470424	0.198019801980198	MAPK13	lost	0.844964881103495	1	0	0
828	UBE2O	840	P	A	1	luad	CDK2	12	LLTGSPTsPTVEPEK	LLTGSPTsATVEPEK	1	0.0435389692815435	0.130870779385631	MAPK13	lost	0.844964881103495	1	0	0
829	HIST1H1C	39	P	S	1	lusc	CHEK2	28	GGTPRKAsGPPVSEL	GGTPRKAsGPSVSEL	3	0.103833460269104	0.0483625285605484	MAPK13	gained	0.844964881103495	1	1	0
830	LIMK1	311	P	S	1	hnsc	LIMK1;MAPK14	14	PGAGSLGsPASQRKD	PGAGSLGsSASQRKD	1	0.0427745664739884	0.276429030186256	MAPK14	lost	0.910900430120083	1	1	0
831	TP53	156	R	P	3	hnsc,luad,ov	CSNK2A1	5	DSTPPPGtRVRAMAI	DSTPPPGtPVRAMAI	1	0.246499678869621	0.0222222222222222	MAPK14	gained	0.910900430120083	3	0	1
832	RXRA	80	P	H	1	hnsc	MAPK_GROUP;MAPK7	3	HSMSVPTtPTLGFST	HSMSVHTtPTLGFST	-2	0.023121387283237	0.134104046242775	MAPK14	lost	0.910900430120083	1	1	0
833	CIITA	281	P	A	1	kirc	MAPK1;MAPK3	2	TVHGLPTsPDRPGST	TVHGLPTsADRPGST	1	0.0124598587026333	0.233911368015414	MAPK14	lost	0.910900430120083	1	1	1
834	EYA3	263	P	S	1	luad	ATM;CDK2	5	SSGDPSTsPSLSQTT	SSGDPSTsSSLSQTT	1	0.0341682723185613	0.258702633269107	MAPK14	lost	0.910900430120083	1	0	0
835	PITPNM1	1221	P	A	1	luad	MAPK1	3	AEREGPGtPPTTLAR	AEREGAGtPPTTLAR	-2	0.0371226718047527	0.142838792549775	MAPK14	lost	0.910900430120083	1	1	0
836	UBE2O	840	P	A	1	luad	CDK2	12	LLTGSPTsPTVEPEK	LLTGSPTsATVEPEK	1	0.013102119460501	0.23558124598587	MAPK14	lost	0.910900430120083	1	0	0
837	CDK12	683	P	T	1	ucec	CDK12	24	GDLSPPDsPEPKAIT	GDLSPTDsPEPKAIT	-2	0.0209377007064868	0.104560051380861	MAPK14	lost	0.910900430120083	1	0	1
838	HTT	1197	P	L	1	ucec	CDK5	10	EQASVPLsPKKGSEA	EQASVLLsPKKGSEA	-2	0.0473988439306358	0.14193962748876	MAPK14	lost	0.910900430120083	1	0	0
839	EGFR	694	P	S	1	ucec	MAPK1;MAPK14;MAPK3	44	RELVEPLtPSGEAPN	RELVEPLtSSGEAPN	1	0.0219653179190751	0.245600513808606	MAPK14	lost	0.910900430120083	1	1	1
840	SRRM1	776	P	L	1	brca	CDK2	34	PSPVQSQsPSTNWSP	PSPVQSQsLSTNWSP	1	0.0479371316306483	0.286182056319581	MAPK3	lost	0.927535808439541	1	0	0
841	ITPR1	419	P	L	1	coadread	CDK1	2	AFAIVPVsPAEVRDL	AFAIVLVsPAEVRDL	-2	0.0407334643091028	0.168172888015717	MAPK3	lost	0.927535808439541	1	0	0
842	KIR3DL1	421	P	H	1	hnsc	PRKCA;PRKCB;PRKCE;PRKCG	1	RPSQRPKtPPTDTIL	RPSQRPKtHPTDTIL	1	0.0223968565815324	0.237590045841519	MAPK3	lost	0.927535808439541	1	0	0
843	TP53	156	R	P	3	hnsc,luad,ov	CSNK2A1	5	DSTPPPGtRVRAMAI	DSTPPPGtPVRAMAI	1	0.232612966601179	0.0191224623444663	MAPK3	gained	0.927535808439541	3	0	1
844	BRAF	751	P	A	1	hnsc	MAPK1;MAPK3	4	YACASPKtPIQAGGY	YACASAKtPIQAGGY	-2	0.0371971185330714	0.184544859201048	MAPK3	lost	0.927535808439541	1	0	1
845	RXRA	80	P	H	1	hnsc	MAPK_GROUP;MAPK7	3	HSMSVPTtPTLGFST	HSMSVHTtPTLGFST	-2	0.00825147347740668	0.101113294040602	MAPK3	lost	0.927535808439541	1	0	0
846	CIITA	281	P	A	1	kirc	MAPK1;MAPK3	2	TVHGLPTsPDRPGST	TVHGLPTsADRPGST	1	0.0158480681074001	0.228945645055665	MAPK3	lost	0.927535808439541	1	0	1
847	MYC	74	P	L	1	laml	CDK5;CSNK2A1;CSNK2A2;GSK-3_GROUP;GSK3A;GSK3B;MAPK1;MAPK10;MAPK8;MAPK9;MTOR	45	KKFELLPtPPLSPSR	KKFELLPtLPLSPSR	1	0.0437459070072037	0.274787164374591	MAPK3	lost	0.927535808439541	1	0	1
848	EYA3	263	P	S	1	luad	ATM;CDK2	5	SSGDPSTsPSLSQTT	SSGDPSTsSSLSQTT	1	0.0391617550753111	0.26535690897184	MAPK3	lost	0.927535808439541	1	0	0
849	PITPNM1	1221	P	A	1	luad	MAPK1	3	AEREGPGtPPTTLAR	AEREGAGtPPTTLAR	-2	0.0168958742632613	0.106221349050426	MAPK3	lost	0.927535808439541	1	0	0
850	UBE2O	840	P	A	1	luad	CDK2	12	LLTGSPTsPTVEPEK	LLTGSPTsATVEPEK	1	0.0193844138834316	0.233136869679109	MAPK3	lost	0.927535808439541	1	0	0
851	PRC1	468	P	R	1	ov	CDK2	8	LYGSAPRtPSKRRGL	LYGSARRtPSKRRGL	-2	0.0213490504256712	0.130975769482646	MAPK3	lost	0.927535808439541	1	0	0
852	CDK12	683	P	T	1	ucec	CDK12	24	GDLSPPDsPEPKAIT	GDLSPTDsPEPKAIT	-2	0.0258022265880812	0.116961362148003	MAPK3	lost	0.927535808439541	1	0	1
853	EGFR	694	P	S	1	ucec	MAPK1;MAPK14;MAPK3	44	RELVEPLtPSGEAPN	RELVEPLtSSGEAPN	1	0.0209561231172233	0.235101506221349	MAPK3	lost	0.927535808439541	1	0	1
854	ADRBK1	668	P	S	1	ucec	CDK2;MAPK_GROUP;MAPK3	10	KMKNKPRsPVVELSK	KMKNKSRsPVVELSK	-2	0.0316961362148003	0.123510150622135	MAPK3	lost	0.927535808439541	1	0	0
855	DAPK1	290	A	P	1	coadread	RPS6KA1;RPS6KA3;RSK_GROUP	4	QALSRKAsAVNMEKF	QALSRKAsPVNMEKF	1	0.308892553596347	0.0414816694151973	MAPK7	gained	0.905065753308808	1	1	0
856	APBB1	288	P	S	1	gbm	MAPK1	3	WEPPGRAsPSQGSSP	WEPPGRAsSSQGSSP	1	0.0423696562222504	0.310287961436002	MAPK7	lost	0.905065753308808	1	1	0
857	BRAF	751	P	A	1	hnsc	BRAF;MAPK1;MAPK3	5	FSLYACAsPKTPIQA	FSLYACAsAKTPIQA	1	0.0496004059368261	0.332233921096029	MAPK7	lost	0.905065753308808	1	1	1
858	EPN1	469	P	R	1	kirc	CDK1	2	FSDPWGGsPAKPSTN	FSDPWGGsRAKPSTN	1	0.0185208676899657	0.257769884561715	MAPK7	lost	0.905065753308808	1	0	0
859	MYC	74	P	L	1	laml	CDK5;CSNK2A1;CSNK2A2;GSK-3_GROUP;GSK3A;GSK3B;MAPK1;MAPK10;MAPK8;MAPK9;MTOR	45	KKFELLPtPPLSPSR	KKFELLPtLPLSPSR	1	0.0422428009641	0.308892553596347	MAPK7	lost	0.905065753308808	1	1	1
860	EYA3	263	P	S	1	luad	ATM;CDK2	5	SSGDPSTsPSLSQTT	SSGDPSTsSSLSQTT	1	0.0345046302169225	0.286692883420018	MAPK7	lost	0.905065753308808	1	0	0
861	CACNB2	220	P	H	1	luad	PKA_GROUP;PRKACA	1	VPSSRKStPPSSAID	VPSSRKStHPSSAID	1	0.0238487885322847	0.269186857795256	MAPK7	lost	0.905065753308808	1	0	0
862	RPS6KA1	376	P	R	1	lusc	MAPK_GROUP;MAPK1	32	TSRTPKDsPGIPPSA	TSRTPKDsPGIRPSA	4	0.0471901560319675	0.142965875935558	MAPK7	lost	0.905065753308808	1	1	1
863	USP14	241	S	R	1	ov	CDK1	4	SSSASAAtPSKKKSL	SSSASAAtPSKKKRL	6	0.049854116453127	0.103767601167068	MAPK7	lost	0.905065753308808	1	0	0
864	ELK3	361	P	Q	1	brca	MAPK14	1	LSPVAPLsPARLQGP	LSPVAQLsPARLQGP	-2	0.0455478573261483	0.133307672568643	MAPK8	lost	0.911502087853126	1	1	0
865	DLGAP5	334	N	S	1	hnsc	CDK2	4	RSANAFLtPSYTWTP	RSASAFLtPSYTWTP	-4	0.104439312291506	0.0467025917372338	MAPK8	gained	0.911502087853126	1	0	0
866	LIMK1	311	P	S	1	hnsc	LIMK1;MAPK14	14	PGAGSLGsPASQRKD	PGAGSLGsSASQRKD	1	0.0257890685142417	0.265588914549654	MAPK8	lost	0.911502087853126	1	1	0
867	RCAN1	161	L	Q	1	kirc	DYRK1A;GSK-3_GROUP;GSK3B;MAP3K3	13	PDKQFLIsPPASPPV	PDKQFQIsPPASPPV	-2	0.0488837567359507	0.163972286374134	MAPK8	lost	0.911502087853126	1	0	0
868	ABI1	268	P	T	1	kirc	MAPK1;MAPK3	1	PIAVPTPsPPTIGPE	PIAVPTPsTPTIGPE	1	0.0180908391070054	0.251860405440082	MAPK8	lost	0.911502087853126	1	1	1
869	MYC	74	P	L	1	laml	CDK5;CSNK2A1;CSNK2A2;GSK-3_GROUP;GSK3A;GSK3B;MAPK1;MAPK10;MAPK8;MAPK9;MTOR	45	KKFELLPtPPLSPSR	KKFELLPtLPLSPSR	1	0.0242494226327945	0.261483192199128	MAPK8	lost	0.911502087853126	1	1	1
870	PDS5B	1368	Q	L	1	luad	CDK1;CDK2	19	AIESTQStPQKGRGR	AIESTLStPQKGRGR	-2	0.158326918142161	0.0445214267385168	MAPK8	gained	0.911502087853126	1	0	0
871	EYA3	263	P	S	1	luad	ATM;CDK2	5	SSGDPSTsPSLSQTT	SSGDPSTsSSLSQTT	1	0.0173210161662818	0.250064151911727	MAPK8	lost	0.911502087853126	1	0	0
872	RAD18	410	P	L	1	luad	ATM	6	FSQSKLDsPEELEPD	FSQSKLDsLEELEPD	1	0.0418270464459841	0.299204516294586	MAPK8	lost	0.911502087853126	1	0	0
873	NSFL1C	141	P	A	1	lusc	CDK1	10	AVERVTKsPGETSKP	AVERVTKsAGETSKP	1	0.044136515268155	0.306132922761098	MAPK8	lost	0.911502087853126	1	0	0
874	EGFR	694	P	S	1	ucec	MAPK1;MAPK14;MAPK3	44	RELVEPLtPSGEAPN	RELVEPLtSSGEAPN	1	0.0382345393892738	0.291891198357711	MAPK8	lost	0.911502087853126	1	1	1
875	SRRM1	570	R	L	1	blca	MTOR	17	PPPRRRRtPTPPPRR	PPPRRLRtPTPPPRR	-2	0.11096955026118	0.040896929545165	MAPK9	gained	0.902932433006328	1	0	0
876	EIF4EBP1	86	S	N	1	blca	MAPK1;MTOR	8	PTIPGVTsPSSDEPP	PTIPGVTsPSNDEPP	3	0.0443368581984966	0.111861383615747	MAPK9	lost	0.902932433006328	1	1	0
877	ELK3	361	P	Q	1	brca	MAPK14	1	LSPVAPLsPARLQGP	LSPVAQLsPARLQGP	-2	0.0485412154414575	0.102688240540196	MAPK9	lost	0.902932433006328	1	1	0
878	SRRM1	776	P	L	1	brca	CDK2	34	PSPVQSQsPSTNWSP	PSPVQSQsLSTNWSP	1	0.0400050961905975	0.301821888138616	MAPK9	lost	0.902932433006328	1	0	0
879	LIMK1	311	P	S	1	hnsc	LIMK1;MAPK14	14	PGAGSLGsPASQRKD	PGAGSLGsSASQRKD	1	0.0202573576251752	0.267040387310485	MAPK9	lost	0.902932433006328	1	1	0
880	GRB10	419	P	L	1	hnsc	MAPK1	6	QQRKALLsPFSTPVR	QQRKALLsLFSTPVR	1	0.0332526436488725	0.288954006879857	MAPK9	lost	0.902932433006328	1	1	0
881	ABI1	268	P	T	1	kirc	MAPK1;MAPK3	1	PIAVPTPsPPTIGPE	PIAVPTPsTPTIGPE	1	0.043317620078991	0.312269078863549	MAPK9	lost	0.902932433006328	1	1	1
882	CIITA	281	P	A	1	kirc	MAPK1;MAPK3	2	TVHGLPTsPDRPGST	TVHGLPTsADRPGST	1	0.0477767868518283	0.323862912472926	MAPK9	lost	0.902932433006328	1	1	1
883	MYC	74	P	L	1	laml	CDK5;CSNK2A1;CSNK2A2;GSK-3_GROUP;GSK3A;GSK3B;MAPK1;MAPK10;MAPK8;MAPK9;MTOR	45	KKFELLPtPPLSPSR	KKFELLPtLPLSPSR	1	0.00917314307555103	0.24398012485667	MAPK9	lost	0.902932433006328	1	1	1
884	EYA3	263	P	S	1	luad	ATM;CDK2	5	SSGDPSTsPSLSQTT	SSGDPSTsSSLSQTT	1	0.0126130717288827	0.252643648872468	MAPK9	lost	0.902932433006328	1	0	0
885	RAD18	410	P	L	1	luad	ATM	6	FSQSKLDsPEELEPD	FSQSKLDsLEELEPD	1	0.0430628105491145	0.310995031214167	MAPK9	lost	0.902932433006328	1	0	0
886	ETV6	19	P	H	1	lusc	MAPK14	13	ISYTPPEsPVPSYAS	ISYTHPEsPVPSYAS	-3	0.0369473818320805	0.102815645305134	MAPK9	lost	0.902932433006328	1	1	1
887	PTGER4	256	R	H	1	blca	PKA_GROUP;PKC_GROUP	1	SDFRRRRsFRRIAGA	SDFRHRRsFRRIAGA	-3	0.0281242046322219	0.264062102316111	MAPKAPK2	lost	0.916270679562228	1	0	0
888	CDK17	6	R	S	1	blca	CDK17	8	KKFKRRLsLTLRGSQ	KKFKSRLsLTLRGSQ	-3	0.0245609569865106	0.265843726138967	MAPKAPK2	lost	0.916270679562228	1	0	0
889	BCL2L11	84	R	G	1	brca	AKT1	2	FIFMRRSsLLSRSSS	FIFMGRSsLLSRSSS	-3	0.0353779587681344	0.312293204377704	MAPKAPK2	lost	0.916270679562228	1	0	0
890	CDC25A	121	R	S	1	brca	CHEK1;CHEK2	10	PALKRSHsDSLDHDI	PALKSSHsDSLDHDI	-3	0.00330872995673199	0.165945533214558	MAPKAPK2	lost	0.916270679562228	1	0	0
891	CDC25B	352	R	Q	1	brca	AURKA;MAPKAPK2	6	NKRRRSVtPPEEQQE	NKRRQSVtPPEEQQE	-3	0.00407228302367015	0.162636803257826	MAPKAPK2	lost	0.916270679562228	1	1	0
892	APOBEC3G	29	R	H	1	brca	PRKACA	2	PILSRRNtVWLCYEV	PILSHRNtVWLCYEV	-3	0.023161109697124	0.241028251463477	MAPKAPK2	lost	0.916270679562228	1	0	0
893	AHNAK	5779	R	C	1	brca	PKB_GROUP	16	KPRHRSNsFSDEREF	KPRHCSNsFSDEREF	-3	0.00687197760244337	0.181089335708832	MAPKAPK2	lost	0.916270679562228	1	0	0
894	CCND3	278	P	R	1	brca	GSK3B;MAPK11;MAPK12;MAPK13	6	SSQGPSQtSTPTDVT	SSQGRSQtSTPTDVT	-3	0.236446933061848	0.0187070501399847	MAPKAPK2	gained	0.916270679562228	1	0	1
895	RAF1	257	S	L	2	coadread	AKT1;PKA_GROUP;PKB_GROUP;PRKACA;RAF1	55	SQRQRSTsTPNVHMV	SQRQRLTsTPNVHMV	-2	0.0164163909391703	0.113514889284805	MAPKAPK2	lost	0.916270679562228	2	0	1
896	BCL2L11	91	R	Q	1	coadread	AKT1	2	SLLSRSSsGYFSFDT	SLLSQSSsGYFSFDT	-3	0.00369050649020107	0.160473402901502	MAPKAPK2	lost	0.916270679562228	1	0	0
897	TP53	266	G	R	4	gbm,hnsc,ov	AURKB;DAPK1	4	GNLLGRNsFEVRVCA	GNLLRRNsFEVRVCA	-3	0.329218630694833	0.0389412064138458	MAPKAPK2	gained	0.916270679562228	4	0	1
898	KCNK9	370	R	H	1	gbm	PRKACA	1	RLMKRRKsV*-----	RLMKHRKsV*-----	-3	0.0446678544158819	0.653601425299058	MAPKAPK2	lost	0.916270679562228	1	0	0
899	GRIN2A	1288	R	H	1	gbm	CAMK2A;CAMK2B	1	LRISRQHsYDNIVDK	LRISHQHsYDNIVDK	-3	0.0496309493509799	0.331254772206668	MAPKAPK2	lost	0.916270679562228	1	0	0
900	TPH1	55	R	G	1	hnsc	PKA_GROUP;PRKACA	1	RKSKRRNsEFEIFVD	RKSKGRNsEFEIFVD	-3	0.0492491728175108	0.364342071773988	MAPKAPK2	lost	0.916270679562228	1	0	0
901	KCNN2	559	R	L	1	hnsc	PRKACA	1	AERSRSSsRRRRSSS	AERSLSSsRRRRSSS	-3	0.00649020106897429	0.179562229574955	MAPKAPK2	lost	0.916270679562228	1	0	0
902	AVPR2	252	R	Q	1	kirc	PRKACA	2	RRGRRTGsPGEGAHV	RRGRQTGsPGEGAHV	-3	0.045049630949351	0.314583863578519	MAPKAPK2	lost	0.916270679562228	1	0	0
903	RAF1	257	S	W	1	luad	AKT1;PKA_GROUP;PKB_GROUP;PRKACA;RAF1	55	SQRQRSTsTPNVHMV	SQRQRWTsTPNVHMV	-2	0.0164163909391703	0.113896665818274	MAPKAPK2	lost	0.916270679562228	1	0	1
904	PRKD1	246	R	S	1	luad	PKC_GROUP	3	GREKRSNsQSYIGRP	GREKSSNsQSYIGRP	-3	0.0156528378722321	0.219394247900229	MAPKAPK2	lost	0.916270679562228	1	0	0
905	ACIN1	1175	R	L	1	luad	AKT1;SRPK2	7	REGPRSRsRSRDRRR	REGPLSRsRSRDRRR	-3	0.0137439552048867	0.212522270297786	MAPKAPK2	lost	0.916270679562228	1	0	0
906	TRPV6	699	R	P	1	luad	PRKCA	2	WERLRQGtLRRDLRG	WERLPQGtLRRDLRG	-3	0.0486128785950624	0.362051412573174	MAPKAPK2	lost	0.916270679562228	1	0	0
907	NOX5	537	R	S	1	luad	MAPK1;PRKCB	3	KRLSRSVtMRKSQRS	KRLSSSVtMRKSQRS	-3	0.000254517688979384	0.154874013743955	MAPKAPK2	lost	0.916270679562228	1	0	0
908	CARD11	555	R	L	1	luad	MAP4K1;PRKCQ	3	MQPPRSRsSIMSITA	MQPPLSRsSIMSITA	-3	0.020234156273861	0.242173581063884	MAPKAPK2	lost	0.916270679562228	1	0	1
909	CACNB2	531	R	H	1	lusc	PKA_GROUP;PRKACA	2	KSQHRSSsSAPHHNH	KSQHHSSsSAPHHNH	-3	0.0257062865869178	0.253499618223467	MAPKAPK2	lost	0.916270679562228	1	0	0
910	ERBB3	1120	R	G	1	lusc	CDK5	1	RSRSRSRsPRPRGDS	RSRSGSRsPRPRGDS	-3	0.00190888266734538	0.160218885212522	MAPKAPK2	lost	0.916270679562228	1	0	0
911	BCL2L11	84	R	T	1	ucec	AKT1	2	FIFMRRSsLLSRSSS	FIFMTRSsLLSRSSS	-3	0.0353779587681344	0.291422753881395	MAPKAPK2	lost	0.916270679562228	1	0	0
912	LIMK2	265	R	C	1	ucec	PRKCD	11	RSLRRSNsISKSPGP	RSLRCSNsISKSPGP	-3	0.000127258844489692	0.154364978365996	MAPKAPK2	lost	0.916270679562228	1	0	0
913	ITPR1	1746	R	G	1	ucec	PRKACA;PRKG1	7	RPSGRREsLTSFGNG	RPSGGREsLTSFGNG	-3	0.0310511580554849	0.296640366505472	MAPKAPK2	lost	0.916270679562228	1	0	0
914	NR4A2	344	R	H	1	ucec	RPS6KA1	2	GRRGRLPsKPKSPQE	GRRGHLPsKPKSPQE	-3	0.0394502417918045	0.303130567574446	MAPKAPK2	lost	0.916270679562228	1	0	0
915	LIMK2	265	R	H	1	ucec	PRKCD	11	RSLRRSNsISKSPGP	RSLRHSNsISKSPGP	-3	0.000127258844489692	0.154110460677017	MAPKAPK2	lost	0.916270679562228	1	0	0
916	SSH1	399	R	H	1	ucec	PRKD1	2	MGVSRSAsTVIAYAM	MGVSHSAsTVIAYAM	-3	0.0241791804530415	0.248536523288369	MAPKAPK2	lost	0.916270679562228	1	0	0
917	OSBP	237	R	H	1	ucec	PRKD1	11	TALQRSLsELESLKL	TALQHSLsELESLKL	-3	0.00101807075591754	0.155255790277424	MAPKAPK2	lost	0.916270679562228	1	0	0
918	CTNNB1	37	S	C	9	blca,luad,ucec	CHUK;CSNK1A1;CSNK1D;CSNK1E;GSK-3_GROUP;GSK3A;GSK3B;MAPK8;PRKACA	40	GIHSGATtTAPSLSG	GIHCGATtTAPSLSG	-4	0.0403450900786602	0.350545546815529	MARK1	lost	0.87748033494037	9	0	1
919	CRMP1	214	G	R	1	coadread	AURKA	2	RAALVGGtTMIIDHV	RAALVGRtTMIIDHV	-1	0.0362852068003045	0.204516620147171	MARK1	lost	0.87748033494037	1	0	0
920	PPP1R3A	42	S	R	1	gbm	RPS6KA1;RPS6KA3	3	PQPSRRGsDSSEDIY	PQPRRRGsDSSEDIY	-4	0.0353971073331642	0.32656686120274	MARK1	lost	0.87748033494037	1	0	0
921	TBL1XR1	119	S	N	1	hnsc	PRKCD	4	AAASQQGsAKNGENT	AAANQQGsAKNGENT	-4	0.0163664044658716	0.223166708957117	MARK1	lost	0.87748033494037	1	0	0
922	FOXO3	292	P	S	1	hnsc	MAPK1;MAPK14;MAPK3	5	SKWPGSPtSRSSDEL	SKWSGSPtSRSSDEL	-4	0.231920832276072	0.0492260847500634	MARK1	gained	0.87748033494037	1	0	1
923	MAPK8IP3	282	S	L	1	hnsc	MAPK10;MAPK8	2	SVPSAAVtPLNESLQ	SVPLAAVtPLNESLQ	-4	0.014590205531591	0.17800050748541	MARK1	lost	0.87748033494037	1	0	0
924	TBL1XR1	122	G	E	1	kirc	PRKCD	4	AAASQQGsAKNGENT	AAASQQEsAKNGENT	-1	0.0163664044658716	0.122177112408018	MARK1	lost	0.87748033494037	1	0	0
925	EGFR	1042	S	N	1	kirc	MAPK11;MAPK14	5	SATSNNStVACIDRN	SATNNNStVACIDRN	-4	0.0244861710225831	0.265668612027404	MARK1	lost	0.87748033494037	1	0	1
926	ETV6	22	S	C	1	kirc	MAPK14	9	PPESPVPsYASSTPL	PPECPVPsYASSTPL	-4	0.0323521948743974	0.310454199441766	MARK1	lost	0.87748033494037	1	0	1
927	REPS2	459	S	C	1	kirc	CDK1	2	RPRSRSYsSTSIEEA	RPRCRSYsSTSIEEA	-4	0.0445318447094646	0.369068764273027	MARK1	lost	0.87748033494037	1	0	0
928	HIST1H2BF	14	G	C	1	luad	PKA_GROUP	1	APAPKKGsKKAVTKA	APAPKKCsKKAVTKA	-1	0.0209337731540218	0.139939101750825	MARK1	lost	0.87748033494037	1	0	0
929	SQSTM1	277	S	G	1	luad	CDK1	25	VSPESSStEEKSSSQ	VSPESSGtEEKSSSQ	-1	0.186120274042121	0.0478304998731286	MARK1	gained	0.87748033494037	1	1	0
930	CTNNB1	37	S	F	9	luad,ucec	CHUK;CSNK1A1;CSNK1D;CSNK1E;GSK-3_GROUP;GSK3A;GSK3B;MAPK8;PRKACA	40	GIHSGATtTAPSLSG	GIHFGATtTAPSLSG	-4	0.0403450900786602	0.350291804110632	MARK1	lost	0.87748033494037	9	0	1
931	CTNNB1	45	S	F	3	luad,ucec	CHUK;CSNK1A1;CSNK1D;CSNK1E;GSK-3_GROUP;GSK3A;GSK3B;MAPK8;PRKACA	40	GIHSGATtTAPSLSG	GIHSGATtTAPFLSG	4	0.0403450900786602	0.152626236995686	MARK1	lost	0.87748033494037	3	0	1
932	NDE1	127	A	S	1	luad	PRKACA	1	LERAKRAtIMSLEDF	LERSKRAtIMSLEDF	-4	0.169880740928698	0.0194113169246384	MARK1	gained	0.87748033494037	1	1	0
933	MED1	1129	S	G	1	luad	ATM	4	KLSSSMYsSQGSSGS	KLSGSMYsSQGSSGS	-4	0.00850038061405734	0.166835828469932	MARK1	lost	0.87748033494037	1	0	0
934	PHF14	294	S	F	1	luad	ATR	11	LTLSQSKsNEDSLIL	LTLFQSKsNEDSLIL	-4	0.0312103527023598	0.30550621669627	MARK1	lost	0.87748033494037	1	0	0
935	AVPR2	251	R	S	1	lusc	PRKACA	2	RRGRRTGsPGEGAHV	RRGSRTGsPGEGAHV	-4	0.140954072570414	0.00570921086018777	MARK1	gained	0.87748033494037	1	1	0
936	PXN	134	M	I	1	lusc	MAPK1;MAPK3	12	KQKSAEPsPTVMSTS	KQKSAEPsPTVISTS	4	0.179269221009896	0.0494798274549607	MARK1	gained	0.87748033494037	1	1	0
937	EEF2K	74	S	C	1	lusc	MTOR	5	LTKSERYsSSGSPAN	LTKSERYsSSGCPAN	4	0.030829738645014	0.123699568637402	MARK1	lost	0.87748033494037	1	0	0
938	LRRK2	774	A	V	1	ucec	LRRK2	1	QDVRKALtISIGKGD	QDVRKVLtISIGKGD	-2	0.112281146917026	0.0480842425780259	MARK1	gained	0.87748033494037	1	1	0
939	CTNNB1	37	S	P	2	ucec	CHUK;CSNK1A1;CSNK1D;CSNK1E;GSK-3_GROUP;GSK3A;GSK3B;MAPK8;PRKACA	40	GIHSGATtTAPSLSG	GIHPGATtTAPSLSG	-4	0.0403450900786602	0.196904339000254	MARK1	lost	0.87748033494037	2	0	1
940	CTNNB1	37	S	A	3	ucec	CHUK;CSNK1A1;CSNK1D;CSNK1E;GSK-3_GROUP;GSK3A;GSK3B;MAPK8;PRKACA	40	GIHSGATtTAPSLSG	GIHAGATtTAPSLSG	-4	0.0403450900786602	0.268332910428825	MARK1	lost	0.87748033494037	3	0	1
941	CTNNB1	32	D	G	2	ucec	CHUK;CSNK2A2;GSK-3_GROUP;GSK3A;GSK3B;MAPK8	40	QQQSYLDsGIHSGAT	QQQSYLGsGIHSGAT	-1	0.137274803349404	0.0197919309819843	MARK1	gained	0.87748033494037	2	1	1
942	CTNNB1	45	S	C	1	ucec	CHUK;CSNK1A1;CSNK1D;CSNK1E;GSK-3_GROUP;GSK3A;GSK3B;MAPK8;PRKACA	40	GIHSGATtTAPSLSG	GIHSGATtTAPCLSG	4	0.0403450900786602	0.153133722405481	MARK1	lost	0.87748033494037	1	0	1
943	TARDBP	407	S	C	1	blca	CSNK1A1;CSNK2A1	16	SSMDSKSsGWGM*--	SSMDCKSsGWGM*--	-3	0.0356508500380614	0.195001268713524	MKNK1	lost	0.926960162395332	1	0	0
944	ABCB1	660	S	C	1	gbm	PKC_GROUP;PRKACA;PRKCA	6	SSNDSRSsLIRKRST	SSNDSRCsLIRKRST	-1	0.0304491245876681	0.115072316670896	MKNK1	lost	0.926960162395332	1	0	0
945	FOXO3	292	P	S	1	hnsc	MAPK1;MAPK14;MAPK3	5	QLSKWPGsPTSRSSD	QLSKWSGsPTSRSSD	-2	0.16696269982238	0.0435168738898757	MKNK1	gained	0.926960162395332	1	0	1
946	EYA3	263	P	S	1	luad	ATM;CDK2	6	GDPSTSPsLSQTTPS	GDPSTSSsLSQTTPS	-1	0.138416645521441	0.0320984521695001	MKNK1	gained	0.926960162395332	1	0	0
947	NFATC4	350	R	S	1	luad	RPS6KA3	4	PALSRRGsLGEEGSE	PALSRSGsLGEEGSE	-2	0.121923369703121	0.0395838619639685	MKNK1	gained	0.926960162395332	1	0	0
948	FGA	547	R	S	1	luad	CSNK2A1	3	SETESRGsESGIFTN	SETESSGsESGIFTN	-2	0.101750824663791	0.0312103527023598	MKNK1	gained	0.926960162395332	1	1	0
949	SOS1	1134	S	C	1	lusc	MAPK1	8	PRSASVSsISLTKGT	PRSACVSsISLTKGT	-3	0.0326059375792946	0.136513575234712	MKNK1	lost	0.926960162395332	1	0	0
950	ATF1	44	S	A	1	ucec	CSNK1A1;CSNK2A1	2	ESQDSSDsIGSSQKA	ESQDASDsIGSSQKA	-3	0.0337477797513321	0.108728749048465	MKNK1	lost	0.926960162395332	1	0	1
951	SMAD3	425	S	Y	1	ucec	MAP3K7	15	SPSIRCSsVS*----	SPSIRCSsVY*----	2	0.0290535397107333	0.130043136259833	MKNK1	lost	0.926960162395332	1	0	0
952	XK	385	S	F	1	ucec	CK2_GROUP	1	CKKLFSSsVSEGFQR	CKKLFSSsVFEGFQR	2	0.0450393301192591	0.133214920071048	MKNK1	lost	0.926960162395332	1	0	0
953	ELK3	361	P	Q	1	brca	MAPK14	1	LSPVAPLsPARLQGP	LSPVAQLsPARLQGP	-2	0.0406369426751592	0.107006369426752	MTOR	lost	0.913043736730361	1	0	0
954	SRRM1	776	P	L	1	brca	CDK2	34	PSPVQSQsPSTNWSP	PSPVQSQsLSTNWSP	1	0.0244585987261146	0.272356687898089	MTOR	lost	0.913043736730361	1	0	0
955	APBB1	288	P	S	1	gbm	MAPK1	3	WEPPGRAsPSQGSSP	WEPPGRAsSSQGSSP	1	0.0168152866242038	0.255031847133758	MTOR	lost	0.913043736730361	1	0	0
956	KIR3DL1	421	P	H	1	hnsc	PRKCA;PRKCB;PRKCE;PRKCG	1	RPSQRPKtPPTDTIL	RPSQRPKtHPTDTIL	1	0.0380891719745223	0.309044585987261	MTOR	lost	0.913043736730361	1	0	0
957	PFKFB3	461	S	C	1	kirc	AKT1;PRKAA1;PRKACA;PRKCA	16	LMRRNSVtPLASPEP	LMRRNCVtPLASPEP	-2	0.045859872611465	0.123057324840764	MTOR	lost	0.913043736730361	1	0	0
958	MYC	74	P	L	1	laml	CDK5;CSNK2A1;CSNK2A2;GSK-3_GROUP;GSK3A;GSK3B;MAPK1;MAPK10;MAPK8;MAPK9;MTOR	45	KKFELLPtPPLSPSR	KKFELLPtLPLSPSR	1	0.0180891719745223	0.25796178343949	MTOR	lost	0.913043736730361	1	1	1
959	EYA3	263	P	S	1	luad	ATM;CDK2	5	SSGDPSTsPSLSQTT	SSGDPSTsSSLSQTT	1	0.016687898089172	0.255031847133758	MTOR	lost	0.913043736730361	1	0	0
960	PFKFB3	464	P	L	1	luad	AKT1;PRKAA1;PRKACA;PRKCA	16	LMRRNSVtPLASPEP	LMRRNSVtLLASPEP	1	0.045859872611465	0.320891719745223	MTOR	lost	0.913043736730361	1	0	0
961	ETV6	19	P	H	1	lusc	MAPK14	13	KQERISYtPPESPVP	KQERISYtHPESPVP	1	0.00993630573248408	0.243821656050955	MTOR	lost	0.913043736730361	1	0	1
962	LIG1	52	P	L	1	lusc	CDK2	30	GVVSESDsPVKRPGR	GVVSESDsLVKRPGR	1	0.0439490445859873	0.318089171974522	MTOR	lost	0.913043736730361	1	0	0
963	APOBEC3G	29	R	H	1	brca	PRKACA	2	PILSRRNtVWLCYEV	PILSHRNtVWLCYEV	-3	0.0205095541401274	0.274394904458599	PAK1	lost	0.898311464968153	1	0	0
964	GATA1	307	R	H	1	brca	AKT1;PKB_GROUP	5	QTRNRKAsGKGKKKR	QTRNHKAsGKGKKKR	-3	0.0388535031847134	0.332738853503185	PAK1	lost	0.898311464968153	1	0	1
965	KCNK9	370	R	H	1	gbm	PRKACA	1	RLMKRRKsV*-----	RLMKHRKsV*-----	-3	0.0021656050955414	0.729808917197452	PAK1	lost	0.898311464968153	1	0	0
966	SMAD3	420	R	H	1	hnsc	MAP3K7	15	SPSIRCSsVS*----	SPSIHCSsVS*----	-3	0.00726114649681529	0.657324840764331	PAK1	lost	0.898311464968153	1	0	0
967	KCNN2	559	R	L	1	hnsc	PRKACA	1	AERSRSSsRRRRSSS	AERSLSSsRRRRSSS	-3	0.00840764331210191	0.23796178343949	PAK1	lost	0.898311464968153	1	0	0
968	KCNH2	892	R	G	1	luad	PRKACA;PRKCA	4	KLSFRRRtDKDTEQP	KLSFGRRtDKDTEQP	-3	0.0319745222929936	0.304203821656051	PAK1	lost	0.898311464968153	1	0	0
969	RAPGEF2	957	R	L	1	luad	PRKCQ	5	KKRVRRSsFLNAKKL	KKRVLRSsFLNAKKL	-3	0.00942675159235669	0.238726114649682	PAK1	lost	0.898311464968153	1	0	0
970	ALOX5	521	R	H	1	luad	PKA_GROUP;PRKACA	4	GMRGRKSsGFPKSVK	GMRGHKSsGFPKSVK	-3	0.0226751592356688	0.282420382165605	PAK1	lost	0.898311464968153	1	0	0
971	EIF4B	415	R	L	1	lusc	RPS6KA1;RPS6KB1	11	ETQERERsRTGSESS	ETQELERsRTGSESS	-3	0.0287898089171975	0.293375796178344	PAK1	lost	0.898311464968153	1	0	0
972	PAK2	15	P	H	1	lusc	PAK2;PRKAA2	5	APPVRMSsTIFSTGG	APHVRMSsTIFSTGG	-5	0.0492993630573248	0.116815286624204	PAK1	lost	0.898311464968153	1	1	0
973	UTRN	1256	M	R	1	ov	MARK2	2	LEERMKStEVLPEKT	LEERRKStEVLPEKT	-3	0.247261146496815	0.0115923566878981	PAK1	gained	0.898311464968153	1	0	0
974	GLI1	637	R	Q	2	ov,ucec	PRKACA	1	AGVTRRAsDPAQAAD	AGVTQRAsDPAQAAD	-3	0.0377070063694268	0.324585987261147	PAK1	lost	0.898311464968153	2	0	1
975	HIST1H3H	9	R	G	1	ov	DAPK3	1	KQTARKStGGKAPRK	KQTAGKStGGKAPRK	-3	0.0064968152866242	0.236305732484076	PAK1	lost	0.898311464968153	1	0	0
976	YWHAG	57	R	C	1	ov	LATS2	1	VVGARRSsWRVISSI	VVGARCSsWRVISSI	-2	0.0452229299363057	0.119108280254777	PAK1	lost	0.898311464968153	1	0	0
977	CGB	115	R	H	1	ucec	PKA_GROUP	2	CALCRRStTDCGGPK	CALCRHStTDCGGPK	-2	0.0447133757961783	0.11312101910828	PAK1	lost	0.898311464968153	1	0	0
978	NR4A2	344	R	H	1	ucec	RPS6KA1	2	GRRGRLPsKPKSPQE	GRRGHLPsKPKSPQE	-3	0.0335031847133758	0.312993630573248	PAK1	lost	0.898311464968153	1	0	0
979	MYBPC3	282	R	W	1	ucec	PKA_GROUP;PRKACA	9	AGGGRRIsDSHEDTG	AGGGRWIsDSHEDTG	-2	0.0439490445859873	0.118853503184713	PAK1	lost	0.898311464968153	1	0	0
980	YWHAG	57	R	H	1	ucec	LATS2	1	VVGARRSsWRVISSI	VVGARHSsWRVISSI	-2	0.0452229299363057	0.11312101910828	PAK1	lost	0.898311464968153	1	0	0
981	GABRB2	470	R	C	1	ucec	PKC_GROUP	1	SRLRRRAsQLKITIP	SRLRRCAsQLKITIP	-2	0.0294267515923567	0.100509554140127	PAK1	lost	0.898311464968153	1	0	0
982	HIST1H2BG	34	R	C	1	ucec	PKA_GROUP	1	RKRSRKEsYSVYVYK	RKRSCKEsYSVYVYK	-3	0.0430573248407643	0.344076433121019	PAK1	lost	0.898311464968153	1	0	0
983	PTGER4	256	R	H	1	blca	PKA_GROUP;PKC_GROUP	1	SDFRRRRsFRRIAGA	SDFRHRRsFRRIAGA	-3	0.0109150907475568	0.162837923594365	PAK2	lost	0.877630409950501	1	0	0
984	CDK17	6	R	S	1	blca	CDK17	8	KKFKRRLsLTLRGSQ	KKFKSRLsLTLRGSQ	-3	0.0189110293184414	0.206117527605026	PAK2	lost	0.877630409950501	1	0	0
985	BRAF	364	S	L	1	blca	AKT1;AKT3;PKB_GROUP;SGK_GROUP;SGK1	22	GQRDRSSsAPNVHIN	GQRDRSLsAPNVHIN	-1	0.0486102297245843	0.115116131488768	PAK2	lost	0.877630409950501	1	0	1
986	APOBEC3G	29	R	H	1	brca	PRKACA	2	PILSRRNtVWLCYEV	PILSHRNtVWLCYEV	-3	0.0492448280238609	0.312095443584211	PAK2	lost	0.877630409950501	1	0	0
987	KCNH2	893	R	K	1	brca	PRKACA;PRKCA	4	KLSFRRRtDKDTEQP	KLSFRKRtDKDTEQP	-2	0.0336337098616576	0.182510470871938	PAK2	lost	0.877630409950501	1	0	0
988	GJA1	362	R	Q	1	coadread	PRKCE	12	IVDQRPSsRASSRAS	IVDQQPSsRASSRAS	-3	0.0228455387739561	0.221855565427085	PAK2	lost	0.877630409950501	1	0	0
989	BCL2L11	91	R	Q	1	coadread	AKT1	2	SLLSRSSsGYFSFDT	SLLSQSSsGYFSFDT	-3	0.021576342175403	0.215890341413885	PAK2	lost	0.877630409950501	1	0	0
990	PHKA1	1015	R	H	1	gbm	PHK_GROUP;PHKA1;PRKACA	4	QVEFRRLsISAESQS	QVEFHRLsISAESQS	-3	0.0172610737403224	0.202690696788933	PAK2	lost	0.877630409950501	1	0	0
991	KCNK9	370	R	H	1	gbm	PRKACA	1	RLMKRRKsV*-----	RLMKHRKsV*-----	-3	0.0111689300672674	0.248635613656555	PAK2	lost	0.877630409950501	1	0	0
992	AICDA	36	R	H	1	gbm	PRKACA	4	YVVKRRDsATSFSLD	YVVKRHDsATSFSLD	-2	0.0214494225155477	0.134407919786775	PAK2	lost	0.877630409950501	1	0	0
993	SMAD3	420	R	H	1	hnsc	MAP3K7	15	SPSIRCSsVS*----	SPSIHCSsVS*----	-3	0.0300799593857088	0.315141515420739	PAK2	lost	0.877630409950501	1	0	0
994	TPH1	55	R	G	1	hnsc	PKA_GROUP;PRKACA	1	RKSKRRNsEFEIFVD	RKSKGRNsEFEIFVD	-3	0.0368067013580404	0.241908871684224	PAK2	lost	0.877630409950501	1	0	0
995	RBM8A	164	R	I	1	kirc	SRPK1	6	RRGGRRRsRSPDRRR	RRGGRIRsRSPDRRR	-2	0.0256377712907729	0.15458814570377	PAK2	lost	0.877630409950501	1	0	0
996	FOXO1	326	G	R	1	kirc	CSNK1A1;DYRK1A;NLK	6	STISGRLsPIMTEQD	STISRRLsPIMTEQD	-3	0.131234928290392	0.0107881710877015	PAK2	gained	0.877630409950501	1	0	1
997	RASGRP3	131	R	K	1	luad	PRKCD;PRKCQ;PRKCT	3	YDWMRRVtQRKKVSK	YDWMRKVtQRKKVSK	-2	0.0417565680923975	0.213351948216779	PAK2	lost	0.877630409950501	1	0	0
998	CHN2	169	R	G	1	luad	PRKCD	2	EKVSRRLsRSKNEPR	EKVSRGLsRSKNEPR	-2	0.0205609848965605	0.129331133392562	PAK2	lost	0.877630409950501	1	0	0
999	KCNH2	892	R	G	1	luad	PRKACA;PRKCA	4	KLSFRRRtDKDTEQP	KLSFGRRtDKDTEQP	-3	0.0336337098616576	0.231120700596522	PAK2	lost	0.877630409950501	1	0	0
1000	RUNX2	337	R	M	1	luad	MAPK3	4	TDVPRRIsDDDTATS	TDVPMRIsDDDTATS	-3	0.0345221474806447	0.265008249777891	PAK2	lost	0.877630409950501	1	0	0
1001	HDAC7	218	K	R	1	luad	PRKD1	6	NPLLRKEsAPPSLRR	NPLLRREsAPPSLRR	-2	0.193679400939205	0.0360451833989085	PAK2	gained	0.877630409950501	1	0	0
1002	IRS2	304	S	R	1	lusc	IKK_GROUP	13	EFRPRSKsQSSGSSA	EFRPRRKsQSSGSSA	-2	0.123365909379363	0.031349155984262	PAK2	gained	0.877630409950501	1	0	0
1003	UTRN	1256	M	R	1	ov	MARK2	2	TLEERMKsTEVLPEK	TLEERRKsTEVLPEK	-2	0.165249397131616	0.0359182637390532	PAK2	gained	0.877630409950501	1	0	0
1004	UTRN	1256	M	R	1	ov	MARK2	2	LEERMKStEVLPEKT	LEERRKStEVLPEKT	-3	0.306130219571012	0.04683335448661	PAK2	gained	0.877630409950501	1	0	0
1005	GLI1	637	R	Q	2	ov,ucec	PRKACA	1	AGVTRRAsDPAQAAD	AGVTQRAsDPAQAAD	-3	0.0441680416296484	0.29534204848331	PAK2	lost	0.877630409950501	2	0	1
1006	CAD	1403	R	W	1	ov	PKA_GROUP;PRKACA	14	GAGGRRLsSFVTKGY	GAGGWRLsSFVTKGY	-3	0.00736134027160807	0.123112070059652	PAK2	lost	0.877630409950501	1	0	0
1007	NFKB1	335	R	Q	1	ov	PKA_GROUP;PRKACA	5	FVQLRRKsDLETSEP	FVQLQRKsDLETSEP	-3	0.031349155984262	0.251554765833228	PAK2	lost	0.877630409950501	1	0	0
1008	MAP2	1538	R	H	1	ucec	MARK1	3	KSPEKRSsLPRPSSI	KSPEKHSsLPRPSSI	-2	0.0137073232643737	0.105089478360198	PAK2	lost	0.877630409950501	1	0	0
1009	ITPR1	1746	R	G	1	ucec	PRKACA;PRKG1	7	RPSGRREsLTSFGNG	RPSGGREsLTSFGNG	-3	0.00939205482929306	0.116893006726742	PAK2	lost	0.877630409950501	1	0	0
1010	CUX1	1223	R	W	1	ucec	PKA_GROUP;PRKACA	4	AYMKRRHsSVSDSQP	AYMKWRHsSVSDSQP	-3	0.0185302703388755	0.205229089986039	PAK2	lost	0.877630409950501	1	0	0
1011	EPB42	275	R	H	1	ucec	PKA_GROUP	2	LLNKRRGsVPILRQW	LLNKHRGsVPILRQW	-3	0.0373143799974616	0.275669501205737	PAK2	lost	0.877630409950501	1	0	0
1012	MYBPC3	282	R	W	1	ucec	PKA_GROUP;PRKACA	9	AGGGRRIsDSHEDTG	AGGGRWIsDSHEDTG	-2	0.0233532174133773	0.141642340398528	PAK2	lost	0.877630409950501	1	0	0
1013	NDRG1	362	S	R	1	ucec	PRKACA;SGK1	19	SEGTRSRsHTSEGAH	SEGTRRRsHTSEGAH	-2	0.133773321487498	0.0349029064602107	PAK2	gained	0.877630409950501	1	0	1
1014	MAPT	741	R	W	1	ucec	CAMK2A;CDK1;CDK5;CSNK1D;DYRK1A;GSK3A;GSK3B;MAPK1;MAPK12;MAPK13;MAPK3;MARK1;PKN1;PRKACA;TTBK1	60	DTSPRHLsNVSSTGS	DTSPWHLsNVSSTGS	-3	0.0456910775479122	0.304226424673182	PAK2	lost	0.877630409950501	1	0	0
1015	GABRB2	470	R	C	1	ucec	PKC_GROUP	1	SRLRRRAsQLKITIP	SRLRRCAsQLKITIP	-2	0.0204340652367052	0.130092651351694	PAK2	lost	0.877630409950501	1	0	0
1016	MEF2A	226	G	E	1	blca	MAPK14	1	VPNGAGSsPVGNGFV	VPNGAGSsPVENGFV	3	0.0336978636826043	0.233468972533062	PDK1	lost	0.906603933536792	1	0	0
1017	UBR5	1681	S	C	1	brca	ATM	2	SDSDSSSsQSDDIEQ	SDSDSSSsQCDDIEQ	2	0.122711088504578	0.0476856561546287	PDK1	gained	0.906603933536792	1	1	0
1018	THOC5	9	R	G	1	brca	PRKCA	3	--MSSESsKKRKPKV	--MSSESsKKGKPKV	3	0.279501525940997	0.0412004069175992	PDK1	gained	0.906603933536792	1	1	0
1019	TP53	218	V	G	1	hnsc	AURKA;AURKB	5	DRNTFRHsVVVPYEP	DRNTFRHsVVGPYEP	3	0.266531027466938	0.0321719226856562	PDK1	gained	0.906603933536792	1	1	1
1020	FOXO4	233	G	D	1	kirc	MAPK8	2	PEGATPTsPVGHFAK	PEGATPTsPVDHFAK	3	0.0487029501525941	0.301627670396745	PDK1	lost	0.906603933536792	1	0	1
1021	TP53	272	V	G	1	luad	AURKB;DAPK1	4	GNLLGRNsFEVRVCA	GNLLGRNsFEGRVCA	3	0.164801627670397	0.0195829094608342	PDK1	gained	0.906603933536792	1	1	1
1022	AIMP1	167	G	R	1	lusc	MAPK8	1	KKEKKQQsIAGSADS	KKEKKQQsIARSADS	3	0.0478128179043744	0.298575788402848	PDK1	lost	0.906603933536792	1	0	0
1023	CASR	901	R	G	1	lusc	PKC_GROUP;PRKCA;PRKCB;PRKCG	10	FKVAARAtLRRSNVS	FKVAARAtLRGSNVS	3	0.285986775178026	0.0457782299084435	PDK1	gained	0.906603933536792	1	1	0
1024	CTNNB1	555	G	A	1	ov	AKT1;AKT2;PRKACA	23	QDTQRRTsMGGTQQQ	QDTQRRTsMGATQQQ	3	0.0199643947100712	0.151322482197355	PDK1	lost	0.906603933536792	1	0	1
1025	HRH1	146	A	T	1	ucec	CAMK2A;CAMKA	3	YLKYRTKtRASATIL	YLKYRTKtRASTTIL	4	0.302263479145473	0.0497202441505595	PDK1	gained	0.906603933536792	1	1	0
1026	DCLRE1C	556	D	G	1	ucec	ATM;PRKDC	2	QGSQGWDsQSDTVLL	QGSQGWDsQSGTVLL	3	0.24148016276704	0.0376398779247202	PDK1	gained	0.906603933536792	1	1	0
1027	SNAP25	191	R	T	1	blca	PRKCA	4	RIMEKADsNKTRIDE	RIMEKADsNKTTIDE	4	0.550853938312516	0.0493244965587561	PDPK1	gained	0.928468858866514	1	0	0
1028	ETV6	217	R	T	1	hnsc	MAPK3	9	DNMIRRLsPAERAQG	DNMIRRLsPAETAQG	4	0.480372164160082	0.0418047412694367	PDPK1	gained	0.928468858866514	1	0	1
1029	RBL2	1116	R	T	1	hnsc	CDK_GROUP;CDK2	5	LLEDGSEsPAKRICP	LLEDGSEsPAKTICP	4	0.549834310476676	0.0490695895997961	PDPK1	gained	0.928468858866514	1	0	0
1030	MAPK8	183	T	M	1	ucec	MAP2K4;MAP2K7;MAP3K5;MAP3K6;RET	128	LARTAGTsFMMTPYV	LARTAGTsFMMMPYV	4	0.0203925567167984	0.158679581952587	PDPK1	lost	0.928468858866514	1	0	0
1031	ZFP36	195	G	D	1	ucec	MAPKAPK2	5	PVLRQSIsFSGLPSG	PVLRQSIsFSDLPSG	3	0.0409125669130767	0.112668875860311	PDPK1	lost	0.928468858866514	1	0	0
1032	CDK17	6	R	S	1	blca	CDK17	8	KKFKRRLsLTLRGSQ	KKFKSRLsLTLRGSQ	-3	0.0450381679389313	0.22735368956743	PIM1	lost	0.869494274809161	1	0	0
1033	CDC25A	121	R	S	1	brca	CHEK1;CHEK2	10	PALKRSHsDSLDHDI	PALKSSHsDSLDHDI	-3	0.0402035623409669	0.215394402035623	PIM1	lost	0.869494274809161	1	0	0
1034	CDC25B	352	R	Q	1	brca	AURKA;MAPKAPK2	6	NKRRRSVtPPEEQQE	NKRRQSVtPPEEQQE	-3	0.00521628498727735	0.125572519083969	PIM1	lost	0.869494274809161	1	0	0
1035	CCND3	278	P	R	1	brca	GSK3B;MAPK11;MAPK12;MAPK13	6	SSQGPSQtSTPTDVT	SSQGRSQtSTPTDVT	-3	0.238167938931298	0.0263358778625954	PIM1	gained	0.869494274809161	1	0	1
1036	GMFB	24	R	L	1	coadread	PKA_GROUP;PRKACA;RPS6KA1;RSK_GROUP	2	KFRFRKEtNNAAIIM	KFRFLKEtNNAAIIM	-3	0.049236641221374	0.363358778625954	PIM1	lost	0.869494274809161	1	0	0
1037	BCL2L11	91	R	Q	1	coadread	AKT1	2	SLLSRSSsGYFSFDT	SLLSQSSsGYFSFDT	-3	0.0351145038167939	0.284478371501272	PIM1	lost	0.869494274809161	1	0	0
1038	RYR2	2028	R	C	1	gbm	PKA_GROUP;PRKACA	6	TIRGRLLsLVEKVTY	TIRGCLLsLVEKVTY	-3	0.0362595419847328	0.290966921119593	PIM1	lost	0.869494274809161	1	0	0
1039	PHKA1	1015	R	H	1	gbm	PHK_GROUP;PHKA1;PRKACA	4	QVEFRRLsISAESQS	QVEFHRLsISAESQS	-3	0.0479643765903308	0.357379134860051	PIM1	lost	0.869494274809161	1	0	0
1040	KCNK9	370	R	H	1	gbm	PRKACA	1	RLMKRRKsV*-----	RLMKHRKsV*-----	-3	0.0216284987277354	0.412722646310433	PIM1	lost	0.869494274809161	1	0	0
1041	SMAD3	420	R	H	1	hnsc	MAP3K7	15	SPSIRCSsVS*----	SPSIHCSsVS*----	-3	0.028117048346056	0.39147582697201	PIM1	lost	0.869494274809161	1	0	0
1042	TPH1	55	R	G	1	hnsc	PKA_GROUP;PRKACA	1	RKSKRRNsEFEIFVD	RKSKGRNsEFEIFVD	-3	0.0353689567430025	0.218320610687023	PIM1	lost	0.869494274809161	1	0	0
1043	PRKD1	246	R	S	1	luad	PKC_GROUP	3	GREKRSNsQSYIGRP	GREKSSNsQSYIGRP	-3	0.0274809160305344	0.181933842239186	PIM1	lost	0.869494274809161	1	0	0
1044	MAP3K8	408	R	H	1	luad	AKT1	1	LERKRLLsRKELELP	LEHKRLLsRKELELP	-5	0.0410941475826972	0.166412213740458	PIM1	lost	0.869494274809161	1	0	0
1045	XIAP	84	R	S	1	luad	AKT1;AKT2;PKB_GROUP	3	VGRHRKVsPNCRFIN	VGRHSKVsPNCRFIN	-3	0.0418575063613232	0.220610687022901	PIM1	lost	0.869494274809161	1	0	0
1046	ACIN1	1175	R	L	1	luad	AKT1;SRPK2	7	REGPRSRsRSRDRRR	REGPLSRsRSRDRRR	-3	0.0239185750636132	0.224173027989822	PIM1	lost	0.869494274809161	1	0	0
1047	RAPGEF2	957	R	L	1	luad	PRKCQ	5	KKRVRRSsFLNAKKL	KKRVLRSsFLNAKKL	-3	0.0201017811704835	0.213486005089059	PIM1	lost	0.869494274809161	1	0	0
1048	TRPV6	699	R	P	1	luad	PRKCA	2	WERLRQGtLRRDLRG	WERLPQGtLRRDLRG	-3	0.0454198473282443	0.339058524173028	PIM1	lost	0.869494274809161	1	0	0
1049	ALOX5	521	R	H	1	luad	PKA_GROUP;PRKACA	4	GMRGRKSsGFPKSVK	GMRGHKSsGFPKSVK	-3	0.0119592875318066	0.180788804071247	PIM1	lost	0.869494274809161	1	0	0
1050	NOX5	537	R	S	1	luad	MAPK1;PRKCB	3	KRLSRSVtMRKSQRS	KRLSSSVtMRKSQRS	-3	0.0300254452926209	0.188931297709924	PIM1	lost	0.869494274809161	1	0	0
1051	FLNC	2228	R	W	1	lusc	AKT1;AKT2	24	LGRERLGsFGSITRQ	LGWERLGsFGSITRQ	-5	0.0370229007633588	0.16882951653944	PIM1	lost	0.869494274809161	1	0	0
1052	EIF4B	415	R	L	1	lusc	RPS6KA1;RPS6KB1	11	ETQERERsRTGSESS	ETQELERsRTGSESS	-3	0.0469465648854962	0.347073791348601	PIM1	lost	0.869494274809161	1	0	0
1053	PDE3A	460	R	I	1	lusc	PRKCA	4	VRRDRSTsIKLQEAP	VRIDRSTsIKLQEAP	-5	0.0208651399491094	0.119465648854962	PIM1	lost	0.869494274809161	1	0	0
1054	TAOK3	356	S	R	1	ov	ATM	2	SMSVSTGsQSSSVNS	SMSVRTGsQSSSVNS	-3	0.245419847328244	0.0487277353689567	PIM1	gained	0.869494274809161	1	0	0
1055	GMFB	22	R	H	1	ucec	PKA_GROUP;PRKACA;RPS6KA1;RSK_GROUP	2	KFRFRKEtNNAAIIM	KFHFRKEtNNAAIIM	-5	0.049236641221374	0.187150127226463	PIM1	lost	0.869494274809161	1	0	0
1056	LIMK2	265	R	C	1	ucec	PRKCD	11	RSLRRSNsISKSPGP	RSLRCSNsISKSPGP	-3	0.0145038167938931	0.194147582697201	PIM1	lost	0.869494274809161	1	0	0
1057	ITPR1	1746	R	G	1	ucec	PRKACA;PRKG1	7	RPSGRREsLTSFGNG	RPSGGREsLTSFGNG	-3	0.0259541984732824	0.190839694656489	PIM1	lost	0.869494274809161	1	0	0
1058	NR4A2	344	R	H	1	ucec	RPS6KA1	2	GRRGRLPsKPKSPQE	GRRGHLPsKPKSPQE	-3	0.00267175572519084	0.102035623409669	PIM1	lost	0.869494274809161	1	0	0
1059	LIMK2	265	R	H	1	ucec	PRKCD	11	RSLRRSNsISKSPGP	RSLRHSNsISKSPGP	-3	0.0145038167938931	0.194147582697201	PIM1	lost	0.869494274809161	1	0	0
1060	LIMK2	261	R	C	1	ucec	PRKCD	12	RRRSLRRsNSISKSP	RRCSLRRsNSISKSP	-5	0.0340966921119593	0.161068702290076	PIM1	lost	0.869494274809161	1	0	0
1061	HIST1H2BG	34	R	C	1	ucec	PKA_GROUP	1	RKRSRKEsYSVYVYK	RKRSCKEsYSVYVYK	-3	0.00597964376590331	0.126844783715013	PIM1	lost	0.869494274809161	1	0	0
1062	PTGER4	256	R	H	1	blca	PKA_GROUP;PKC_GROUP	1	SDFRRRRsFRRIAGA	SDFRHRRsFRRIAGA	-3	0.0127041742286751	0.184210526315789	PKA_GROUP	lost	0.930191858957739	1	0	0
1063	CDK17	6	R	S	1	blca	CDK17	8	KKFKRRLsLTLRGSQ	KKFKSRLsLTLRGSQ	-3	0.00103707544723879	0.155431682654913	PKA_GROUP	lost	0.930191858957739	1	0	0
1064	BCL2L11	84	R	G	1	brca	AKT1	2	FIFMRRSsLLSRSSS	FIFMGRSsLLSRSSS	-3	0.00894477573243454	0.18343271973036	PKA_GROUP	lost	0.930191858957739	1	0	0
1065	CDC25B	352	R	Q	1	brca	AURKA;MAPKAPK2	6	NKRRRSVtPPEEQQE	NKRRQSVtPPEEQQE	-3	0.0427793621986	0.333030852994555	PKA_GROUP	lost	0.930191858957739	1	0	0
1066	APOBEC3G	29	R	H	1	brca	PRKACA	2	PILSRRNtVWLCYEV	PILSHRNtVWLCYEV	-3	0.0181488203266788	0.19224786103189	PKA_GROUP	lost	0.930191858957739	1	0	0
1067	AHNAK	5779	R	C	1	brca	PKB_GROUP	16	KPRHRSNsFSDEREF	KPRHCSNsFSDEREF	-3	0.0480943738656987	0.322530464091263	PKA_GROUP	lost	0.930191858957739	1	0	0
1068	GATA1	307	R	H	1	brca	AKT1;PKB_GROUP	5	QTRNRKAsGKGKKKR	QTRNHKAsGKGKKKR	-3	0.0298159191081151	0.232434534612393	PKA_GROUP	lost	0.930191858957739	1	0	1
1069	HIST1H2AL	1	M	L	1	coadread	RPS6KA5	1	------MsGRGKQGG	------LsGRGKQGG	-1	0.212859735545761	0.0379828882551206	PKA_GROUP	gained	0.930191858957739	1	0	0
1070	GMFB	24	R	L	1	coadread	PKA_GROUP;PRKACA;RPS6KA1;RSK_GROUP	2	KFRFRKEtNNAAIIM	KFRFLKEtNNAAIIM	-3	0.0355198340679284	0.240212600466684	PKA_GROUP	lost	0.930191858957739	1	0	0
1071	TP53	266	G	R	4	gbm,hnsc,ov	AURKB;DAPK1	4	GNLLGRNsFEVRVCA	GNLLRRNsFEVRVCA	-3	0.196655431682655	0.0184080891884885	PKA_GROUP	gained	0.930191858957739	4	0	1
1072	MAP4K1	169	R	C	1	gbm	MAP4K1;PRKD1	2	ATLARRLsFIGTPYW	ATLARCLsFIGTPYW	-2	0.0134819808141042	0.114596836919886	PKA_GROUP	lost	0.930191858957739	1	0	0
1073	PHKA1	1015	R	H	1	gbm	PHK_GROUP;PHKA1;PRKACA	4	QVEFRRLsISAESQS	QVEFHRLsISAESQS	-3	0.00324086077262121	0.169172932330827	PKA_GROUP	lost	0.930191858957739	1	0	0
1074	KCNK9	370	R	H	1	gbm	PRKACA	1	RLMKRRKsV*-----	RLMKHRKsV*-----	-3	0.00129634430904848	0.189266269121079	PKA_GROUP	lost	0.930191858957739	1	0	0
1075	AICDA	36	R	H	1	gbm	PRKACA	4	YVVKRRDsATSFSLD	YVVKRHDsATSFSLD	-2	0.0203526056520612	0.119393310863365	PKA_GROUP	lost	0.930191858957739	1	0	0
1076	TPH1	55	R	G	1	hnsc	PKA_GROUP;PRKACA	1	RKSKRRNsEFEIFVD	RKSKGRNsEFEIFVD	-3	0.0116670987814363	0.187451387088411	PKA_GROUP	lost	0.930191858957739	1	0	0
1077	KCNN2	559	R	L	1	hnsc	PRKACA	1	AERSRSSsRRRRSSS	AERSLSSsRRRRSSS	-3	0.0390199637023593	0.278973295307234	PKA_GROUP	lost	0.930191858957739	1	0	0
1078	FOXO1	326	G	R	1	kirc	CSNK1A1;DYRK1A;NLK	6	STISGRLsPIMTEQD	STISRRLsPIMTEQD	-3	0.19198859217008	0.0155561317085818	PKA_GROUP	gained	0.930191858957739	1	0	1
1079	PRKD1	246	R	S	1	luad	PKC_GROUP	3	GREKRSNsQSYIGRP	GREKSSNsQSYIGRP	-3	0.0407052113041224	0.285066113559761	PKA_GROUP	lost	0.930191858957739	1	0	0
1080	XIAP	84	R	S	1	luad	AKT1;AKT2;PKB_GROUP	3	VGRHRKVsPNCRFIN	VGRHSKVsPNCRFIN	-3	0.0337049520352606	0.235805029815919	PKA_GROUP	lost	0.930191858957739	1	0	0
1081	ACIN1	1175	R	L	1	luad	AKT1;SRPK2	7	REGPRSRsRSRDRRR	REGPLSRsRSRDRRR	-3	0.0445942442312678	0.313844957220638	PKA_GROUP	lost	0.930191858957739	1	0	0
1082	KCNH2	892	R	G	1	luad	PRKACA;PRKCA	4	KLSFRRRtDKDTEQP	KLSFGRRtDKDTEQP	-3	0.0117967332123412	0.187451387088411	PKA_GROUP	lost	0.930191858957739	1	0	0
1083	RAPGEF2	957	R	L	1	luad	PRKCQ	5	KKRVRRSsFLNAKKL	KKRVLRSsFLNAKKL	-3	0.0035001296344309	0.163339382940109	PKA_GROUP	lost	0.930191858957739	1	0	0
1084	RUNX2	337	R	M	1	luad	MAPK3	4	TDVPRRIsDDDTATS	TDVPMRIsDDDTATS	-3	0.0233341975628727	0.206248379569614	PKA_GROUP	lost	0.930191858957739	1	0	0
1085	ALOX5	521	R	H	1	luad	PKA_GROUP;PRKACA	4	GMRGRKSsGFPKSVK	GMRGHKSsGFPKSVK	-3	0.0281306715063521	0.228545501685248	PKA_GROUP	lost	0.930191858957739	1	0	0
1086	GTSE1	452	R	L	1	lusc	PLK1	3	RSIRRRDsCLNSKTK	RSIRRLDsCLNSKTK	-2	0.0177599170339642	0.107596577651024	PKA_GROUP	lost	0.930191858957739	1	0	0
1087	ERBB3	1120	R	G	1	lusc	CDK5	1	RSRSRSRsPRPRGDS	RSRSGSRsPRPRGDS	-3	0.0388903292714545	0.292714544983148	PKA_GROUP	lost	0.930191858957739	1	0	0
1088	UTRN	1256	M	R	1	ov	MARK2	2	TLEERMKsTEVLPEK	TLEERRKsTEVLPEK	-2	0.132486388384755	0.0194451646357272	PKA_GROUP	gained	0.930191858957739	1	0	0
1089	UTRN	1256	M	R	1	ov	MARK2	2	LEERMKStEVLPEKT	LEERRKStEVLPEKT	-3	0.242157116930257	0.0325382421571169	PKA_GROUP	gained	0.930191858957739	1	0	0
1090	GLI1	637	R	Q	2	ov,ucec	PRKACA	1	AGVTRRAsDPAQAAD	AGVTQRAsDPAQAAD	-3	0.011148561057817	0.186543946072077	PKA_GROUP	lost	0.930191858957739	2	0	1
1091	HIST1H3H	9	R	G	1	ov	DAPK3	1	KQTARKStGGKAPRK	KQTAGKStGGKAPRK	-3	0.0355198340679284	0.245397977702878	PKA_GROUP	lost	0.930191858957739	1	0	0
1092	YWHAG	57	R	C	1	ov	LATS2	1	VVGARRSsWRVISSI	VVGARCSsWRVISSI	-2	0.0159450350012963	0.119652579725175	PKA_GROUP	lost	0.930191858957739	1	0	0
1093	CAD	1403	R	W	1	ov	PKA_GROUP;PRKACA	14	GAGGRRLsSFVTKGY	GAGGWRLsSFVTKGY	-3	0.00583354939071817	0.182395644283122	PKA_GROUP	lost	0.930191858957739	1	0	0
1094	NFKB1	335	R	Q	1	ov	PKA_GROUP;PRKACA	5	FVQLRRKsDLETSEP	FVQLQRKsDLETSEP	-3	0.00738916256157635	0.179932590095929	PKA_GROUP	lost	0.930191858957739	1	0	0
1095	RPS6	232	R	H	1	ucec	P70S6K_GROUP;PAK2;PRKCD;RPS6KA1;RPS6KA3;RPS6KB1;RSK_GROUP	98	IAKRRRLsSLRASTS	IAKRHRLsSLRASTS	-3	0.00298159191081151	0.168654394607208	PKA_GROUP	lost	0.930191858957739	1	0	0
1096	BCL2L11	84	R	T	1	ucec	AKT1	2	FIFMRRSsLLSRSSS	FIFMTRSsLLSRSSS	-3	0.00894477573243454	0.170987814363495	PKA_GROUP	lost	0.930191858957739	1	0	0
1097	LIMK2	265	R	C	1	ucec	PRKCD	11	RSLRRSNsISKSPGP	RSLRCSNsISKSPGP	-3	0.0456313196785066	0.30775213896811	PKA_GROUP	lost	0.930191858957739	1	0	0
1098	ITPR1	1746	R	G	1	ucec	PRKACA;PRKG1	7	RPSGRREsLTSFGNG	RPSGGREsLTSFGNG	-3	0.00583354939071817	0.177210267046928	PKA_GROUP	lost	0.930191858957739	1	0	0
1099	CUX1	1223	R	W	1	ucec	PKA_GROUP;PRKACA	4	AYMKRRHsSVSDSQP	AYMKWRHsSVSDSQP	-3	0.0152968628467721	0.195618356235416	PKA_GROUP	lost	0.930191858957739	1	0	0
1100	EPB42	275	R	H	1	ucec	PKA_GROUP	2	LLNKRRGsVPILRQW	LLNKHRGsVPILRQW	-3	0.0164635727249157	0.189784806844698	PKA_GROUP	lost	0.930191858957739	1	0	0
1101	LIMK2	265	R	H	1	ucec	PRKCD	11	RSLRRSNsISKSPGP	RSLRHSNsISKSPGP	-3	0.0456313196785066	0.332123411978221	PKA_GROUP	lost	0.930191858957739	1	0	0
1102	MYBPC3	282	R	W	1	ucec	PKA_GROUP;PRKACA	9	AGGGRRIsDSHEDTG	AGGGRWIsDSHEDTG	-2	0.0159450350012963	0.120819289603319	PKA_GROUP	lost	0.930191858957739	1	0	0
1103	YWHAG	57	R	H	1	ucec	LATS2	1	VVGARRSsWRVISSI	VVGARHSsWRVISSI	-2	0.0159450350012963	0.101503759398496	PKA_GROUP	lost	0.930191858957739	1	0	0
1104	GABRB2	470	R	C	1	ucec	PKC_GROUP	1	SRLRRRAsQLKITIP	SRLRRCAsQLKITIP	-2	0.00933367902514908	0.101763028260306	PKA_GROUP	lost	0.930191858957739	1	0	0
1105	OSBP	237	R	H	1	ucec	PRKD1	11	TALQRSLsELESLKL	TALQHSLsELESLKL	-3	0.0409644801659321	0.30801140782992	PKA_GROUP	lost	0.930191858957739	1	0	0
1106	HIST1H2BG	34	R	C	1	ucec	PKA_GROUP	1	RKRSRKEsYSVYVYK	RKRSCKEsYSVYVYK	-3	0.0265750583354939	0.221415607985481	PKA_GROUP	lost	0.930191858957739	1	0	0
1107	CDK17	6	R	S	1	blca	CDK17	8	KKFKRRLsLTLRGSQ	KKFKSRLsLTLRGSQ	-3	0.0311383358856559	0.230985196528841	PKB_GROUP	lost	0.968374292034322	1	0	0
1108	BCL2L11	84	R	G	1	brca	AKT1	2	FIFMRRSsLLSRSSS	FIFMGRSsLLSRSSS	-3	0.0334354262378765	0.281265952016335	PKB_GROUP	lost	0.968374292034322	1	1	0
1109	CDC25B	352	R	Q	1	brca	AURKA;MAPKAPK2	6	NKRRRSVtPPEEQQE	NKRRQSVtPPEEQQE	-3	0.00293517100561511	0.153905053598775	PKB_GROUP	lost	0.968374292034322	1	0	0
1110	AHNAK	5779	R	C	1	brca	PKB_GROUP	16	KPRHRSNsFSDEREF	KPRHCSNsFSDEREF	-3	0.00229709035222052	0.155946911689638	PKB_GROUP	lost	0.968374292034322	1	1	0
1111	GATA1	307	R	H	1	brca	AKT1;PKB_GROUP	5	QTRNRKAsGKGKKKR	QTRNHKAsGKGKKKR	-3	0.017100561510975	0.195507912200102	PKB_GROUP	lost	0.968374292034322	1	1	1
1112	AR	787	R	Q	1	coadread	AKT1;PKB_GROUP	6	CVRMRHLsQEFGWLQ	CVQMRHLsQEFGWLQ	-5	0.0205461970393058	0.133869321082185	PKB_GROUP	lost	0.968374292034322	1	1	0
1113	GMFB	24	R	L	1	coadread	PKA_GROUP;PRKACA;RPS6KA1;RSK_GROUP	2	KFRFRKEtNNAAIIM	KFRFLKEtNNAAIIM	-3	0.0218223583460949	0.206738131699847	PKB_GROUP	lost	0.968374292034322	1	0	0
1114	NOS3	612	R	C	1	gbm	AKT1;PKB_GROUP;PRKACA	5	SYKIRFNsISCSDPL	SYKICFNsISCSDPL	-3	0.0251403777437468	0.229836651352731	PKB_GROUP	lost	0.968374292034322	1	1	0
1115	RYR2	2028	R	C	1	gbm	PKA_GROUP;PRKACA	6	TIRGRLLsLVEKVTY	TIRGCLLsLVEKVTY	-3	0.0210566615620214	0.204951505870342	PKB_GROUP	lost	0.968374292034322	1	0	0
1116	PHKA1	1015	R	H	1	gbm	PHK_GROUP;PHKA1;PRKACA	4	QVEFRRLsISAESQS	QVEFHRLsISAESQS	-3	0.0473455844818785	0.357580398162328	PKB_GROUP	lost	0.968374292034322	1	0	0
1117	KCNK9	370	R	H	1	gbm	PRKACA	1	RLMKRRKsV*-----	RLMKHRKsV*-----	-3	0.0333078101071975	0.927514037774375	PKB_GROUP	lost	0.968374292034322	1	0	0
1118	SMAD3	420	R	H	1	hnsc	MAP3K7	15	SPSIRCSsVS*----	SPSIHCSsVS*----	-3	0.0335630423685554	0.79249617151608	PKB_GROUP	lost	0.968374292034322	1	0	0
1119	KCNN2	559	R	L	1	hnsc	PRKACA	1	AERSRSSsRRRRSSS	AERSLSSsRRRRSSS	-3	0.00229709035222052	0.155946911689638	PKB_GROUP	lost	0.968374292034322	1	0	0
1120	AVPR2	252	R	Q	1	kirc	PRKACA	2	RRGRRTGsPGEGAHV	RRGRQTGsPGEGAHV	-3	0.0479836651352731	0.277947932618683	PKB_GROUP	lost	0.968374292034322	1	0	0
1121	PRKD1	246	R	S	1	luad	PKC_GROUP	3	GREKRSNsQSYIGRP	GREKSSNsQSYIGRP	-3	0.0407095456865748	0.256763654925983	PKB_GROUP	lost	0.968374292034322	1	0	0
1122	MAP3K8	408	R	H	1	luad	AKT1	1	LERKRLLsRKELELP	LEHKRLLsRKELELP	-5	0.0185043389484431	0.120597243491577	PKB_GROUP	lost	0.968374292034322	1	1	0
1123	XIAP	84	R	S	1	luad	AKT1;AKT2;PKB_GROUP	3	VGRHRKVsPNCRFIN	VGRHSKVsPNCRFIN	-3	0.018631955079122	0.188233792751404	PKB_GROUP	lost	0.968374292034322	1	1	0
1124	ACIN1	1175	R	L	1	luad	AKT1;SRPK2	7	REGPRSRsRSRDRRR	REGPLSRsRSRDRRR	-3	0.0283307810107198	0.249617151607963	PKB_GROUP	lost	0.968374292034322	1	1	0
1125	RAPGEF2	957	R	L	1	luad	PRKCQ	5	KKRVRRSsFLNAKKL	KKRVLRSsFLNAKKL	-3	0.00816743236345074	0.170367534456355	PKB_GROUP	lost	0.968374292034322	1	0	0
1126	ALOX5	519	R	L	1	luad	PKA_GROUP;PRKACA	4	GMRGRKSsGFPKSVK	GMLGRKSsGFPKSVK	-5	0.0156967840735069	0.118555385400715	PKB_GROUP	lost	0.968374292034322	1	0	0
1127	TRPV6	699	R	P	1	luad	PRKCA	2	WERLRQGtLRRDLRG	WERLPQGtLRRDLRG	-3	0.0182491066870852	0.197422154160286	PKB_GROUP	lost	0.968374292034322	1	0	0
1128	ALOX5	521	R	H	1	luad	PKA_GROUP;PRKACA	4	GMRGRKSsGFPKSVK	GMRGHKSsGFPKSVK	-3	0.0156967840735069	0.190020418580909	PKB_GROUP	lost	0.968374292034322	1	0	0
1129	NOX5	537	R	S	1	luad	MAPK1;PRKCB	3	KRLSRSVtMRKSQRS	KRLSSSVtMRKSQRS	-3	0.0361153649821337	0.24412965798877	PKB_GROUP	lost	0.968374292034322	1	0	0
1130	ERBB3	1120	R	G	1	lusc	CDK5	1	RSRSRSRsPRPRGDS	RSRSGSRsPRPRGDS	-3	0.00727411944869832	0.168963757018887	PKB_GROUP	lost	0.968374292034322	1	0	0
1131	TAOK3	356	S	R	1	ov	ATM	2	SMSVSTGsQSSSVNS	SMSVRTGsQSSSVNS	-3	0.271439509954058	0.0469627360898418	PKB_GROUP	gained	0.968374292034322	1	0	0
1132	BCL2L11	84	R	T	1	ucec	AKT1	2	FIFMRRSsLLSRSSS	FIFMTRSsLLSRSSS	-3	0.0334354262378765	0.281776416539051	PKB_GROUP	lost	0.968374292034322	1	1	0
1133	GMFB	22	R	H	1	ucec	PKA_GROUP;PRKACA;RPS6KA1;RSK_GROUP	2	KFRFRKEtNNAAIIM	KFHFRKEtNNAAIIM	-5	0.0218223583460949	0.143312914752425	PKB_GROUP	lost	0.968374292034322	1	0	0
1134	LIMK2	265	R	C	1	ucec	PRKCD	11	RSLRRSNsISKSPGP	RSLRCSNsISKSPGP	-3	0.0234813680449209	0.22166921898928	PKB_GROUP	lost	0.968374292034322	1	0	0
1135	NR4A2	344	R	H	1	ucec	RPS6KA1	2	GRRGRLPsKPKSPQE	GRRGHLPsKPKSPQE	-3	0.00523226135783563	0.16385911179173	PKB_GROUP	lost	0.968374292034322	1	0	0
1136	NCSTN	434	R	Q	1	ucec	SGK1	1	FLRARNIsGVVLADH	FLRAQNIsGVVLADH	-3	0.0220775906074528	0.204313425216947	PKB_GROUP	lost	0.968374292034322	1	0	0
1137	LIMK2	265	R	H	1	ucec	PRKCD	11	RSLRRSNsISKSPGP	RSLRHSNsISKSPGP	-3	0.0234813680449209	0.22166921898928	PKB_GROUP	lost	0.968374292034322	1	0	0
1138	OSBP	237	R	H	1	ucec	PRKD1	11	TALQRSLsELESLKL	TALQHSLsELESLKL	-3	0.0464522715671261	0.353369065849923	PKB_GROUP	lost	0.968374292034322	1	0	0
1139	HIST1H2BG	34	R	C	1	ucec	PKA_GROUP	1	RKRSRKEsYSVYVYK	RKRSCKEsYSVYVYK	-3	0.0145482388973966	0.188233792751404	PKB_GROUP	lost	0.968374292034322	1	0	0
1140	TP53	213	R	Q	4	blca,gbm,kirc,ucec	AURKA;AURKB	4	EYLDDRNtFRHSVVV	EYLDDRNtFQHSVVV	2	0.0437291613234163	0.639779430623237	PKC_GROUP	lost	0.900602368905779	4	0	1
1141	PPP1R1A	69	R	W	1	brca	PRKACA;PRKCA	8	LKSTLAMsPRQRKKM	LKSTLAMsPWQRKKM	2	0.046293921518338	0.672351885098743	PKC_GROUP	lost	0.900602368905779	1	1	0
1142	YWHAB	62	R	C	1	brca	PDKC;PRKCD	2	VVGARRSsWRVISSI	VVGARRSsWCVISSI	2	0.00872018466273403	0.217619902539113	PKC_GROUP	lost	0.900602368905779	1	1	0
1143	ACO1	713	R	L	1	brca	PRKCA	5	REFNSYGsRRGNDAV	REFNSYGsRLGNDAV	2	0.0497563477814824	0.539753783021288	PKC_GROUP	lost	0.900602368905779	1	1	0
1144	MYBPC3	306	R	Q	1	brca	PRKACA	1	SLLKKRDsFRTPRDS	SLLKKRDsFQTPRDS	2	0.00782251859451141	0.224801231084894	PKC_GROUP	lost	0.900602368905779	1	1	0
1145	TRAF4	424	R	W	1	coadread	CHUK	9	KNFQKPGtWRGSLDE	KNFQKPGtWWGSLDE	2	0.0373172608361118	0.577583995896384	PKC_GROUP	lost	0.900602368905779	1	0	0
1146	HSPB8	29	R	H	1	coadread	MAPK3	7	PFRDSPLsSRLLDDG	PFRDSPLsSHLLDDG	2	0.043344447294178	0.597845601436266	PKC_GROUP	lost	0.900602368905779	1	0	0
1147	KCNK9	370	R	H	1	gbm	PRKACA	1	RLMKRRKsV*-----	RLMKHRKsV*-----	-3	0.011541420877148	0.13901000256476	PKC_GROUP	lost	0.900602368905779	1	1	0
1148	CHEK2	562	R	G	1	gbm	CHEK2	13	QVLAQPStSRKRPRE	QVLAQPStSGKRPRE	2	0.0333418825339831	0.545652731469608	PKC_GROUP	lost	0.900602368905779	1	0	1
1149	GLI1	540	E	K	1	gbm	PRKACA	1	RRVGPPVsLERRSSS	RRVGPPVsLKRRSSS	2	0.248140548858682	0.0373172608361118	PKC_GROUP	gained	0.900602368905779	1	1	1
1150	SLC9A3R1	342	R	Q	1	hnsc	PRKCA	1	RAHQKRSsKRAPQMD	RAHQKRSsKQAPQMD	2	0.0206463195691203	0.389074121569633	PKC_GROUP	lost	0.900602368905779	1	1	0
1151	TP53	213	R	P	1	hnsc	AURKA;AURKB	4	EYLDDRNtFRHSVVV	EYLDDRNtFPHSVVV	2	0.0437291613234163	0.521543985637343	PKC_GROUP	lost	0.900602368905779	1	0	1
1152	NOX5	542	R	T	1	hnsc	MAPK1;PRKCB	3	KRLSRSVtMRKSQRS	KRLSRSVtMTKSQRS	2	0.00141061810720698	0.129135675814311	PKC_GROUP	lost	0.900602368905779	1	1	0
1153	MAP2K1	294	G	R	1	hnsc	CDK1;MAPK1;MAPK3;PAK1;RAF1	16	ETPPRPRtPGRPLSS	ETPPRPRtPRRPLSS	2	0.183508591946653	0.00500128238009746	PKC_GROUP	gained	0.900602368905779	1	1	1
1154	TP53	213	R	L	1	hnsc	AURKA;AURKB	4	EYLDDRNtFRHSVVV	EYLDDRNtFLHSVVV	2	0.0437291613234163	0.483842010771993	PKC_GROUP	lost	0.900602368905779	1	0	1
1155	LIMK1	315	R	H	1	hnsc	MAPK14	9	GSLGSPAsQRKDLGR	GSLGSPAsQHKDLGR	2	0.0210310335983586	0.363554757630162	PKC_GROUP	lost	0.900602368905779	1	0	0
1156	SLC4A3	69	R	W	1	kirc	PRKCE	1	EKPSRSYsERDFEFH	EKPSRSYsEWDFEFH	2	0.0301359322903309	0.515901513208515	PKC_GROUP	lost	0.900602368905779	1	1	0
1157	PRKCB	19	R	L	1	luad	PRKCB	1	PSEGEEStVRFARKG	PSEGEEStVLFARKG	2	0.0370607848166196	0.422159528084124	PKC_GROUP	lost	0.900602368905779	1	1	0
1158	PTEN	234	R	L	1	luad	ROCK1	3	YSSNSGPtRREDKFM	YSSNSGPtRLEDKFM	2	0.0398820210310336	0.445755321877404	PKC_GROUP	lost	0.900602368905779	1	0	1
1159	TRPV1	707	L	R	1	luad	PRKCE	2	WKLQRAItILDTEKS	WKLQRAItIRDTEKS	2	0.273531674788407	0.0194921774814055	PKC_GROUP	gained	0.900602368905779	1	1	0
1160	NFATC4	350	R	S	1	luad	RPS6KA3	2	SSASPALsRRGSLGE	SSASPALsRSGSLGE	2	0.0137214670428315	0.162477558348294	PKC_GROUP	lost	0.900602368905779	1	0	0
1161	CHN2	169	R	G	1	luad	PRKCD	2	TLLREKVsRRLSRSK	TLLREKVsRGLSRSK	2	0.0329571685047448	0.541036163118748	PKC_GROUP	lost	0.900602368905779	1	1	0
1162	FOXG1	281	R	P	1	luad	AKT1	1	KLRRRSTtSRAKLAF	KLRRRSTtSPAKLAF	2	0.00371890228263657	0.14490895101308	PKC_GROUP	lost	0.900602368905779	1	0	0
1163	PLEK	115	R	W	1	luad	PKC_GROUP;PRKCA	7	GQKFARKsTRRSIRL	GQKFARKsTWRSIRL	2	0.00461656835085919	0.179404975634778	PKC_GROUP	lost	0.900602368905779	1	1	0
1164	TP53	213	R	G	1	lusc	AURKA;AURKB	4	EYLDDRNtFRHSVVV	EYLDDRNtFGHSVVV	2	0.0437291613234163	0.63901000256476	PKC_GROUP	lost	0.900602368905779	1	0	1
1165	PRKAA2	175	G	R	1	lusc	MAP3K7	27	DGEFLRTsCGSPNYA	DGEFLRTsCRSPNYA	2	0.591305462939215	0.038984354962811	PKC_GROUP	gained	0.900602368905779	1	0	0
1166	HNRNPA1	194	R	T	1	lusc	AKT1;CSNK2A1;MKNK1	6	EMASASSsQRGRSGS	EMASASSsQTGRSGS	2	0.0123108489356245	0.265324442164658	PKC_GROUP	lost	0.900602368905779	1	0	0
1167	HIST1H2AM	4	R	L	1	lusc	RPS6KA5	1	------MsGRGKQGG	------MsGLGKQGG	2	0.00320595024365222	0.549115157732752	PKC_GROUP	lost	0.900602368905779	1	0	0
1168	TNNT2	206	R	W	1	ucec	MAP3K5	1	YIQKQAQtERKSGKR	YIQKQAQtEWKSGKR	2	0.0452680174403693	0.656963323929213	PKC_GROUP	lost	0.900602368905779	1	0	0
1169	GRIA1	848	R	Q	1	ucec	PRKCA	3	CYKSRSEsKRMKGFC	CYKSRSEsKQMKGFC	2	0.0297512182610926	0.505770710438574	PKC_GROUP	lost	0.900602368905779	1	1	0
1170	NDRG1	362	S	R	1	ucec	PRKACA;SGK1	13	RSHTSEGtRSRSHTS	RSHTSEGtRRRSHTS	2	0.140548858681713	0.00936137471146448	PKC_GROUP	gained	0.900602368905779	1	1	1
1171	TRPV6	690	R	C	1	ucec	PRKCB	1	MPSVSRStSRSSANW	MPSVSRStSCSSANW	2	0.0203898435496281	0.358425237240318	PKC_GROUP	lost	0.900602368905779	1	1	0
1172	MKL1	454	S	C	1	blca	MAPK1;MAPK3	17	KFGSTGStPPVSPTP	KFGSTGStPPVCPTP	4	0.0119638538882525	0.114292987145221	PKN1	lost	0.790765135123675	1	0	1
1173	EEF2K	366	S	F	1	blca	CDK1;MAPK13;RPS6KA1;RPS6KB1;RPS6KB2	11	CGSPQVRtLSGSRPP	CGSPQVRtLFGSRPP	2	0.034746086292478	0.104620084001527	PKN1	lost	0.790765135123675	1	0	0
1174	TCAP	159	S	F	1	blca	TITIN KINASE;TTN	2	GALRRSLsRSMSQEA	GALRRSLsRFMSQEA	2	0.0342369861270205	0.103729158711977	PKN1	lost	0.790765135123675	1	0	0
1175	HNRNPA1	359	G	S	1	brca	MKNK1	13	GYGGSSSsSSYGSGR	GYGSSSSsSSYGSGR	-4	0.142548046328115	0.0259641084383352	PKN1	gained	0.790765135123675	1	0	0
1176	PPP1R3A	42	S	R	1	gbm	RPS6KA1;RPS6KA3	3	PQPSRRGsDSSEDIY	PQPRRRGsDSSEDIY	-4	0.0280005091001655	0.151075474099529	PKN1	lost	0.790765135123675	1	0	0
1177	MAPT	692	L	M	1	hnsc	CAMK2A;EIF2AK2;MARK1;MARK2;PKN1;PRKACA;PRKCA;PRKCB;PRKCD;PRKCE;PRKCG;PRKCI;PRKCZ	21	RVQSKIGsLDNITHV	RVQSKIGsMDNITHV	1	0.0296550846379025	0.110602010945654	PKN1	lost	0.790765135123675	1	1	0
1178	MED1	1149	S	F	1	hnsc	ATM	2	SSQSKNSsQSGGKPG	SSQSKNSsQFGGKPG	2	0.0434007891052565	0.130838742522591	PKN1	lost	0.790765135123675	1	0	0
1179	HIST1H1A	156	A	S	1	kirc	CDK2	2	ASKKSVKtPKKAKKP	ASKKSVKtPKKSKKP	4	0.11658393788978	0.015400280005091	PKN1	gained	0.790765135123675	1	1	0
1180	EYA3	263	P	S	1	luad	ATM;CDK2	5	SSGDPSTsPSLSQTT	SSGDPSTsSSLSQTT	1	0.0478554155530101	0.10207458317424	PKN1	lost	0.790765135123675	1	0	0
1181	NR4A2	344	R	H	1	ucec	RPS6KA1	2	GRRGRLPsKPKSPQE	GRRGHLPsKPKSPQE	-3	0.0203640066183021	0.124729540537101	PKN1	lost	0.790765135123675	1	0	0
1182	MAPT	741	R	W	1	ucec	CAMK2A;CDK1;CDK5;CSNK1D;DYRK1A;GSK3A;GSK3B;MAPK1;MAPK12;MAPK13;MAPK3;MARK1;PKN1;PRKACA;TTBK1	60	DTSPRHLsNVSSTGS	DTSPWHLsNVSSTGS	-3	0.0201094565355734	0.124474990454372	PKN1	lost	0.790765135123675	1	1	0
1183	NFATC4	738	R	H	1	ucec	MAPK1;MAPK3;RPS6KA3;RSK_GROUP	2	SNGRRKRsPTQSFRF	SNGRRKHsPTQSFRF	-1	0.0453099147257223	0.100801832760596	PKN1	lost	0.790765135123675	1	0	0
1184	KCNN2	575	S	L	1	brca	PRKACA	1	SSRRRRSsSTAPPTS	SSRRRRSsSTAPPTL	7	0.0440573770491803	0.219006147540984	PLK1	lost	0.896292691256834	1	0	0
1185	RPS6KA5	768	S	C	1	brca	CSNK2A1	1	SSESSHSsSSHSHGK	SSESSHSsSCHSHGK	2	0.0367571721311475	0.143314549180328	PLK1	lost	0.896292691256834	1	0	0
1186	EIF2B5	716	E	K	1	coadread	CSNK2A1;CSNK2A2	6	KEAEEESsEDD*---	KEAEEKSsEDD*---	-2	0.0203637295081967	0.226434426229508	PLK1	lost	0.896292691256834	1	0	0
1187	BCL10	139	D	N	1	hnsc	IKBKB	9	SRSNSDEsNFSEKLR	SRSNSNEsNFSEKLR	-2	0.0348360655737705	0.109246926229508	PLK1	lost	0.896292691256834	1	0	1
1188	SMAD3	416	S	F	1	hnsc	MAP3K7	15	SPSIRCSsVS*----	FPSIRCSsVS*----	-7	0.0135758196721311	0.122566598360656	PLK1	lost	0.896292691256834	1	0	0
1189	POLR2A	1679	S	L	1	hnsc	CDK7;CDK9;PRKDC	41	SPTSPSYsPTSPSYS	LPTSPSYsPTSPSYS	-7	0.0427766393442623	0.121542008196721	PLK1	lost	0.896292691256834	1	0	0
1190	POLR2A	1677	S	N	1	kirc	CDK7;CDK9;PRKDC	41	SYSPTSPsYSPTSPS	SYSPTSPsYSPTSPN	7	0.0117827868852459	0.106173155737705	PLK1	lost	0.896292691256834	1	0	0
1191	VHL	45	P	L	3	kirc	CSNK2A1	1	EESGPEEsGPEELGA	EESGPEEsGLEELGA	2	0.100025614754098	0.0430327868852459	PLK1	gained	0.896292691256834	3	1	1
1192	VHL	45	P	S	1	kirc	CSNK2A1	1	EESGPEEsGPEELGA	EESGPEEsGSEELGA	2	0.100025614754098	0.0244620901639344	PLK1	gained	0.896292691256834	1	1	1
1193	RANBP3	140	S	R	1	kirc	AKT1;RPS6KA1;RPS6KA3	12	SLTQFPPsQSEERSS	SLTQFPPsQSEERSR	7	0.0105020491803279	0.116931352459016	PLK1	lost	0.896292691256834	1	0	0
1194	SQSTM1	277	S	G	1	luad	CDK1	29	LTPVSPEsSSTEEKS	LTPVSPEsSGTEEKS	2	0.031890368852459	0.133965163934426	PLK1	lost	0.896292691256834	1	0	0
1195	RRN3	640	S	F	1	luad	MAPK3;PRKAA1	6	SFDTHFRsPSSSVGS	SFDTHFRsPSSSVGF	7	0.0222848360655738	0.140881147540984	PLK1	lost	0.896292691256834	1	0	0
1196	IRS1	1109	S	C	1	luad	RPS6KB1	13	SSETFSStPSATRVG	SSETFSStPCATRVG	2	0.0338114754098361	0.134477459016393	PLK1	lost	0.896292691256834	1	0	0
1197	POU2F1	97	S	F	1	luad	PRKDC	1	SNEESGDsQQPSQPS	FNEESGDsQQPSQPS	-7	0.0480276639344262	0.186731557377049	PLK1	lost	0.896292691256834	1	0	0
1198	NFATC4	350	R	S	1	luad	RPS6KA3	2	SSASPALsRRGSLGE	SSASPALsRSGSLGE	2	0.164446721311475	0.0429047131147541	PLK1	gained	0.896292691256834	1	0	0
1199	SNCAIP	569	S	F	1	luad	GSK3B	1	KSLPSSPsSPSSPAS	KSLPSSPsSPSSPAF	7	0.0373975409836066	0.216444672131148	PLK1	lost	0.896292691256834	1	0	0
1200	NOX5	537	R	S	1	luad	MAPK1;PRKCB	3	RSVTMRKsQRSSKGS	SSVTMRKsQRSSKGS	-7	0.172259221311475	0.0427766393442623	PLK1	gained	0.896292691256834	1	0	0
1201	TRPV1	782	R	S	1	lusc	PRKCE	1	EGVKRTLsFSLRSSR	EGVKRTLsFSLRSSS	7	0.277151639344262	0.038422131147541	PLK1	gained	0.896292691256834	1	1	0
1202	KIT	961	G	S	1	ov	PRKCA	3	DHSVRINsVGSTASS	DHSVRINsVSSTASS	2	0.124615778688525	0.0283043032786885	PLK1	gained	0.896292691256834	1	1	1
1203	ABCA1	1253	E	K	1	ov	CSNK2A1	2	FLKVAEEsGVDAETS	FLKVAKEsGVDAETS	-2	0.0284323770491803	0.183657786885246	PLK1	lost	0.896292691256834	1	0	0
1204	DUSP1	352	S	R	1	ucec	MAPK1	3	SALSYLQsPITTSPS	RALSYLQsPITTSPS	-7	0.0249743852459016	0.11078381147541	PLK1	lost	0.896292691256834	1	0	0
1205	SMAD3	425	S	Y	1	ucec	MAP3K7	15	SPSIRCSsVS*----	SPSIRCSsVY*----	2	0.0135758196721311	0.113729508196721	PLK1	lost	0.896292691256834	1	0	0
1206	RAB11FIP2	234	S	F	1	ucec	MARK2	2	QRLSSAHsMSDLSGS	QRLSSAHsMSDLSGF	7	0.0281762295081967	0.17469262295082	PLK1	lost	0.896292691256834	1	0	0
1207	DCK	69	E	K	1	blca	CSNK1D	19	QDEFEELtMSQKNGG	QDEFKELtMSQKNGG	-3	0.019350732017823	0.167281985996181	PLK3	lost	0.774060471037554	1	0	0
1208	ABCB1	681	K	E	1	blca	PRKACA	1	AQDRKLStKEALDES	AQDRELStKEALDES	-3	0.137237428389561	0.0145130490133673	PLK3	gained	0.774060471037554	1	0	0
1209	CRTC2	173	S	C	1	brca	SIK1;SIK2;SIK3	5	SALNRTSsDSALHTS	SALNRTSsDCALHTS	2	0.0355187778485041	0.135582431572247	PLK3	lost	0.774060471037554	1	0	0
1210	XRCC4	230	D	N	1	brca	CSNK2A1	2	DPVYDEStDEESENQ	DPVYNEStDEESENQ	-3	0.0459579885423297	0.108338637810312	PLK3	lost	0.774060471037554	1	0	0
1211	ODF2	878	S	Y	1	coadread	CDK1	3	YSTFLTSsPIRSRSP	YYTFLTSsPIRSRSP	-6	0.037555697008275	0.193761935073202	PLK3	lost	0.774060471037554	1	0	0
1212	EYA3	256	S	C	1	hnsc	ATM;CDK2	5	SSGDPSTsPSLSQTT	SCGDPSTsPSLSQTT	-6	0.0171865054105665	0.11368555060471	PLK3	lost	0.774060471037554	1	0	0
1213	SLC9A1	731	D	N	1	hnsc	MAPK14	7	ASPQSPEsVDLVNEE	ASPQSPEsVNLVNEE	2	0.0468491406747295	0.141183959261617	PLK3	lost	0.774060471037554	1	0	0
1214	VHL	45	P	S	1	kirc	CSNK2A1	1	EESGPEEsGPEELGA	EESGPEEsGSEELGA	2	0.100827498408657	0.0355187778485041	PLK3	gained	0.774060471037554	1	0	1
1215	MAPKAPK5	184	Q	E	1	luad	MAPK1;MAPK11;MAPK14;MAPK9	7	IDQGDLMtPQFTPYY	IDQGDLMtPEFTPYY	2	0.192616168045831	0.0395926161680458	PLK3	gained	0.774060471037554	1	0	0
1216	IRS1	1109	S	C	1	luad	RPS6KB1	13	SSETFSStPSATRVG	SSETFSStPCATRVG	2	0.0288987905792489	0.118777848504137	PLK3	lost	0.774060471037554	1	0	0
1217	RANBP3	131	P	L	1	luad	AKT1;RPS6KA1;RPS6KA3	12	SLTQFPPsQSEERSS	SLTQFLPsQSEERSS	-2	0.147803946530872	0.0385741565881604	PLK3	gained	0.774060471037554	1	0	0
1218	MED1	810	S	Y	1	luad	ATM	2	DSSSSGHsQSTLFDS	DYSSSGHsQSTLFDS	-6	0.0226607256524507	0.140165499681731	PLK3	lost	0.774060471037554	1	0	0
1219	SNCAIP	569	S	F	1	luad	GSK3B	1	KSLPSSPsSPSSPAS	KSLPSSPsSPSSPAF	7	0.0387014640356461	0.100954805856143	PLK3	lost	0.774060471037554	1	0	0
1220	RUNX2	309	Q	E	1	luad	MAPK3	4	SYLSQMTsPSIHSTT	SYLSEMTsPSIHSTT	-3	0.214894971355824	0.0277530235518778	PLK3	gained	0.774060471037554	1	0	0
1221	NPAT	782	K	E	1	lusc	CDK2	3	ILSSPTKsPTKNAEL	ILSSPTKsPTENAEL	3	0.104901336728199	0.0366645448758752	PLK3	gained	0.774060471037554	1	0	0
1222	NUDC	141	G	E	1	ov	CDK2	17	LKNGSLDsPGKQDTE	LKNGSLDsPEKQDTE	2	0.158497772119669	0.0239338001273074	PLK3	gained	0.774060471037554	1	0	0
1223	CDK12	683	P	T	1	ucec	CDK12	24	GDLSPPDsPEPKAIT	GDLSPTDsPEPKAIT	-2	0.15493316359007	0.0257161043921069	PLK3	gained	0.774060471037554	1	0	1
1224	NDRG1	362	S	R	1	ucec	PRKACA;SGK1	13	RSHTSEGtRSRSHTS	RSHTSEGtRRRSHTS	2	0.029662635264163	0.135837046467218	PLK3	lost	0.774060471037554	1	0	1
1225	SNAI1	243	R	Q	1	brca	PAK1	2	QACARTFsRMSLLHK	QACAQTFsRMSLLHK	-3	0.0283823342242586	0.284841542573501	PRKAA1	lost	0.922379406898308	1	0	0
1226	CDC25A	121	R	S	1	brca	CHEK1;CHEK2	10	PALKRSHsDSLDHDI	PALKSSHsDSLDHDI	-3	0.0150184548809978	0.134656993763523	PRKAA1	lost	0.922379406898308	1	0	0
1227	CDC25B	352	R	Q	1	brca	AURKA;MAPKAPK2	6	NKRRRSVtPPEEQQE	NKRRQSVtPPEEQQE	-3	0.00509100165457554	0.119256713758432	PRKAA1	lost	0.922379406898308	1	0	0
1228	AHNAK	5779	R	C	1	brca	PKB_GROUP	16	KPRHRSNsFSDEREF	KPRHCSNsFSDEREF	-3	0.0127275041364388	0.204658266513937	PRKAA1	lost	0.922379406898308	1	0	0
1229	RAF1	257	S	L	2	coadread	AKT1;PKA_GROUP;PKB_GROUP;PRKACA;RAF1	55	SQRQRSTsTPNVHMV	SQRQRLTsTPNVHMV	-2	0.0276186839760723	0.116329387807051	PRKAA1	lost	0.922379406898308	2	0	1
1230	BCL2L11	91	R	Q	1	coadread	AKT1	2	SLLSRSSsGYFSFDT	SLLSQSSsGYFSFDT	-3	0.0264732086037928	0.277332315133002	PRKAA1	lost	0.922379406898308	1	0	0
1231	GPS1	514	L	P	1	gbm	ATR	18	KSPPREGsQGELTPA	KSPPREGsQGEPTPA	4	0.0146366297569047	0.12269313987527	PRKAA1	lost	0.922379406898308	1	0	0
1232	KCNK9	370	R	H	1	gbm	PRKACA	1	RLMKRRKsV*-----	RLMKHRKsV*-----	-3	0.00623647702685503	0.345551737304315	PRKAA1	lost	0.922379406898308	1	0	0
1233	EMD	64	L	F	1	hnsc	ABL1;SRC	10	SSAASSYsFSDLNST	SSAASSYsFSDFNST	4	0.0240549828178694	0.17487590683467	PRKAA1	lost	0.922379406898308	1	0	0
1234	SMAD3	420	R	H	1	hnsc	MAP3K7	15	SPSIRCSsVS*----	SPSIHCSsVS*----	-3	0.0188367061219295	0.462644775359552	PRKAA1	lost	0.922379406898308	1	0	0
1235	VPS72	165	R	Q	1	hnsc	CAM-KII_GROUP	3	PHCERPLtQEELLRE	PHCEQPLtQEELLRE	-3	0.0272368588519791	0.282041491663485	PRKAA1	lost	0.922379406898308	1	0	0
1236	KCNN2	559	R	L	1	hnsc	PRKACA	1	AERSRSSsRRRRSSS	AERSLSSsRRRRSSS	-3	0.0286368843069874	0.233040600738195	PRKAA1	lost	0.922379406898308	1	0	0
1237	LIMK1	321	S	C	1	hnsc	MAPKAPK2	1	KDLGRSEsLRVVCRP	KDLGRCEsLRVVCRP	-2	0.0421280386916126	0.159602901870943	PRKAA1	lost	0.922379406898308	1	0	0
1238	RAF1	257	S	W	1	luad	AKT1;PKA_GROUP;PKB_GROUP;PRKACA;RAF1	55	SQRQRSTsTPNVHMV	SQRQRWTsTPNVHMV	-2	0.0276186839760723	0.116965763013873	PRKAA1	lost	0.922379406898308	1	0	1
1239	PRKD1	246	R	S	1	luad	PKC_GROUP	3	GREKRSNsQSYIGRP	GREKSSNsQSYIGRP	-3	0.0441644393534428	0.227567773959527	PRKAA1	lost	0.922379406898308	1	0	0
1240	ACIN1	1175	R	L	1	luad	AKT1;SRPK2	7	REGPRSRsRSRDRRR	REGPLSRsRSRDRRR	-3	0.0248186330660557	0.221204021891307	PRKAA1	lost	0.922379406898308	1	0	0
1241	CHN2	169	R	G	1	luad	PRKCD	2	EKVSRRLsRSKNEPR	EKVSRGLsRSKNEPR	-2	0.0486190658011964	0.122565864833906	PRKAA1	lost	0.922379406898308	1	0	0
1242	RAPGEF2	957	R	L	1	luad	PRKCQ	5	KKRVRRSsFLNAKKL	KKRVLRSsFLNAKKL	-3	0.0315642102583683	0.242840778923253	PRKAA1	lost	0.922379406898308	1	0	0
1243	NOX5	537	R	S	1	luad	MAPK1;PRKCB	3	KRLSRSVtMRKSQRS	KRLSSSVtMRKSQRS	-3	0.0259641084383352	0.171184930635102	PRKAA1	lost	0.922379406898308	1	0	0
1244	CARD11	555	R	L	1	luad	MAP4K1;PRKCQ	3	MQPPRSRsSIMSITA	MQPPLSRsSIMSITA	-3	0.0348733613338424	0.261295659921089	PRKAA1	lost	0.922379406898308	1	0	1
1245	GLI3	875	R	L	1	lusc	PRKACA	1	CFSSRRSsEASQAEG	CFSSRLSsEASQAEG	-2	0.0427644138984345	0.112256586483391	PRKAA1	lost	0.922379406898308	1	0	0
1246	ERBB3	1120	R	G	1	lusc	CDK5	1	RSRSRSRsPRPRGDS	RSRSGSRsPRPRGDS	-3	0.0182003309151075	0.240040728013237	PRKAA1	lost	0.922379406898308	1	0	0
1247	PPP1R3A	44	R	L	1	lusc	RPS6KA1;RPS6KA3	3	PQPSRRGsDSSEDIY	PQPSRLGsDSSEDIY	-2	0.0384370624920453	0.102710958381061	PRKAA1	lost	0.922379406898308	1	0	0
1248	MYLK	11	H	R	1	ov	PKA_GROUP	1	LVASSHIsKTSLSVD	LVASSRIsKTSLSVD	-2	0.112129311442026	0.0417462135675194	PRKAA1	gained	0.922379406898308	1	1	0
1249	RPS6	232	R	H	1	ucec	P70S6K_GROUP;PAK2;PRKCD;RPS6KA1;RPS6KA3;RPS6KB1;RSK_GROUP	98	IAKRRRLsSLRASTS	IAKRHRLsSLRASTS	-3	0.0327096856306478	0.301387297950872	PRKAA1	lost	0.922379406898308	1	0	0
1250	ITPR1	1746	R	G	1	ucec	PRKACA;PRKG1	7	RPSGRREsLTSFGNG	RPSGGREsLTSFGNG	-3	0.0411098383606975	0.336642484408807	PRKAA1	lost	0.922379406898308	1	0	0
1251	CUX1	1223	R	W	1	ucec	PKA_GROUP;PRKACA	4	AYMKRRHsSVSDSQP	AYMKWRHsSVSDSQP	-3	0.0378006872852234	0.320987654320988	PRKAA1	lost	0.922379406898308	1	0	0
1252	NCSTN	434	R	Q	1	ucec	SGK1	1	FLRARNIsGVVLADH	FLRAQNIsGVVLADH	-3	0.0178185057910144	0.238513427516864	PRKAA1	lost	0.922379406898308	1	0	0
1253	EPB42	275	R	H	1	ucec	PKA_GROUP	2	LLNKRRGsVPILRQW	LLNKHRGsVPILRQW	-3	0.0066183021509482	0.142929871452208	PRKAA1	lost	0.922379406898308	1	0	0
1254	OSBP	237	R	H	1	ucec	PRKD1	11	TALQRSLsELESLKL	TALQHSLsELESLKL	-3	0.0160366552119129	0.230749649993636	PRKAA1	lost	0.922379406898308	1	0	0
1255	HIST1H2BG	34	R	C	1	ucec	PKA_GROUP	1	RKRSRKEsYSVYVYK	RKRSCKEsYSVYVYK	-3	0.0451826396843579	0.350133638793433	PRKAA1	lost	0.922379406898308	1	0	0
1256	NDRG1	336	S	C	1	blca	PRKACA;SGK1	26	RSRTASGsSVTSLDG	RSRTASGsSVTCLDG	4	0.0457607728486081	0.106393796873014	PRKAA2	lost	0.794791534257022	1	0	1
1257	NDRG1	336	S	C	1	blca	GSK3A;PRKACA;SGK1	24	TASGSSVtSLDGTRS	TASGSSVtCLDGTRS	1	0.0280920299987289	0.14707003940511	PRKAA2	lost	0.794791534257022	1	0	1
1258	RPS6KA5	768	S	C	1	brca	CSNK2A1	1	SSESSHSsSSHSHGK	SSESSHSsSCHSHGK	2	0.0405491292741833	0.100038133977374	PRKAA2	lost	0.794791534257022	1	0	0
1259	EMD	64	L	F	1	hnsc	ABL1;SRC	10	SSAASSYsFSDLNST	SSAASSYsFSDFNST	4	0.0353374856997585	0.154569721621965	PRKAA2	lost	0.794791534257022	1	0	0
1260	SMAD3	420	R	H	1	hnsc	MAP3K7	15	GSPSIRCsSVS*---	GSPSIHCsSVS*---	-2	0.0299987288674209	0.101436379814415	PRKAA2	lost	0.794791534257022	1	0	0
1261	ELAVL1	122	V	L	1	luad	CHEK2;MAPK14	4	SGLPRTMtQKDVEDM	SGLPRTMtQKDLEDM	4	0.219524596415406	0.0475403584593873	PRKAA2	gained	0.794791534257022	1	0	0
1262	IRS1	1109	S	C	1	luad	RPS6KB1	14	RRRHSSEtFSSTPSA	RRRHSSEtFSSTPCA	6	0.0456336595906953	0.103724418456845	PRKAA2	lost	0.794791534257022	1	0	0
1263	AMPH	382	W	L	1	luad	CSNK2A1	1	LPWDLWTtSTDLVQP	LPLDLWTtSTDLVQP	-5	0.117325537053515	0.0244057455192577	PRKAA2	gained	0.794791534257022	1	1	0
1264	EYA3	263	P	S	1	luad	ATM;CDK2	5	SSGDPSTsPSLSQTT	SSGDPSTsSSLSQTT	1	0.151773229947884	0.0324138807677641	PRKAA2	gained	0.794791534257022	1	0	0
1265	SNCAIP	569	S	F	1	luad	GSK3B	1	SLPSSPSsPSSPASR	SLPSSPSsPSSPAFR	6	0.0497012838439049	0.115418838184823	PRKAA2	lost	0.794791534257022	1	0	0
1266	MED1	1129	S	G	1	luad	ATM	4	GSSSSKLsSSMYSSQ	GSSSSKLsGSMYSSQ	1	0.0391508834371425	0.125206559044108	PRKAA2	lost	0.794791534257022	1	0	0
1267	NDE1	224	S	L	1	luad	CDK2	5	PIAHRGPsSSLNTPG	PIAHRGPsLSLNTPG	1	0.0293631625778569	0.126223465107411	PRKAA2	lost	0.794791534257022	1	0	0
1268	PHF14	294	S	F	1	luad	ATR	11	DSLTLSQsKSNEDSL	DSLTLFQsKSNEDSL	-2	0.0228803864243041	0.116562857506038	PRKAA2	lost	0.794791534257022	1	0	0
1269	HDAC7	218	K	R	1	luad	PRKD1	6	NPLLRKEsAPPSLRR	NPLLRREsAPPSLRR	-2	0.105504004067624	0.0449980933011313	PRKAA2	gained	0.794791534257022	1	0	0
1270	CACNB2	531	R	H	1	lusc	PKA_GROUP;PRKACA	2	KSQHRSSsSAPHHNH	KSQHHSSsSAPHHNH	-3	0.0381339773738401	0.164993008770815	PRKAA2	lost	0.794791534257022	1	0	0
1271	CDK17	13	R	L	1	lusc	CDK17	8	KKFKRRLsLTLRGSQ	KKFKRRLsLTLLGSQ	4	0.187364942163468	0.0312698614465489	PRKAA2	gained	0.794791534257022	1	1	0
1272	ERBB3	1120	R	G	1	lusc	CDK5	1	RSRSRSRsPRPRGDS	RSRSGSRsPRPRGDS	-3	0.0367357315367993	0.180755052752002	PRKAA2	lost	0.794791534257022	1	0	0
1273	CAD	1403	R	W	1	ov	PKA_GROUP;PRKACA	14	GAGGRRLsSFVTKGY	GAGGWRLsSFVTKGY	-3	0.0453794330748697	0.211389347908987	PRKAA2	lost	0.794791534257022	1	0	0
1274	RPS6	232	R	H	1	ucec	P70S6K_GROUP;PAK2;PRKCD;RPS6KA1;RPS6KA3;RPS6KB1;RSK_GROUP	98	IAKRRRLsSLRASTS	IAKRHRLsSLRASTS	-3	0.0241515190034321	0.119105122664294	PRKAA2	lost	0.794791534257022	1	0	0
1275	MAPT	741	R	W	1	ucec	CAMK2A;CDK1;CDK5;CSNK1D;DYRK1A;GSK3A;GSK3B;MAPK1;MAPK12;MAPK13;MAPK3;MARK1;PKN1;PRKACA;TTBK1	60	DTSPRHLsNVSSTGS	DTSPWHLsNVSSTGS	-3	0.0296173890936825	0.161052497775518	PRKAA2	lost	0.794791534257022	1	0	0
1276	PTGER4	256	R	H	1	blca	PKA_GROUP;PKC_GROUP	1	SDFRRRRsFRRIAGA	SDFRHRRsFRRIAGA	-3	0.00684380032206119	0.157004830917874	PRKACA	lost	0.931680975296159	1	1	0
1277	CDK17	6	R	S	1	blca	CDK17	8	KKFKRRLsLTLRGSQ	KKFKSRLsLTLRGSQ	-3	0.00295222758990875	0.139291465378422	PRKACA	lost	0.931680975296159	1	0	0
1278	BCL2L11	84	R	G	1	brca	AKT1	2	FIFMRRSsLLSRSSS	FIFMGRSsLLSRSSS	-3	0.00241545893719807	0.137412775093935	PRKACA	lost	0.931680975296159	1	0	0
1279	CDC25A	121	R	S	1	brca	CHEK1;CHEK2	10	PALKRSHsDSLDHDI	PALKSSHsDSLDHDI	-3	0.0432098765432099	0.320987654320988	PRKACA	lost	0.931680975296159	1	0	0
1280	CDC25B	352	R	Q	1	brca	AURKA;MAPKAPK2	6	NKRRRSVtPPEEQQE	NKRRQSVtPPEEQQE	-3	0.0351583467525496	0.270665593129361	PRKACA	lost	0.931680975296159	1	0	0
1281	APOBEC3G	29	R	H	1	brca	PRKACA	2	PILSRRNtVWLCYEV	PILSHRNtVWLCYEV	-3	0.0136876006441224	0.174449812130972	PRKACA	lost	0.931680975296159	1	1	0
1282	AHNAK	5779	R	C	1	brca	PKB_GROUP	16	KPRHRSNsFSDEREF	KPRHCSNsFSDEREF	-3	0.0413311862587225	0.425254965110038	PRKACA	lost	0.931680975296159	1	0	0
1283	CCND3	278	P	R	1	brca	GSK3B;MAPK11;MAPK12;MAPK13	6	SSQGPSQtSTPTDVT	SSQGRSQtSTPTDVT	-3	0.305689747718733	0.0462962962962963	PRKACA	gained	0.931680975296159	1	0	1
1284	GATA1	307	R	H	1	brca	AKT1;PKB_GROUP	5	QTRNRKAsGKGKKKR	QTRNHKAsGKGKKKR	-3	0.0297906602254428	0.28515834675255	PRKACA	lost	0.931680975296159	1	0	1
1285	GMFB	24	R	L	1	coadread	PKA_GROUP;PRKACA;RPS6KA1;RSK_GROUP	2	KFRFRKEtNNAAIIM	KFRFLKEtNNAAIIM	-3	0.0430756843800322	0.351046698872786	PRKACA	lost	0.931680975296159	1	1	0
1286	BCL2L11	91	R	Q	1	coadread	AKT1	2	SLLSRSSsGYFSFDT	SLLSQSSsGYFSFDT	-3	0.0373054213633924	0.280059044551798	PRKACA	lost	0.931680975296159	1	0	0
1287	TP53	266	G	R	4	gbm,hnsc,ov	AURKB;DAPK1	4	GNLLGRNsFEVRVCA	GNLLRRNsFEVRVCA	-3	0.171229200214707	0.0148953301127214	PRKACA	gained	0.931680975296159	4	0	1
1288	PHKA1	1015	R	H	1	gbm	PHK_GROUP;PHKA1;PRKACA	4	QVEFRRLsISAESQS	QVEFHRLsISAESQS	-3	0.00201288244766506	0.141438539989265	PRKACA	lost	0.931680975296159	1	1	0
1289	KCNK9	370	R	H	1	gbm	PRKACA	1	RLMKRRKsV*-----	RLMKHRKsV*-----	-3	0.00107353730542136	0.172973698336017	PRKACA	lost	0.931680975296159	1	1	0
1290	TPH1	55	R	G	1	hnsc	PKA_GROUP;PRKACA	1	RKSKRRNsEFEIFVD	RKSKGRNsEFEIFVD	-3	0.0108695652173913	0.15727321524423	PRKACA	lost	0.931680975296159	1	1	0
1291	KCNN2	559	R	L	1	hnsc	PRKACA	1	AERSRSSsRRRRSSS	AERSLSSsRRRRSSS	-3	0.0201288244766506	0.223564143853999	PRKACA	lost	0.931680975296159	1	1	0
1292	FOXO1	326	G	R	1	kirc	CSNK1A1;DYRK1A;NLK	6	STISGRLsPIMTEQD	STISRRLsPIMTEQD	-3	0.151637144390768	0.00657541599570585	PRKACA	gained	0.931680975296159	1	1	1
1293	PRKD1	246	R	S	1	luad	PKC_GROUP	3	GREKRSNsQSYIGRP	GREKSSNsQSYIGRP	-3	0.0394524959742351	0.300187869028449	PRKACA	lost	0.931680975296159	1	1	0
1294	XIAP	84	R	S	1	luad	AKT1;AKT2;PKB_GROUP	3	VGRHRKVsPNCRFIN	VGRHSKVsPNCRFIN	-3	0.0450885668276973	0.328099838969404	PRKACA	lost	0.931680975296159	1	0	0
1295	ACIN1	1175	R	L	1	luad	AKT1;SRPK2	7	REGPRSRsRSRDRRR	REGPLSRsRSRDRRR	-3	0.0352925389157273	0.303408480944713	PRKACA	lost	0.931680975296159	1	0	0
1296	KCNH2	892	R	G	1	luad	PRKACA;PRKCA	4	KLSFRRRtDKDTEQP	KLSFGRRtDKDTEQP	-3	0.00858829844337091	0.154455179817499	PRKACA	lost	0.931680975296159	1	1	0
1297	RAPGEF2	957	R	L	1	luad	PRKCQ	5	KKRVRRSsFLNAKKL	KKRVLRSsFLNAKKL	-3	0.00550187869028449	0.153650026838433	PRKACA	lost	0.931680975296159	1	1	0
1298	RUNX2	337	R	M	1	luad	MAPK3	4	TDVPRRIsDDDTATS	TDVPMRIsDDDTATS	-3	0.0157004830917874	0.18317230273752	PRKACA	lost	0.931680975296159	1	0	0
1299	ALOX5	521	R	H	1	luad	PKA_GROUP;PRKACA	4	GMRGRKSsGFPKSVK	GMRGHKSsGFPKSVK	-3	0.0193236714975845	0.223698336017177	PRKACA	lost	0.931680975296159	1	1	0
1300	NOX5	537	R	S	1	luad	MAPK1;PRKCB	3	KRLSRSVtMRKSQRS	KRLSSSVtMRKSQRS	-3	0.0399892646269458	0.303811057434246	PRKACA	lost	0.931680975296159	1	1	0
1301	CACNB2	531	R	H	1	lusc	PKA_GROUP;PRKACA	2	KSQHRSSsSAPHHNH	KSQHHSSsSAPHHNH	-3	0.0411969940955448	0.360842726784756	PRKACA	lost	0.931680975296159	1	1	0
1302	ERBB3	1120	R	G	1	lusc	CDK5	1	RSRSRSRsPRPRGDS	RSRSGSRsPRPRGDS	-3	0.0221417069243156	0.223832528180354	PRKACA	lost	0.931680975296159	1	0	0
1303	UTRN	1256	M	R	1	ov	MARK2	2	TLEERMKsTEVLPEK	TLEERRKsTEVLPEK	-2	0.119162640901771	0.0131508319914117	PRKACA	gained	0.931680975296159	1	0	0
1304	UTRN	1256	M	R	1	ov	MARK2	2	LEERMKStEVLPEKT	LEERRKStEVLPEKT	-3	0.251207729468599	0.0198604401502952	PRKACA	gained	0.931680975296159	1	0	0
1305	GLI1	637	R	Q	2	ov,ucec	PRKACA	1	AGVTRRAsDPAQAAD	AGVTQRAsDPAQAAD	-3	0.00536768652710682	0.146940418679549	PRKACA	lost	0.931680975296159	2	1	1
1306	HIST1H3H	9	R	G	1	ov	DAPK3	1	KQTARKStGGKAPRK	KQTAGKStGGKAPRK	-3	0.0279119699409554	0.243424584004294	PRKACA	lost	0.931680975296159	1	0	0
1307	YWHAG	57	R	C	1	ov	LATS2	1	VVGARRSsWRVISSI	VVGARCSsWRVISSI	-2	0.0081857219538379	0.102925389157273	PRKACA	lost	0.931680975296159	1	0	0
1308	CAD	1403	R	W	1	ov	PKA_GROUP;PRKACA	14	GAGGRRLsSFVTKGY	GAGGWRLsSFVTKGY	-3	0.00536768652710682	0.165995705850778	PRKACA	lost	0.931680975296159	1	1	0
1309	NFKB1	335	R	Q	1	ov	PKA_GROUP;PRKACA	5	FVQLRRKsDLETSEP	FVQLQRKsDLETSEP	-3	0.00925925925925926	0.152442297369834	PRKACA	lost	0.931680975296159	1	1	0
1310	TAOK3	356	S	R	1	ov	ATM	2	SMSVSTGsQSSSVNS	SMSVRTGsQSSSVNS	-3	0.304482018250134	0.0402576489533011	PRKACA	gained	0.931680975296159	1	0	0
1311	RPS6	232	R	H	1	ucec	P70S6K_GROUP;PAK2;PRKCD;RPS6KA1;RPS6KA3;RPS6KB1;RSK_GROUP	98	IAKRRRLsSLRASTS	IAKRHRLsSLRASTS	-3	0.000939345142243693	0.135668276972625	PRKACA	lost	0.931680975296159	1	1	0
1312	BCL2L11	84	R	T	1	ucec	AKT1	2	FIFMRRSsLLSRSSS	FIFMTRSsLLSRSSS	-3	0.00241545893719807	0.144390767579173	PRKACA	lost	0.931680975296159	1	0	0
1313	LIMK2	265	R	C	1	ucec	PRKCD	11	RSLRRSNsISKSPGP	RSLRCSNsISKSPGP	-3	0.0246913580246914	0.298443370907139	PRKACA	lost	0.931680975296159	1	1	0
1314	ITPR1	1746	R	G	1	ucec	PRKACA;PRKG1	7	RPSGRREsLTSFGNG	RPSGGREsLTSFGNG	-3	0.00308641975308642	0.140365002683843	PRKACA	lost	0.931680975296159	1	1	0
1315	CUX1	1223	R	W	1	ucec	PKA_GROUP;PRKACA	4	AYMKRRHsSVSDSQP	AYMKWRHsSVSDSQP	-3	0.00536768652710682	0.164385399892646	PRKACA	lost	0.931680975296159	1	1	0
1316	EPB42	275	R	H	1	ucec	PKA_GROUP	2	LLNKRRGsVPILRQW	LLNKHRGsVPILRQW	-3	0.0115405260332797	0.168276972624799	PRKACA	lost	0.931680975296159	1	1	0
1317	LIMK2	265	R	H	1	ucec	PRKCD	11	RSLRRSNsISKSPGP	RSLRHSNsISKSPGP	-3	0.0246913580246914	0.25979602791197	PRKACA	lost	0.931680975296159	1	1	0
1318	MYBPC3	282	R	W	1	ucec	PKA_GROUP;PRKACA	9	AGGGRRIsDSHEDTG	AGGGRWIsDSHEDTG	-2	0.0111379495437466	0.111647879763822	PRKACA	lost	0.931680975296159	1	1	0
1319	OSBP	237	R	H	1	ucec	PRKD1	11	TALQRSLsELESLKL	TALQHSLsELESLKL	-3	0.0245571658615137	0.259661835748792	PRKACA	lost	0.931680975296159	1	1	0
1320	HIST1H2BG	34	R	C	1	ucec	PKA_GROUP	1	RKRSRKEsYSVYVYK	RKRSCKEsYSVYVYK	-3	0.0216049382716049	0.276167471819646	PRKACA	lost	0.931680975296159	1	1	0
1321	SRRM1	570	R	L	1	blca	MTOR	17	PPPRRRRtPTPPPRR	PPPRRLRtPTPPPRR	-2	0.0342953280704025	0.116345282774686	PRKCA	lost	0.914343262864872	1	0	0
1322	CDK17	6	R	S	1	blca	CDK17	8	KKFKRRLsLTLRGSQ	KKFKSRLsLTLRGSQ	-3	0.0195418661835124	0.209007376730943	PRKCA	lost	0.914343262864872	1	0	0
1323	BCL2L11	84	R	G	1	brca	AKT1	2	FIFMRRSsLLSRSSS	FIFMGRSsLLSRSSS	-3	0.0199301151805358	0.221431344635693	PRKCA	lost	0.914343262864872	1	0	0
1324	TGM2	209	R	H	1	brca	PRKACA	3	KNAGRDCsRRSSPVY	KNAGHDCsRRSSPVY	-3	0.00815322893749191	0.193218584185324	PRKCA	lost	0.914343262864872	1	1	0
1325	CDC25B	352	R	Q	1	brca	AURKA;MAPKAPK2	6	NKRRRSVtPPEEQQE	NKRRQSVtPPEEQQE	-3	0.0416720590138475	0.28458651481817	PRKCA	lost	0.914343262864872	1	0	0
1326	AHNAK	5779	R	C	1	brca	PKB_GROUP	16	KPRHRSNsFSDEREF	KPRHCSNsFSDEREF	-3	0.0499547042836806	0.41607350847677	PRKCA	lost	0.914343262864872	1	0	0
1327	GATA1	307	R	H	1	brca	AKT1;PKB_GROUP	5	QTRNRKAsGKGKKKR	QTRNHKAsGKGKKKR	-3	0.0198006988481946	0.277598032871748	PRKCA	lost	0.914343262864872	1	0	1
1328	CASR	896	R	Q	1	brca	PKC_GROUP;PRKCA;PRKCB;PRKCG	10	FKVAARAtLRRSNVS	FKVAAQAtLRRSNVS	-2	0.0394719813640481	0.13601656529054	PRKCA	lost	0.914343262864872	1	1	0
1329	TP53	266	G	R	4	gbm,hnsc,ov	AURKB;DAPK1	4	GNLLGRNsFEVRVCA	GNLLRRNsFEVRVCA	-3	0.242526206807299	0.0302834217678271	PRKCA	gained	0.914343262864872	4	0	1
1330	MAP4K1	169	R	C	1	gbm	MAP4K1;PRKD1	2	ATLARRLsFIGTPYW	ATLARCLsFIGTPYW	-2	0.0484017082955869	0.155687847806393	PRKCA	lost	0.914343262864872	1	1	0
1331	KIR3DL1	413	R	C	1	gbm	PRKCA;PRKCB;PRKCE;PRKCG	1	QRKITRPsQRPKTPP	QRKITCPsQRPKTPP	-2	0.0296363401061214	0.136663646952245	PRKCA	lost	0.914343262864872	1	1	0
1332	PHKA1	1015	R	H	1	gbm	PHK_GROUP;PHKA1;PRKACA	4	QVEFRRLsISAESQS	QVEFHRLsISAESQS	-3	0.0223890254950175	0.297269315387602	PRKCA	lost	0.914343262864872	1	1	0
1333	CASR	896	R	W	1	gbm	PKC_GROUP;PRKCA;PRKCB;PRKCG	10	FKVAARAtLRRSNVS	FKVAAWAtLRRSNVS	-2	0.0394719813640481	0.149217031189336	PRKCA	lost	0.914343262864872	1	1	0
1334	KCNK9	370	R	H	1	gbm	PRKACA	1	RLMKRRKsV*-----	RLMKHRKsV*-----	-3	0.00323540830852854	0.235408308528536	PRKCA	lost	0.914343262864872	1	1	0
1335	PRL	205	R	S	1	hnsc	PAK2	3	LHCLRRDsHKIDNYL	LHCLRSDsHKIDNYL	-2	0.0491782062896337	0.112592209136793	PRKCA	lost	0.914343262864872	1	0	0
1336	TPH1	55	R	G	1	hnsc	PKA_GROUP;PRKACA	1	RKSKRRNsEFEIFVD	RKSKGRNsEFEIFVD	-3	0.0203183641775592	0.222078426297399	PRKCA	lost	0.914343262864872	1	1	0
1337	MAP2K1	294	G	R	1	hnsc	CDK1;MAPK1;MAPK3;PAK1;RAF1	16	ETPPRPRtPGRPLSS	ETPPRPRtPRRPLSS	2	0.107027306846124	0.00698848194642164	PRKCA	gained	0.914343262864872	1	0	1
1338	SLC4A3	69	R	W	1	kirc	PRKCE	1	EKPSRSYsERDFEFH	EKPSRSYsEWDFEFH	2	0.00763556360812735	0.138087226607998	PRKCA	lost	0.914343262864872	1	1	0
1339	TRPV1	707	L	R	1	luad	PRKCE	2	WKLQRAItILDTEKS	WKLQRAItIRDTEKS	2	0.116474699107027	0.00711789827876278	PRKCA	gained	0.914343262864872	1	1	0
1340	PRKD1	246	R	S	1	luad	PKC_GROUP	3	GREKRSNsQSYIGRP	GREKSSNsQSYIGRP	-3	0.0440015529959881	0.241620292480911	PRKCA	lost	0.914343262864872	1	1	0
1341	ACIN1	1175	R	L	1	luad	AKT1;SRPK2	7	REGPRSRsRSRDRRR	REGPLSRsRSRDRRR	-3	0.0222596091626763	0.259091497346965	PRKCA	lost	0.914343262864872	1	0	0
1342	BAG3	276	R	L	1	luad	MTOR	18	GASSREGsPARSSTP	GASSLEGsPARSSTP	-3	0.0319658340882619	0.298563478711013	PRKCA	lost	0.914343262864872	1	0	0
1343	KCNH2	892	R	G	1	luad	PRKACA;PRKCA	4	KLSFRRRtDKDTEQP	KLSFGRRtDKDTEQP	-3	0.0117768862430439	0.203830723437298	PRKCA	lost	0.914343262864872	1	1	0
1344	RAPGEF2	957	R	L	1	luad	PRKCQ	5	KKRVRRSsFLNAKKL	KKRVLRSsFLNAKKL	-3	0.0116474699107027	0.212631034036495	PRKCA	lost	0.914343262864872	1	1	0
1345	TRPV6	699	R	P	1	luad	PRKCA	2	WERLRQGtLRRDLRG	WERLPQGtLRRDLRG	-3	0.00401190630257538	0.138604891937363	PRKCA	lost	0.914343262864872	1	1	0
1346	ALOX5	521	R	H	1	luad	PKA_GROUP;PRKACA	4	GMRGRKSsGFPKSVK	GMRGHKSsGFPKSVK	-3	0.0407661446874596	0.390319658340883	PRKCA	lost	0.914343262864872	1	1	0
1347	PLEK	115	R	W	1	luad	PKC_GROUP;PRKCA	7	GQKFARKsTRRSIRL	GQKFARKsTWRSIRL	2	0.0462016306457875	0.218195936327164	PRKCA	lost	0.914343262864872	1	1	0
1348	PLEK	115	R	W	1	luad	PKC_GROUP;PRKCA	9	ARKSTRRsIRLPETI	ARKSTWRsIRLPETI	-2	0.0348129933997671	0.144428626892714	PRKCA	lost	0.914343262864872	1	1	0
1349	HIST1H2AM	4	R	L	1	lusc	RPS6KA5	1	------MsGRGKQGG	------MsGLGKQGG	2	0.0031059919761874	0.403002458910314	PRKCA	lost	0.914343262864872	1	0	0
1350	PPP1R3A	44	R	L	1	lusc	RPS6KA1;RPS6KA3	3	PQPSRRGsDSSEDIY	PQPSRLGsDSSEDIY	-2	0.0262715154652517	0.101721237220137	PRKCA	lost	0.914343262864872	1	0	0
1351	UTRN	1256	M	R	1	ov	MARK2	2	TLEERMKsTEVLPEK	TLEERRKsTEVLPEK	-2	0.14960528018636	0.0415426426815064	PRKCA	gained	0.914343262864872	1	0	0
1352	GLI1	637	R	Q	2	ov,ucec	PRKACA	1	AGVTRRAsDPAQAAD	AGVTQRAsDPAQAAD	-3	0.027436262456322	0.24265562313964	PRKCA	lost	0.914343262864872	2	1	1
1353	NFKB1	335	R	Q	1	ov	PKA_GROUP;PRKACA	5	FVQLRRKsDLETSEP	FVQLQRKsDLETSEP	-3	0.0434838876666235	0.28795133945904	PRKCA	lost	0.914343262864872	1	1	0
1354	TAOK3	356	S	R	1	ov	ATM	2	SMSVSTGsQSSSVNS	SMSVRTGsQSSSVNS	-3	0.231655234890643	0.0367542383848842	PRKCA	gained	0.914343262864872	1	0	0
1355	CGB	115	R	H	1	ucec	PKA_GROUP	2	CALCRRStTDCGGPK	CALCRHStTDCGGPK	-2	0.0333894137440145	0.139381389931409	PRKCA	lost	0.914343262864872	1	1	0
1356	RPS6	232	R	H	1	ucec	P70S6K_GROUP;PAK2;PRKCD;RPS6KA1;RPS6KA3;RPS6KB1;RSK_GROUP	98	IAKRRRLsSLRASTS	IAKRHRLsSLRASTS	-3	0.0142357965575256	0.247573443768604	PRKCA	lost	0.914343262864872	1	1	0
1357	BCL2L11	84	R	T	1	ucec	AKT1	2	FIFMRRSsLLSRSSS	FIFMTRSsLLSRSSS	-3	0.0199301151805358	0.221431344635693	PRKCA	lost	0.914343262864872	1	0	0
1358	LIMK2	265	R	C	1	ucec	PRKCD	11	RSLRRSNsISKSPGP	RSLRCSNsISKSPGP	-3	0.0192830335188301	0.264397566972952	PRKCA	lost	0.914343262864872	1	1	0
1359	ITPR1	1746	R	G	1	ucec	PRKACA;PRKG1	7	RPSGRREsLTSFGNG	RPSGGREsLTSFGNG	-3	0.0187653681894655	0.218972434321211	PRKCA	lost	0.914343262864872	1	1	0
1360	NR4A2	344	R	H	1	ucec	RPS6KA1	2	GRRGRLPsKPKSPQE	GRRGHLPsKPKSPQE	-3	0.0227772744920409	0.300375307363789	PRKCA	lost	0.914343262864872	1	0	0
1361	EPB42	275	R	H	1	ucec	PKA_GROUP	2	LLNKRRGsVPILRQW	LLNKHRGsVPILRQW	-3	0.0295069237737803	0.33221172511971	PRKCA	lost	0.914343262864872	1	1	0
1362	LIMK2	265	R	H	1	ucec	PRKCD	11	RSLRRSNsISKSPGP	RSLRHSNsISKSPGP	-3	0.0192830335188301	0.275268538889608	PRKCA	lost	0.914343262864872	1	1	0
1363	MYBPC3	282	R	W	1	ucec	PKA_GROUP;PRKACA	9	AGGGRRIsDSHEDTG	AGGGRWIsDSHEDTG	-2	0.0340364954057202	0.141452051248868	PRKCA	lost	0.914343262864872	1	1	0
1364	TRPV6	690	R	C	1	ucec	PRKCB	1	MPSVSRStSRSSANW	MPSVSRStSCSSANW	2	0.038436650705319	0.214442862689271	PRKCA	lost	0.914343262864872	1	1	0
1365	HIST1H2BG	34	R	C	1	ucec	PKA_GROUP	1	RKRSRKEsYSVYVYK	RKRSCKEsYSVYVYK	-3	0.0258832664682283	0.299728225702084	PRKCA	lost	0.914343262864872	1	1	0
1366	TP53	213	R	Q	4	blca,gbm,kirc,ucec	AURKA;AURKB	4	EYLDDRNtFRHSVVV	EYLDDRNtFQHSVVV	2	0.0199361022364217	0.401533546325879	PRKCB	lost	0.927654039251482	4	0	1
1367	GTSE1	450	R	K	1	brca	PLK1	2	SQLNKTRsIRRRDSC	SQLNKTRsIKRRDSC	2	0.0359105431309904	0.149009584664537	PRKCB	lost	0.927654039251482	1	0	0
1368	NRXN1	1532	K	R	1	brca	CASK	1	VKEKQPSsAKSSNKN	VKEKQPSsARSSNKN	2	0.110670926517572	0.024408945686901	PRKCB	gained	0.927654039251482	1	1	0
1369	PPP1R1A	69	R	W	1	brca	PRKACA;PRKCA	8	LKSTLAMsPRQRKKM	LKSTLAMsPWQRKKM	2	0.0495846645367412	0.769712460063898	PRKCB	lost	0.927654039251482	1	1	0
1370	YWHAB	62	R	C	1	brca	PDKC;PRKCD	2	VVGARRSsWRVISSI	VVGARRSsWCVISSI	2	0.00830670926517572	0.188753993610224	PRKCB	lost	0.927654039251482	1	1	0
1371	ACO1	713	R	L	1	brca	PRKCA	5	REFNSYGsRRGNDAV	REFNSYGsRLGNDAV	2	0.045111821086262	0.707220447284345	PRKCB	lost	0.927654039251482	1	1	0
1372	MYBPC3	306	R	Q	1	brca	PRKACA	1	SLLKKRDsFRTPRDS	SLLKKRDsFQTPRDS	2	0.00370607028753994	0.137635782747604	PRKCB	lost	0.927654039251482	1	1	0
1373	TRAF4	424	R	W	1	coadread	CHUK	9	KNFQKPGtWRGSLDE	KNFQKPGtWWGSLDE	2	0.0475399361022364	0.738913738019169	PRKCB	lost	0.927654039251482	1	0	0
1374	TP53	152	P	R	1	coadread	CSNK2A1	4	VQLWVDStPPPGTRV	VQLWVDStPRPGTRV	2	0.735591054313099	0.0472843450479233	PRKCB	gained	0.927654039251482	1	0	1
1375	ZAP70	496	R	H	1	gbm	LCK;ZAP70	24	GADDSYYtARSAGKW	GADDSYYtAHSAGKW	2	0.0332268370607029	0.568434504792332	PRKCB	lost	0.927654039251482	1	0	0
1376	CHEK2	562	R	G	1	gbm	CHEK2	13	QVLAQPStSRKRPRE	QVLAQPStSGKRPRE	2	0.00945686900958466	0.1814696485623	PRKCB	lost	0.927654039251482	1	0	1
1377	LRRK2	2259	Q	R	1	hnsc	LRRK2	1	CNSFSKQsKQKNFLL	CNSFSKQsKRKNFLL	2	0.540063897763578	0.0304153354632588	PRKCB	gained	0.927654039251482	1	1	0
1378	SLC9A3R1	342	R	Q	1	hnsc	PRKCA	1	RAHQKRSsKRAPQMD	RAHQKRSsKQAPQMD	2	0.00498402555910543	0.170223642172524	PRKCB	lost	0.927654039251482	1	1	0
1379	TH	64	R	W	1	hnsc	MAPK1;MAPK3	4	SYTPTPRsPRFIGRR	SYTPTPRsPWFIGRR	2	0.0434504792332268	0.696996805111821	PRKCB	lost	0.927654039251482	1	0	0
1380	TP53	213	R	P	1	hnsc	AURKA;AURKB	4	EYLDDRNtFRHSVVV	EYLDDRNtFPHSVVV	2	0.0199361022364217	0.401150159744409	PRKCB	lost	0.927654039251482	1	0	1
1381	MAP2K1	294	G	R	1	hnsc	CDK1;MAPK1;MAPK3;PAK1;RAF1	16	ETPPRPRtPGRPLSS	ETPPRPRtPRRPLSS	2	0.514121405750799	0.0378274760383387	PRKCB	gained	0.927654039251482	1	0	1
1382	TP53	213	R	L	1	hnsc	AURKA;AURKB	4	EYLDDRNtFRHSVVV	EYLDDRNtFLHSVVV	2	0.0199361022364217	0.400255591054313	PRKCB	lost	0.927654039251482	1	0	1
1383	LIMK1	315	R	H	1	hnsc	MAPK14	9	GSLGSPAsQRKDLGR	GSLGSPAsQHKDLGR	2	0.00971246006389776	0.233482428115016	PRKCB	lost	0.927654039251482	1	0	0
1384	SLC4A3	69	R	W	1	kirc	PRKCE	1	EKPSRSYsERDFEFH	EKPSRSYsEWDFEFH	2	0.0365495207667732	0.604984025559105	PRKCB	lost	0.927654039251482	1	1	0
1385	PRKCB	19	R	L	1	luad	PRKCB	1	PSEGEEStVRFARKG	PSEGEEStVLFARKG	2	0.0199361022364217	0.400766773162939	PRKCB	lost	0.927654039251482	1	1	0
1386	PTEN	234	R	L	1	luad	ROCK1	3	YSSNSGPtRREDKFM	YSSNSGPtRLEDKFM	2	0.030926517571885	0.541597444089457	PRKCB	lost	0.927654039251482	1	0	1
1387	TRPV1	707	L	R	1	luad	PRKCE	2	WKLQRAItILDTEKS	WKLQRAItIRDTEKS	2	0.69444089456869	0.0438338658146965	PRKCB	gained	0.927654039251482	1	1	0
1388	NFATC4	350	R	S	1	luad	RPS6KA3	2	SSASPALsRRGSLGE	SSASPALsRSGSLGE	2	0.0120127795527157	0.166900958466454	PRKCB	lost	0.927654039251482	1	0	0
1389	CHN2	169	R	G	1	luad	PRKCD	2	TLLREKVsRRLSRSK	TLLREKVsRGLSRSK	2	0.015591054313099	0.243833865814696	PRKCB	lost	0.927654039251482	1	1	0
1390	KCNH2	892	R	G	1	luad	PRKACA;PRKCA	4	RQRKRKLsFRRRTDK	RQRKRKLsFGRRTDK	2	0.0191693290734824	0.307731629392971	PRKCB	lost	0.927654039251482	1	1	0
1391	FOXG1	281	R	P	1	luad	AKT1	1	KLRRRSTtSRAKLAF	KLRRRSTtSPAKLAF	2	0.00613418530351438	0.185047923322684	PRKCB	lost	0.927654039251482	1	0	0
1392	PLEK	115	R	W	1	luad	PKC_GROUP;PRKCA	7	GQKFARKsTRRSIRL	GQKFARKsTWRSIRL	2	0.00153354632587859	0.1014696485623	PRKCB	lost	0.927654039251482	1	1	0
1393	TP53	213	R	G	1	lusc	AURKA;AURKB	4	EYLDDRNtFRHSVVV	EYLDDRNtFGHSVVV	2	0.0199361022364217	0.318977635782748	PRKCB	lost	0.927654039251482	1	0	1
1394	PRKAA2	175	G	R	1	lusc	MAP3K7	27	DGEFLRTsCGSPNYA	DGEFLRTsCRSPNYA	2	0.298658146964856	0.0182747603833866	PRKCB	gained	0.927654039251482	1	1	0
1395	HNRNPA1	194	R	T	1	lusc	AKT1;CSNK2A1;MKNK1	6	EMASASSsQRGRSGS	EMASASSsQTGRSGS	2	0.00447284345047923	0.153099041533546	PRKCB	lost	0.927654039251482	1	0	0
1396	MSX2	137	R	M	1	lusc	PRKCB	1	HMSPTTCtLRKHKTN	HMSPTTCtLMKHKTN	2	0.0261980830670927	0.499808306709265	PRKCB	lost	0.927654039251482	1	1	0
1397	HIST1H2AM	4	R	L	1	lusc	RPS6KA5	1	------MsGRGKQGG	------MsGLGKQGG	2	0.00230031948881789	0.632460063897764	PRKCB	lost	0.927654039251482	1	0	0
1398	MAD1L1	24	R	L	1	lusc	PLK1	4	RSLNNFIsQRVEGGS	RSLNNFIsQLVEGGS	2	0.0329712460063898	0.560511182108626	PRKCB	lost	0.927654039251482	1	0	0
1399	NUP98	538	R	H	1	ov	CDK1	4	TPTHYKLtPRPATRV	TPTHYKLtPHPATRV	2	0.0454952076677316	0.715015974440895	PRKCB	lost	0.927654039251482	1	0	1
1400	TNNT2	206	R	W	1	ucec	MAP3K5	1	YIQKQAQtERKSGKR	YIQKQAQtEWKSGKR	2	0.0322044728434505	0.559872204472843	PRKCB	lost	0.927654039251482	1	0	0
1401	GRIA1	848	R	Q	1	ucec	PRKCA	3	CYKSRSEsKRMKGFC	CYKSRSEsKQMKGFC	2	0.0228753993610224	0.453162939297125	PRKCB	lost	0.927654039251482	1	1	0
1402	NDRG1	362	S	R	1	ucec	PRKACA;SGK1	13	RSHTSEGtRSRSHTS	RSHTSEGtRRRSHTS	2	0.152715654952077	0.0107348242811502	PRKCB	gained	0.927654039251482	1	1	1
1403	CYTH2	390	R	W	1	ucec	PKC_GROUP;PRKCA;PRKCB;PRKCG	4	AARKKRIsVKKKQEQ	AARKKWIsVKKKQEQ	-2	0.0330990415335463	0.107220447284345	PRKCB	lost	0.927654039251482	1	1	0
1404	SRRM1	570	R	L	1	blca	MTOR	17	PPPRRRRtPTPPPRR	PPPRRLRtPTPPPRR	-2	0.0113723485816509	0.162662918476872	PRKCD	lost	0.918157195794239	1	0	0
1405	GRK1	19	R	Q	1	brca	GRK1;PKA_GROUP;PRKACA	3	AFIAARGsFDGSSSQ	AFIAAQGsFDGSSSQ	-2	0.0393559928443649	0.377970866342959	PRKCD	lost	0.918157195794239	1	1	0
1406	APOBEC3G	29	R	H	1	brca	PRKACA	2	PILSRRNtVWLCYEV	PILSHRNtVWLCYEV	-3	0.0313059033989267	0.119856887298748	PRKCD	lost	0.918157195794239	1	1	0
1407	KCNH2	893	R	K	1	brca	PRKACA;PRKCA	4	KLSFRRRtDKDTEQP	KLSFRKRtDKDTEQP	-2	0.00204446716074623	0.127268080756453	PRKCD	lost	0.918157195794239	1	1	0
1408	CASR	896	R	Q	1	brca	PKC_GROUP;PRKCA;PRKCB;PRKCG	10	FKVAARAtLRRSNVS	FKVAAQAtLRRSNVS	-2	0.0338614873498594	0.279964221824687	PRKCD	lost	0.918157195794239	1	1	0
1409	PTPN3	355	R	Q	1	gbm	MAP3K7	4	WNPAMRRsLSVEHLE	WNPAMQRsLSVEHLE	-2	0.0449782775364171	0.460516227958088	PRKCD	lost	0.918157195794239	1	0	0
1410	MAP4K1	169	R	C	1	gbm	MAP4K1;PRKD1	2	ATLARRLsFIGTPYW	ATLARCLsFIGTPYW	-2	0.0228724763608485	0.208152312803476	PRKCD	lost	0.918157195794239	1	1	0
1411	CASR	896	R	W	1	gbm	PKC_GROUP;PRKCA;PRKCB;PRKCG	10	FKVAARAtLRRSNVS	FKVAAWAtLRRSNVS	-2	0.0338614873498594	0.280347559417327	PRKCD	lost	0.918157195794239	1	1	0
1412	AICDA	36	R	H	1	gbm	PRKACA	4	YVVKRRDsATSFSLD	YVVKRHDsATSFSLD	-2	0.0283669818553539	0.212496805520061	PRKCD	lost	0.918157195794239	1	1	0
1413	PRL	205	R	S	1	hnsc	PAK2	3	LHCLRRDsHKIDNYL	LHCLRSDsHKIDNYL	-2	0.0186557628418094	0.137234858165091	PRKCD	lost	0.918157195794239	1	0	0
1414	NOX5	542	R	T	1	hnsc	MAPK1;PRKCB	3	RSVTMRKsQRSSKGS	RSVTMTKsQRSSKGS	-2	0.0498338870431894	0.351776130845898	PRKCD	lost	0.918157195794239	1	1	0
1415	KCNN2	559	R	L	1	hnsc	PRKACA	1	AERSRSSsRRRRSSS	AERSLSSsRRRRSSS	-3	0.0489394326603629	0.22016355737286	PRKCD	lost	0.918157195794239	1	1	0
1416	RBM8A	164	R	I	1	kirc	SRPK1	6	RRGGRRRsRSPDRRR	RRGGRIRsRSPDRRR	-2	0.00140557117301303	0.123690263225147	PRKCD	lost	0.918157195794239	1	0	0
1417	RASGRP3	131	R	K	1	luad	PRKCD;PRKCQ;PRKCT	3	YDWMRRVtQRKKVSK	YDWMRKVtQRKKVSK	-2	0.00549450549450549	0.150140557117301	PRKCD	lost	0.918157195794239	1	1	0
1418	VCP	744	R	L	1	luad	AKT1	5	AMRFARRsVSDNDIR	AMRFALRsVSDNDIR	-2	0.0362892921032456	0.288653207257858	PRKCD	lost	0.918157195794239	1	0	0
1419	NFATC4	350	R	S	1	luad	RPS6KA3	4	PALSRRGsLGEEGSE	PALSRSGsLGEEGSE	-2	0.00447227191413238	0.103117812420138	PRKCD	lost	0.918157195794239	1	0	0
1420	CHN2	169	R	G	1	luad	PRKCD	2	EKVSRRLsRSKNEPR	EKVSRGLsRSKNEPR	-2	0.00332225913621262	0.123051367237414	PRKCD	lost	0.918157195794239	1	1	0
1421	RUNX2	337	R	M	1	luad	MAPK3	4	TDVPRRIsDDDTATS	TDVPMRIsDDDTATS	-3	0.0284947610529006	0.104267825198058	PRKCD	lost	0.918157195794239	1	0	0
1422	HDAC7	218	K	R	1	luad	PRKD1	6	NPLLRKEsAPPSLRR	NPLLRREsAPPSLRR	-2	0.199079989777664	0.0221058011755686	PRKCD	gained	0.918157195794239	1	1	0
1423	PLEK	115	R	W	1	luad	PKC_GROUP;PRKCA	9	ARKSTRRsIRLPETI	ARKSTWRsIRLPETI	-2	0.0391004344492717	0.376565295169946	PRKCD	lost	0.918157195794239	1	1	0
1424	GTSE1	452	R	L	1	lusc	PLK1	3	RSIRRRDsCLNSKTK	RSIRRLDsCLNSKTK	-2	0.0136723741374904	0.17071300792231	PRKCD	lost	0.918157195794239	1	0	0
1425	CACNB2	531	R	H	1	lusc	PKA_GROUP;PRKACA	2	KKSQHRSsSSAPHHN	KKSQHHSsSSAPHHN	-2	0.0470227446971633	0.448632762586251	PRKCD	lost	0.918157195794239	1	1	0
1426	GLI3	875	R	L	1	lusc	PRKACA	1	CFSSRRSsEASQAEG	CFSSRLSsEASQAEG	-2	0.00805008944543828	0.151929465882954	PRKCD	lost	0.918157195794239	1	1	0
1427	PPP1R3A	44	R	L	1	lusc	RPS6KA1;RPS6KA3	3	PQPSRRGsDSSEDIY	PQPSRLGsDSSEDIY	-2	0.00728341426015845	0.148862765141835	PRKCD	lost	0.918157195794239	1	0	0
1428	UTRN	1256	M	R	1	ov	MARK2	2	TLEERMKsTEVLPEK	TLEERRKsTEVLPEK	-2	0.199463327370304	0.0175057500638896	PRKCD	gained	0.918157195794239	1	0	0
1429	GLI1	637	R	Q	2	ov,ucec	PRKACA	1	AGVTRRAsDPAQAAD	AGVTQRAsDPAQAAD	-3	0.0292614362381804	0.108612317914643	PRKCD	lost	0.918157195794239	2	1	1
1430	PRC1	468	P	R	1	ov	CDK2	8	LYGSAPRtPSKRRGL	LYGSARRtPSKRRGL	-2	0.239969332992589	0.0338614873498594	PRKCD	gained	0.918157195794239	1	0	0
1431	YWHAG	57	R	C	1	ov	LATS2	1	VVGARRSsWRVISSI	VVGARCSsWRVISSI	-2	0.000383337592639918	0.108101201124457	PRKCD	lost	0.918157195794239	1	0	0
1432	CGB	115	R	H	1	ucec	PKA_GROUP	2	CALCRRStTDCGGPK	CALCRHStTDCGGPK	-2	0.00894454382826476	0.162790697674419	PRKCD	lost	0.918157195794239	1	1	0
1433	MAP2	1538	R	H	1	ucec	MARK1	3	KSPEKRSsLPRPSSI	KSPEKHSsLPRPSSI	-2	0.0495783286480961	0.471760797342193	PRKCD	lost	0.918157195794239	1	0	0
1434	CUX1	1223	R	W	1	ucec	PKA_GROUP;PRKACA	4	AYMKRRHsSVSDSQP	AYMKWRHsSVSDSQP	-3	0.0269614106823409	0.106951188346537	PRKCD	lost	0.918157195794239	1	1	0
1435	MYBPC3	282	R	W	1	ucec	PKA_GROUP;PRKACA	9	AGGGRRIsDSHEDTG	AGGGRWIsDSHEDTG	-2	0.0090723230258114	0.172501916687963	PRKCD	lost	0.918157195794239	1	1	0
1436	NDRG1	362	S	R	1	ucec	PRKACA;SGK1	19	SEGTRSRsHTSEGAH	SEGTRRRsHTSEGAH	-2	0.108484538717097	0.00677229746997189	PRKCD	gained	0.918157195794239	1	1	1
1437	KIT	739	R	K	1	ucec	PRKCA	3	TKADKRRsVRIGSYI	TKADKKRsVRIGSYI	-2	0.0371837464860721	0.315870176335293	PRKCD	lost	0.918157195794239	1	1	1
1438	YWHAG	57	R	H	1	ucec	LATS2	1	VVGARRSsWRVISSI	VVGARHSsWRVISSI	-2	0.000383337592639918	0.102990033222591	PRKCD	lost	0.918157195794239	1	0	0
1439	GABRB2	470	R	C	1	ucec	PKC_GROUP	1	SRLRRRAsQLKITIP	SRLRRCAsQLKITIP	-2	0.00702785586506517	0.165090723230258	PRKCD	lost	0.918157195794239	1	1	0
1440	PTGER4	256	R	H	1	blca	PKA_GROUP;PKC_GROUP	1	SDFRRRRsFRRIAGA	SDFRHRRsFRRIAGA	-3	0.0265970984983456	0.332272842962586	PRKCE	lost	0.836549376431661	1	1	0
1441	CDC25A	121	R	S	1	brca	CHEK1;CHEK2	10	PALKRSHsDSLDHDI	PALKSSHsDSLDHDI	-3	0.0455586663273097	0.320183252736065	PRKCE	lost	0.836549376431661	1	0	0
1442	TGM2	209	R	H	1	brca	PRKACA	3	KNAGRDCsRRSSPVY	KNAGHDCsRRSSPVY	-3	0.0344871468567065	0.378976838890303	PRKCE	lost	0.836549376431661	1	1	0
1443	HIST1H2AG	6	K	R	1	brca	RPS6KA5	1	------MsGRGKQGG	------MsGRGRQGG	4	0.121023161109697	0.0315601934334436	PRKCE	gained	0.836549376431661	1	1	0
1444	MYBBP1A	1314	S	N	1	brca	AURKA;AURKB	13	SLVIRSPsLLQSGAK	SLVIRSPsLLQNGAK	4	0.0412318656146602	0.137694069737847	PRKCE	lost	0.836549376431661	1	0	0
1445	APOBEC3G	29	R	H	1	brca	PRKACA	2	PILSRRNtVWLCYEV	PILSHRNtVWLCYEV	-3	0.0151438024942734	0.24802748791041	PRKCE	lost	0.836549376431661	1	1	0
1446	YWHAB	62	R	C	1	brca	PDKC;PRKCD	2	VVGARRSsWRVISSI	VVGARRSsWCVISSI	2	0.0426317129040468	0.117587172308475	PRKCE	lost	0.836549376431661	1	1	0
1447	GJA1	362	R	Q	1	coadread	PRKCE	12	IVDQRPSsRASSRAS	IVDQQPSsRASSRAS	-3	0.0377958768134385	0.360397047594808	PRKCE	lost	0.836549376431661	1	1	0
1448	BCL2L11	91	R	Q	1	coadread	AKT1	2	SLLSRSSsGYFSFDT	SLLSQSSsGYFSFDT	-3	0.00305421226775261	0.123186561466022	PRKCE	lost	0.836549376431661	1	0	0
1449	TP53	266	G	R	4	gbm,hnsc,ov	AURKB;DAPK1	4	GNLLGRNsFEVRVCA	GNLLRRNsFEVRVCA	-3	0.335581572919318	0.040086536014253	PRKCE	gained	0.836549376431661	4	0	1
1450	KCNK9	370	R	H	1	gbm	PRKACA	1	RLMKRRKsV*-----	RLMKHRKsV*-----	-3	0.0321964876558921	0.786205141257317	PRKCE	lost	0.836549376431661	1	1	0
1451	GRIN2A	1288	R	H	1	gbm	CAMK2A;CAMK2B	1	LRISRQHsYDNIVDK	LRISHQHsYDNIVDK	-3	0.00763553066938152	0.19406973784678	PRKCE	lost	0.836549376431661	1	0	0
1452	SMAD3	420	R	H	1	hnsc	MAP3K7	15	SPSIRCSsVS*----	SPSIHCSsVS*----	-3	0.0248154746754899	0.540086536014253	PRKCE	lost	0.836549376431661	1	0	0
1453	MAP2K1	294	G	R	1	hnsc	CDK1;MAPK1;MAPK3;PAK1;RAF1	16	ETPPRPRtPGRPLSS	ETPPRPRtPRRPLSS	2	0.129422244846017	0.0439043013489437	PRKCE	gained	0.836549376431661	1	0	1
1454	GLI3	873	S	R	1	kirc	PRKACA	1	CFSSRRSsEASQAEG	CFSRRRSsEASQAEG	-4	0.0209977093407992	0.10320692288114	PRKCE	lost	0.836549376431661	1	1	0
1455	FOXO1	326	G	R	1	kirc	CSNK1A1;DYRK1A;NLK	6	STISGRLsPIMTEQD	STISRRLsPIMTEQD	-3	0.218121659455332	0.0161618732501909	PRKCE	gained	0.836549376431661	1	0	1
1456	REPS2	459	S	C	1	kirc	CDK1	2	RPRSRSYsSTSIEEA	RPRCRSYsSTSIEEA	-4	0.0139984728938661	0.107024688215831	PRKCE	lost	0.836549376431661	1	0	0
1457	PRKD1	246	R	S	1	luad	PKC_GROUP	3	GREKRSNsQSYIGRP	GREKSSNsQSYIGRP	-3	0.0427589717485365	0.313184016289132	PRKCE	lost	0.836549376431661	1	1	0
1458	GJA1	369	S	N	1	luad	PRKCE	12	IVDQRPSsRASSRAS	IVDQRPSsRASNRAS	4	0.0377958768134385	0.129676762534996	PRKCE	lost	0.836549376431661	1	1	0
1459	BAG3	276	R	L	1	luad	MTOR	18	GASSREGsPARSSTP	GASSLEGsPARSSTP	-3	0.00178162382285569	0.114914736574192	PRKCE	lost	0.836549376431661	1	0	0
1460	BUB1B	677	R	H	1	luad	PLK1	4	IEDSREAtHSSGFSG	IEDSHEAtHSSGFSG	-3	0.0262153219648766	0.329600407228302	PRKCE	lost	0.836549376431661	1	0	1
1461	TRPV6	699	R	P	1	luad	PRKCA	2	WERLRQGtLRRDLRG	WERLPQGtLRRDLRG	-3	0.0272333927207941	0.33481801985238	PRKCE	lost	0.836549376431661	1	1	0
1462	AVPR2	251	R	S	1	lusc	PRKACA	2	RRGRRTGsPGEGAHV	RRGSRTGsPGEGAHV	-4	0.146856706541105	0.0335963349452787	PRKCE	gained	0.836549376431661	1	1	0
1463	EIF4B	415	R	L	1	lusc	RPS6KA1;RPS6KB1	11	ETQERERsRTGSESS	ETQELERsRTGSESS	-3	0.0346144057011962	0.376304403156019	PRKCE	lost	0.836549376431661	1	0	0
1464	HNRNPA1	194	R	T	1	lusc	AKT1;CSNK2A1;MKNK1	5	SSSQRGRsGSGNFGG	SSSQTGRsGSGNFGG	-3	0.0491219139730211	0.365869177907865	PRKCE	lost	0.836549376431661	1	0	0
1465	MEF2A	196	P	S	1	lusc	MAPK14	1	TTLHRNVsPGAPQRP	TTLHRNVsPGASQRP	4	0.128913209468058	0.0375413591244591	PRKCE	gained	0.836549376431661	1	0	0
1466	TAOK3	356	S	R	1	ov	ATM	2	SMSVSTGsQSSSVNS	SMSVRTGsQSSSVNS	-3	0.242428098752863	0.0234156273861033	PRKCE	gained	0.836549376431661	1	0	0
1467	CTNNB1	34	G	R	6	ucec	CHUK;GSK-3_GROUP;GSK3A;GSK3B;MAPK8	40	YLDSGIHsGATTTAP	YLDSRIHsGATTTAP	-3	0.317001781623823	0.0357597353016035	PRKCE	gained	0.836549376431661	6	0	1
1468	LIMK2	265	R	C	1	ucec	PRKCD	11	RSLRRSNsISKSPGP	RSLRCSNsISKSPGP	-3	0.0108170017816238	0.22333927207941	PRKCE	lost	0.836549376431661	1	1	0
1469	NR4A2	344	R	H	1	ucec	RPS6KA1	2	GRRGRLPsKPKSPQE	GRRGHLPsKPKSPQE	-3	0.00967167218121659	0.213158564520234	PRKCE	lost	0.836549376431661	1	0	0
1470	LIMK2	265	R	H	1	ucec	PRKCD	11	RSLRRSNsISKSPGP	RSLRHSNsISKSPGP	-3	0.0108170017816238	0.22321201323492	PRKCE	lost	0.836549376431661	1	1	0
1471	SSH1	399	R	H	1	ucec	PRKD1	2	MGVSRSAsTVIAYAM	MGVSHSAsTVIAYAM	-3	0.0353779587681344	0.383303639602952	PRKCE	lost	0.836549376431661	1	1	0
1472	OSBP	237	R	H	1	ucec	PRKD1	11	TALQRSLsELESLKL	TALQHSLsELESLKL	-3	0.0190888266734538	0.27704250445406	PRKCE	lost	0.836549376431661	1	1	0
1473	LIMK2	261	R	C	1	ucec	PRKCD	12	RRRSLRRsNSISKSP	RRCSLRRsNSISKSP	-5	0.0482311020615933	0.105752099770934	PRKCE	lost	0.836549376431661	1	1	0
1474	HIST1H2BG	34	R	C	1	ucec	PKA_GROUP	1	RKRSRKEsYSVYVYK	RKRSCKEsYSVYVYK	-3	0.021888521252227	0.292822601170781	PRKCE	lost	0.836549376431661	1	1	0
1475	MAP4	790	K	M	1	blca	CDK1	11	ASPSKPAsAPASRSG	ASPSMPAsAPASRSG	-3	0.0204964990451941	0.219605346912794	PRKCG	lost	0.801374283895606	1	0	0
1476	PTGER4	256	R	H	1	blca	PKA_GROUP;PKC_GROUP	1	SDFRRRRsFRRIAGA	SDFRHRRsFRRIAGA	-3	0.00929344366645449	0.166390833863781	PRKCG	lost	0.801374283895606	1	1	0
1477	NDRG1	336	S	C	1	blca	PRKACA;SGK1	26	RSRTASGsSVTSLDG	RSRTASGsSVTCLDG	4	0.049013367281986	0.161298535964354	PRKCG	lost	0.801374283895606	1	1	1
1478	ATM	378	S	R	1	brca	ATM	7	ISQSYTTtQRESSDY	ISQSYTTtQRESRDY	5	0.0421387651177594	0.118141311266709	PRKCG	lost	0.801374283895606	1	0	1
1479	MYBPC3	306	R	Q	1	brca	PRKACA	1	SLLKKRDsFRTPRDS	SLLKKRDsFQTPRDS	2	0.0164226607256524	0.172756206238065	PRKCG	lost	0.801374283895606	1	1	0
1480	KCNK9	370	R	H	1	gbm	PRKACA	1	RLMKRRKsV*-----	RLMKHRKsV*-----	-3	0.0022915340547422	0.400381922342457	PRKCG	lost	0.801374283895606	1	1	0
1481	CHEK2	562	R	G	1	gbm	CHEK2	13	QVLAQPStSRKRPRE	QVLAQPStSGKRPRE	2	0.0291534054742202	0.192361553150859	PRKCG	lost	0.801374283895606	1	0	1
1482	SLC9A3R1	342	R	Q	1	hnsc	PRKCA	1	RAHQKRSsKRAPQMD	RAHQKRSsKQAPQMD	2	0.0212603437301082	0.201782304264799	PRKCG	lost	0.801374283895606	1	1	0
1483	MAP2K1	294	G	R	1	hnsc	CDK1;MAPK1;MAPK3;PAK1;RAF1	16	ETPPRPRtPGRPLSS	ETPPRPRtPRRPLSS	2	0.192616168045831	0.0291534054742202	PRKCG	gained	0.801374283895606	1	0	1
1484	LIMK1	315	R	H	1	hnsc	MAPK14	9	GSLGSPAsQRKDLGR	GSLGSPAsQHKDLGR	2	0.0281349458943348	0.236791852323361	PRKCG	lost	0.801374283895606	1	0	0
1485	MAP3K8	408	R	H	1	luad	AKT1	1	LERKRLLsRKELELP	LEHKRLLsRKELELP	-5	0.0434118395926162	0.110248249522597	PRKCG	lost	0.801374283895606	1	0	0
1486	NFATC4	350	R	S	1	luad	RPS6KA3	2	SSASPALsRRGSLGE	SSASPALsRSGSLGE	2	0.026098026734564	0.202546148949714	PRKCG	lost	0.801374283895606	1	0	0
1487	BAG3	276	R	L	1	luad	MTOR	18	GASSREGsPARSSTP	GASSLEGsPARSSTP	-3	0.00954805856142584	0.165117759388924	PRKCG	lost	0.801374283895606	1	0	0
1488	KCNH2	892	R	G	1	luad	PRKACA;PRKCA	4	KLSFRRRtDKDTEQP	KLSFGRRtDKDTEQP	-3	0.0441756842775302	0.312539783577339	PRKCG	lost	0.801374283895606	1	1	0
1489	RAPGEF2	957	R	L	1	luad	PRKCQ	5	KKRVRRSsFLNAKKL	KKRVLRSsFLNAKKL	-3	0.022151495862508	0.257288351368555	PRKCG	lost	0.801374283895606	1	1	0
1490	H2AFX	138	Q	K	1	luad	BAZ1B;PRKDC;STK4	127	PSGGKKAtQASQEY*	PSGGKKAtKASQEY*	1	0.102355187778485	0.04506683640993	PRKCG	gained	0.801374283895606	1	1	0
1491	PRKD1	200	R	M	1	luad	PKD1;PRKD1	10	GVRRRRLsNVSLTGV	GVMRRRLsNVSLTGV	-5	0.0420114576702737	0.103628262253342	PRKCG	lost	0.801374283895606	1	1	0
1492	VIM	15	F	L	1	lusc	PRKCA	8	TRSVSSSsYRRMFGG	TRSVSSSsYRRMLGG	5	0.122215149586251	0.0499045194143857	PRKCG	gained	0.801374283895606	1	1	0
1493	FLNC	2228	R	W	1	lusc	AKT1;AKT2	24	LGRERLGsFGSITRQ	LGWERLGsFGSITRQ	-5	0.0479949077021006	0.120942075111394	PRKCG	lost	0.801374283895606	1	0	0
1494	HNRNPA1	194	R	T	1	lusc	AKT1;CSNK2A1;MKNK1	6	EMASASSsQRGRSGS	EMASASSsQTGRSGS	2	0.0253341820496499	0.135964353914704	PRKCG	lost	0.801374283895606	1	0	0
1495	GLI3	875	R	L	1	lusc	PRKACA	1	CFSSRRSsEASQAEG	CFSSRLSsEASQAEG	-2	0.045830681094844	0.101718650541057	PRKCG	lost	0.801374283895606	1	1	0
1496	HIST1H2AM	4	R	L	1	lusc	RPS6KA5	1	------MsGRGKQGG	------MsGLGKQGG	2	0.0160407383831954	0.417568427753024	PRKCG	lost	0.801374283895606	1	0	0
1497	EIF4ENIF1	749	R	L	1	lusc	MAPK8	2	PSADRDSsPTTNSKL	PSADLDSsPTTNSKL	-3	0.0348822406110757	0.320050922978994	PRKCG	lost	0.801374283895606	1	0	0
1498	RPS6	232	R	H	1	ucec	P70S6K_GROUP;PAK2;PRKCD;RPS6KA1;RPS6KA3;RPS6KB1;RSK_GROUP	98	IAKRRRLsSLRASTS	IAKRHRLsSLRASTS	-3	0.0478676002546149	0.3982176957352	PRKCG	lost	0.801374283895606	1	1	0
1499	LIMK2	265	R	C	1	ucec	PRKCD	11	RSLRRSNsISKSPGP	RSLRCSNsISKSPGP	-3	0.0330999363462763	0.282877148313176	PRKCG	lost	0.801374283895606	1	1	0
1500	ITPR1	1746	R	G	1	ucec	PRKACA;PRKG1	7	RPSGRREsLTSFGNG	RPSGGREsLTSFGNG	-3	0.0468491406747295	0.321578612348822	PRKCG	lost	0.801374283895606	1	1	0
1501	NR4A2	344	R	H	1	ucec	RPS6KA1	2	GRRGRLPsKPKSPQE	GRRGHLPsKPKSPQE	-3	0.0378103119032463	0.34373010821133	PRKCG	lost	0.801374283895606	1	0	0
1502	LIMK2	265	R	H	1	ucec	PRKCD	11	RSLRRSNsISKSPGP	RSLRHSNsISKSPGP	-3	0.0330999363462763	0.31368555060471	PRKCG	lost	0.801374283895606	1	1	0
1503	GRIA1	848	R	Q	1	ucec	PRKCA	3	CYKSRSEsKRMKGFC	CYKSRSEsKQMKGFC	2	0.0108211330362826	0.134054742202419	PRKCG	lost	0.801374283895606	1	1	0
1504	SRRM1	570	R	L	1	blca	MTOR	17	PPPRRRRtPTPPPRR	PPPRRLRtPTPPPRR	-2	0.0418728587742672	0.343103667047329	PRKCH	lost	0.7520661506577	1	0	0
1505	TP53	270	F	I	2	brca,lusc	AURKB;DAPK1	4	GNLLGRNsFEVRVCA	GNLLGRNsIEVRVCA	1	0.034894048978556	0.139322421012562	PRKCH	lost	0.7520661506577	2	0	1
1506	GRK1	19	R	Q	1	brca	GRK1;PKA_GROUP;PRKACA	3	AFIAARGsFDGSSSQ	AFIAAQGsFDGSSSQ	-2	0.0104047709681512	0.123334602207842	PRKCH	lost	0.7520661506577	1	1	0
1507	KCNH2	893	R	K	1	brca	PRKACA;PRKCA	4	KLSFRRRtDKDTEQP	KLSFRKRtDKDTEQP	-2	0.0351478238802182	0.314173328257835	PRKCH	lost	0.7520661506577	1	1	0
1508	CASR	896	R	Q	1	brca	PKC_GROUP;PRKCA;PRKCB;PRKCG	10	FKVAARAtLRRSNVS	FKVAAQAtLRRSNVS	-2	0.0213170917396269	0.183986803705114	PRKCH	lost	0.7520661506577	1	1	0
1509	TRAF4	424	R	W	1	coadread	CHUK	12	KPGTWRGsLDESSLG	KPGTWWGsLDESSLG	-2	0.0430148458317472	0.361756122319503	PRKCH	lost	0.7520661506577	1	0	0
1510	MAP4K1	169	R	C	1	gbm	MAP4K1;PRKD1	2	ATLARRLsFIGTPYW	ATLARCLsFIGTPYW	-2	0.0129425199847735	0.181068392335998	PRKCH	lost	0.7520661506577	1	1	0
1511	KIR3DL1	413	R	C	1	gbm	PRKCA;PRKCB;PRKCE;PRKCG	1	QRKITRPsQRPKTPP	QRKITCPsQRPKTPP	-2	0.0395888846593072	0.33409465803832	PRKCH	lost	0.7520661506577	1	1	0
1512	CASR	896	R	W	1	gbm	PKC_GROUP;PRKCA;PRKCB;PRKCG	10	FKVAARAtLRRSNVS	FKVAAWAtLRRSNVS	-2	0.0213170917396269	0.236898870701688	PRKCH	lost	0.7520661506577	1	1	0
1513	TP53	267	R	P	3	gbm,lusc	AURKB;DAPK1	4	GNLLGRNsFEVRVCA	GNLLGPNsFEVRVCA	-2	0.034894048978556	0.256693313031341	PRKCH	lost	0.7520661506577	3	0	1
1514	SMAD3	420	R	H	1	hnsc	MAP3K7	15	GSPSIRCsSVS*---	GSPSIHCsSVS*---	-2	0.00418728587742672	0.165841898236264	PRKCH	lost	0.7520661506577	1	0	0
1515	NOX5	542	R	T	1	hnsc	MAPK1;PRKCB	3	RSVTMRKsQRSSKGS	RSVTMTKsQRSSKGS	-2	0.0370511356426849	0.16076640020302	PRKCH	lost	0.7520661506577	1	1	0
1516	TP53	270	F	C	1	hnsc	AURKB;DAPK1	4	GNLLGRNsFEVRVCA	GNLLGRNsCEVRVCA	1	0.034894048978556	0.139703083365055	PRKCH	lost	0.7520661506577	1	0	1
1517	RASGRP3	131	R	K	1	luad	PRKCD;PRKCQ;PRKCT	3	YDWMRRVtQRKKVSK	YDWMRKVtQRKKVSK	-2	0.0290572262403248	0.28511610201751	PRKCH	lost	0.7520661506577	1	1	0
1518	NFATC4	350	R	S	1	luad	RPS6KA3	2	SSASPALsRRGSLGE	SSASPALsRSGSLGE	2	0.0390813348559827	0.103413272427357	PRKCH	lost	0.7520661506577	1	0	0
1519	NFATC4	350	R	S	1	luad	RPS6KA3	4	PALSRRGsLGEEGSE	PALSRSGsLGEEGSE	-2	0.0107854333206446	0.158101763735567	PRKCH	lost	0.7520661506577	1	0	0
1520	HIST1H3D	27	R	G	2	luad,ucec	AURKB;MAPK_GROUP	2	ATKAARKsAPATGGV	ATKAAGKsAPATGGV	-2	0.0147189442964091	0.186397665270905	PRKCH	lost	0.7520661506577	2	0	0
1521	TRPV6	699	R	P	1	luad	PRKCA	2	WERLRQGtLRRDLRG	WERLPQGtLRRDLRG	-3	0.0479634564141606	0.102525060271539	PRKCH	lost	0.7520661506577	1	1	0
1522	TP53	267	R	L	1	luad	AURKB;DAPK1	4	GNLLGRNsFEVRVCA	GNLLGLNsFEVRVCA	-2	0.034894048978556	0.310874254536226	PRKCH	lost	0.7520661506577	1	0	1
1523	GTSE1	452	R	L	1	lusc	PLK1	3	RSIRRRDsCLNSKTK	RSIRRLDsCLNSKTK	-2	0.0426341834792539	0.353762212917142	PRKCH	lost	0.7520661506577	1	0	0
1524	HIST1H3I	27	R	C	1	lusc	AURKB;MAPK_GROUP	2	ATKAARKsAPATGGV	ATKAACKsAPATGGV	-2	0.0147189442964091	0.188427864484203	PRKCH	lost	0.7520661506577	1	0	0
1525	ABCA1	2061	G	S	1	lusc	PKA_GROUP;PRKACA	2	GGNKRKLsTAMALIG	GGNKRKLsTAMALIS	7	0.0387006725034894	0.108996320263926	PRKCH	lost	0.7520661506577	1	1	0
1526	H3F3B	27	R	G	1	lusc	AURKB	5	ATKAARKsAPSTGGV	ATKAAGKsAPSTGGV	-2	0.0241086156579114	0.258469737342977	PRKCH	lost	0.7520661506577	1	0	0
1527	PRKAA2	175	G	R	1	lusc	MAP3K7	27	DGEFLRTsCGSPNYA	DGEFLRTsCRSPNYA	2	0.124476589265322	0.0267732521253648	PRKCH	gained	0.7520661506577	1	0	0
1528	MARCKS	167	S	C	1	lusc	PKC_GROUP;PKN1;PRKCA;PRKCB;ROCK1	33	KRFSFKKsFKLSGFS	KRFSFKKsFKLCGFS	4	0.0431417332825784	0.148077655119909	PRKCH	lost	0.7520661506577	1	1	0
1529	GLI3	875	R	L	1	lusc	PRKACA	1	CFSSRRSsEASQAEG	CFSSRLSsEASQAEG	-2	0.0324831874127649	0.298439284354777	PRKCH	lost	0.7520661506577	1	1	0
1530	UTRN	1256	M	R	1	ov	MARK2	2	TLEERMKsTEVLPEK	TLEERRKsTEVLPEK	-2	0.219515289937825	0.0189062301738358	PRKCH	gained	0.7520661506577	1	0	0
1531	PRKAB1	78	R	P	1	ucec	PRKAA1	1	APAQARPtVFRWTGG	APAQAPPtVFRWTGG	-2	0.0477096815124984	0.307575180814617	PRKCH	lost	0.7520661506577	1	0	0
1532	RPS6	232	R	H	1	ucec	P70S6K_GROUP;PAK2;PRKCD;RPS6KA1;RPS6KA3;RPS6KB1;RSK_GROUP	98	IAKRRRLsSLRASTS	IAKRHRLsSLRASTS	-3	0.0449181575942139	0.114579368100495	PRKCH	lost	0.7520661506577	1	1	0
1533	MAP4K3	168	R	W	1	ucec	MAP4K3	2	ATIAKRKsFIGTPYW	ATIAKWKsFIGTPYW	-2	0.0170029184113691	0.209744956223829	PRKCH	lost	0.7520661506577	1	0	0
1534	NINL	446	R	M	1	ucec	AURKB	1	QGYRERLsLLRSEVE	QGYREMLsLLRSEVE	-2	0.00735947214820454	0.121811952797868	PRKCH	lost	0.7520661506577	1	0	0
1535	MYBPC3	282	R	W	1	ucec	PKA_GROUP;PRKACA	9	AGGGRRIsDSHEDTG	AGGGRWIsDSHEDTG	-2	0.0176373556655247	0.214186017002918	PRKCH	lost	0.7520661506577	1	1	0
1536	NDRG1	362	S	R	1	ucec	PRKACA;SGK1	19	SEGTRSRsHTSEGAH	SEGTRRRsHTSEGAH	-2	0.275853318106839	0.0275345768303515	PRKCH	gained	0.7520661506577	1	1	1
1537	TRPV6	690	R	C	1	ucec	PRKCB	1	MPSVSRStSRSSANW	MPSVSRStSCSSANW	2	0.0237279533054181	0.114198705748002	PRKCH	lost	0.7520661506577	1	1	0
1538	SNRK	176	G	A	1	blca	STK11	2	QPGKKLTtSCGSLAY	QPGKKLTtSCASLAY	3	0.03998476770754	0.107768469154608	PRKCI	lost	0.75547727849708	1	0	0
1539	NDC80	48	P	L	1	blca	AURKB	6	PTSERKVsLFGKRTS	LTSERKVsLFGKRTS	-7	0.0496318862655496	0.116653973089617	PRKCI	lost	0.75547727849708	1	0	0
1540	ABCB1	681	K	E	1	blca	PRKACA	1	AQDRKLStKEALDES	AQDRELStKEALDES	-3	0.0443005839045443	0.222137598375222	PRKCI	lost	0.75547727849708	1	1	0
1541	HNRNPA1	359	G	S	1	brca	MKNK1	14	GGYGGSSsSSSYGSG	GGYGSSSsSSSYGSG	-3	0.143564356435644	0.0343995938055344	PRKCI	gained	0.75547727849708	1	0	0
1542	SNAP23	21	L	V	1	brca	PRKCA	6	ITDESLEsTRRILGL	ITDESVEsTRRILGL	-2	0.256029449098756	0.0451891342980452	PRKCI	gained	0.75547727849708	1	1	0
1543	ANXA1	27	S	L	1	brca	ABL1;EGFR;PKC_GROUP;PRKCA;PRKCB;SRC	9	YVQTVKSsKGGPGSA	YVQTVKLsKGGPGSA	-1	0.0376999238385377	0.166793602437167	PRKCI	lost	0.75547727849708	1	1	0
1544	TNKS	984	S	P	1	coadread	GSK3B	1	SCLSAASsIDNLTGP	PCLSAASsIDNLTGP	-7	0.11018024879411	0.0454430058390454	PRKCI	gained	0.75547727849708	1	1	0
1545	SLC6A9	697	G	D	1	coadread	PRKCA	1	PIVGSNGsSRLQDSR	PIVGSNDsSRLQDSR	-1	0.0246255394770246	0.100787001777101	PRKCI	lost	0.75547727849708	1	1	0
1546	HIST1H1C	88	V	G	1	hnsc	CHEK2	1	LGLKSLVsKGTLVQT	LGLKSLGsKGTLVQT	-1	0.117034780401117	0.0416349327240416	PRKCI	gained	0.75547727849708	1	1	0
1547	NHEJ1	265	P	S	1	kirc	PRKDC	2	QLVSSAPtLSAPEKE	QLVSSAStLSAPEKE	-1	0.109291698400609	0.0189134298045189	PRKCI	gained	0.75547727849708	1	1	0
1548	VHL	65	S	W	1	kirc	CSNK1A1;GSK3B	2	PVLRSVNsREPSQVI	PVLRWVNsREPSQVI	-3	0.0133282559025133	0.102817974105103	PRKCI	lost	0.75547727849708	1	0	1
1549	CAMK2A	331	K	Q	1	kirc	CAMK1;CAMK4	2	VKKRKSSsSVQLMES	VKKRQSSsSVQLMES	-3	0.0401117034780401	0.205255140898705	PRKCI	lost	0.75547727849708	1	0	0
1550	VHL	65	S	L	2	kirc	CSNK1A1;GSK3B	2	PVLRSVNsREPSQVI	PVLRLVNsREPSQVI	-3	0.0133282559025133	0.101421680629601	PRKCI	lost	0.75547727849708	2	0	1
1551	GLI3	873	S	R	1	kirc	PRKACA	1	CFSSRRSsEASQAEG	CFSRRRSsEASQAEG	-4	0.0392231530845392	0.111068799187611	PRKCI	lost	0.75547727849708	1	1	0
1552	REPS2	459	S	C	1	kirc	CDK1	2	RPRSRSYsSTSIEEA	RPRCRSYsSTSIEEA	-4	0.0247524752475248	0.141406448337141	PRKCI	lost	0.75547727849708	1	0	0
1553	HIST1H2BF	14	G	C	1	luad	PKA_GROUP	1	APAPKKGsKKAVTKA	APAPKKCsKKAVTKA	-1	0.0317339426250317	0.153084539223153	PRKCI	lost	0.75547727849708	1	1	0
1554	ABCB1	683	S	T	1	luad	PRKACA	1	AQDRKLStKEALDES	AQDRKLTtKEALDES	-1	0.0443005839045443	0.154353896928154	PRKCI	lost	0.75547727849708	1	1	0
1555	EYA3	263	P	S	1	luad	ATM;CDK2	6	GDPSTSPsLSQTTPS	GDPSTSSsLSQTTPS	-1	0.123762376237624	0.0231023102310231	PRKCI	gained	0.75547727849708	1	1	0
1556	PRKD1	743	V	L	1	luad	PRKCA;PRKCD;PRKCE;PRKCH;PRKD1;PRKD3	43	GEKSFRRsVVGTPAY	GEKSFRRsLVGTPAY	1	0.116400101548616	0.0403655750190404	PRKCI	gained	0.75547727849708	1	1	0
1557	RAPGEF2	957	R	L	1	luad	PRKCQ	5	KKRVRRSsFLNAKKL	KKRVLRSsFLNAKKL	-3	0.0304645849200305	0.132647880172633	PRKCI	lost	0.75547727849708	1	1	0
1558	TRPV6	699	R	P	1	luad	PRKCA	2	WERLRQGtLRRDLRG	WERLPQGtLRRDLRG	-3	0.0228484386900229	0.107895404925108	PRKCI	lost	0.75547727849708	1	1	0
1559	AVPR2	251	R	S	1	lusc	PRKACA	2	RRGRRTGsPGEGAHV	RRGSRTGsPGEGAHV	-4	0.132901751713633	0.0483625285605484	PRKCI	gained	0.75547727849708	1	1	0
1560	RPTOR	724	G	E	1	lusc	RPS6KA1	13	TPRLRSVsSYGNIRA	TPRLRSVsSYENIRA	3	0.0337649149530338	0.161716171617162	PRKCI	lost	0.75547727849708	1	0	0
1561	MAPT	750	G	S	1	lusc	CAMK2A;CDK5;GSK3B;PRKACA;TTBK1	10	PRHLSNVsSTGSIDM	PRHLSNVsSTSSIDM	3	0.0373191165270373	0.146103071845646	PRKCI	lost	0.75547727849708	1	1	0
1562	SSH1	401	A	V	1	ov	PRKD1	2	GVSRSAStVIAYAMK	GVSRSVStVIAYAMK	-2	0.225437928408225	0.0375729880680376	PRKCI	gained	0.75547727849708	1	1	0
1563	LRRK2	774	A	V	1	ucec	LRRK2	1	QDVRKALtISIGKGD	QDVRKVLtISIGKGD	-2	0.26999238385377	0.0495049504950495	PRKCI	gained	0.75547727849708	1	0	0
1564	ZFP36	195	G	D	1	ucec	MAPKAPK2	5	PVLRQSIsFSGLPSG	PVLRQSIsFSDLPSG	3	0.0357958872810358	0.167936024371668	PRKCI	lost	0.75547727849708	1	0	0
1565	NR4A2	344	R	H	1	ucec	RPS6KA1	2	GRRGRLPsKPKSPQE	GRRGHLPsKPKSPQE	-3	0.0472201066260472	0.185072353389185	PRKCI	lost	0.75547727849708	1	0	0
1566	HIST1H3E	2	A	V	1	ucec	VRK1	1	----MARtKQTARKS	----MVRtKQTARKS	-2	0.411018024879411	0.0495049504950495	PRKCI	gained	0.75547727849708	1	1	0
1567	CRK	229	P	L	1	ucec	ABL1;ABL2	19	YAQPSVNtPLPNLQN	YAQPSVNtLLPNLQN	1	0.11957349581112	0.0417618684945418	PRKCI	gained	0.75547727849708	1	1	0
1568	TP53	279	G	R	1	blca	AURKB	2	CPGRDRRtEEENLRK	CPRRDRRtEEENLRK	-5	0.134166560387706	0.0357097309016707	PRKCQ	gained	0.8362145559665	1	1	1
1569	CDK17	6	R	S	1	blca	CDK17	8	KKFKRRLsLTLRGSQ	KKFKSRLsLTLRGSQ	-3	0.0409386557837011	0.248055095013391	PRKCQ	lost	0.8362145559665	1	0	0
1570	BCL2L11	84	R	G	1	brca	AKT1	2	FIFMRRSsLLSRSSS	FIFMGRSsLLSRSSS	-3	0.0207881647749012	0.21706414998087	PRKCQ	lost	0.8362145559665	1	0	0
1571	CDC25B	352	R	Q	1	brca	AURKA;MAPKAPK2	7	VQNKRRRsVTPPEEQ	VQNKRRQsVTPPEEQ	-1	0.0260170896569315	0.17663563321005	PRKCQ	lost	0.8362145559665	1	0	0
1572	CDC25B	352	R	Q	1	brca	AURKA;MAPKAPK2	6	NKRRRSVtPPEEQQE	NKRRQSVtPPEEQQE	-3	0.0341793138630277	0.293329932406581	PRKCQ	lost	0.8362145559665	1	0	0
1573	AHNAK	5779	R	C	1	brca	PKB_GROUP	16	KPRHRSNsFSDEREF	KPRHCSNsFSDEREF	-3	0.0403009820175998	0.312715214896059	PRKCQ	lost	0.8362145559665	1	0	0
1574	PRKACA	197	W	R	1	brca	PRKACA	22	RVKGRTWtLCGTPEY	RVKGRTRtLCGTPEY	-1	0.218849636525953	0.0348169876291289	PRKCQ	gained	0.8362145559665	1	1	0
1575	MYBPC3	306	R	Q	1	brca	PRKACA	1	KKRDSFRtPRDSKLE	KKRDSFQtPRDSKLE	-1	0.0279301109552353	0.182374697104961	PRKCQ	lost	0.8362145559665	1	1	0
1576	GJA1	362	R	Q	1	coadread	PRKCE	12	IVDQRPSsRASSRAS	IVDQQPSsRASSRAS	-3	0.0410661905369213	0.313607958168601	PRKCQ	lost	0.8362145559665	1	1	0
1577	BCL2L11	91	R	Q	1	coadread	AKT1	2	SLLSRSSsGYFSFDT	SLLSQSSsGYFSFDT	-3	0.0452748373931896	0.329039663308252	PRKCQ	lost	0.8362145559665	1	0	0
1578	KCNK9	370	R	H	1	gbm	PRKACA	1	RLMKRRKsV*-----	RLMKHRKsV*-----	-3	0.0163244484121923	0.298431322535391	PRKCQ	lost	0.8362145559665	1	1	0
1579	CIITA	283	R	Q	1	gbm	MAPK1;MAPK3	2	TSPDRPGsTSPFAPS	TSPDQPGsTSPFAPS	-3	0.0364749394209922	0.304170386430302	PRKCQ	lost	0.8362145559665	1	0	1
1580	ACIN1	1175	R	L	1	luad	AKT1;SRPK2	7	KVREGPRsRSRSRDR	KVREGPLsRSRSRDR	-1	0.0450197678867491	0.2122178293585	PRKCQ	lost	0.8362145559665	1	0	0
1581	ACIN1	1175	R	L	1	luad	AKT1;SRPK2	7	REGPRSRsRSRDRRR	REGPLSRsRSRDRRR	-3	0.0128810100752455	0.161969136589721	PRKCQ	lost	0.8362145559665	1	0	0
1582	KCNH2	892	R	G	1	luad	PRKACA;PRKCA	4	KLSFRRRtDKDTEQP	KLSFGRRtDKDTEQP	-3	0.0256344853972708	0.244611656676444	PRKCQ	lost	0.8362145559665	1	1	0
1583	ALOX5	521	R	H	1	luad	PKA_GROUP;PRKACA	4	GMRGRKSsGFPKSVK	GMRGHKSsGFPKSVK	-3	0.0159418441525316	0.159545976278536	PRKCQ	lost	0.8362145559665	1	1	0
1584	NOX5	537	R	S	1	luad	MAPK1;PRKCB	3	KRLSRSVtMRKSQRS	KRLSSSVtMRKSQRS	-3	0.0293329932406581	0.204948348424946	PRKCQ	lost	0.8362145559665	1	1	0
1585	PRKD1	200	R	M	1	luad	PKD1;PRKD1	10	GVRRRRLsNVSLTGV	GVMRRRLsNVSLTGV	-5	0.0479530672108149	0.155719933681928	PRKCQ	lost	0.8362145559665	1	1	0
1586	CARD11	555	R	L	1	luad	MAP4K1;PRKCQ	3	MQPPRSRsSIMSITA	MQPPLSRsSIMSITA	-3	0.00675934192067338	0.12128555031246	PRKCQ	lost	0.8362145559665	1	1	1
1587	CTNNB1	714	P	R	1	lusc	PLK1	3	GYRQDDPsYRSFHSG	GYRQDDRsYRSFHSG	-1	0.148450452748374	0.0197678867491391	PRKCQ	gained	0.8362145559665	1	1	1
1588	EIF4B	415	R	L	1	lusc	RPS6KA1;RPS6KB1	11	ETQERERsRTGSESS	ETQELERsRTGSESS	-3	0.0077796199464354	0.130850656803979	PRKCQ	lost	0.8362145559665	1	0	0
1589	HNRNPA1	194	R	T	1	lusc	AKT1;CSNK2A1;MKNK1	5	SSSQRGRsGSGNFGG	SSSQTGRsGSGNFGG	-3	0.00918250223185818	0.123071036857544	PRKCQ	lost	0.8362145559665	1	0	0
1590	BCLAF1	147	S	L	1	lusc	SRC	4	SSSSRSSsPYSKSPV	SSSSRSLsPYSKSPV	-1	0.0445096288738681	0.113760999872465	PRKCQ	lost	0.8362145559665	1	0	0
1591	PDE3A	460	R	I	1	lusc	PRKCA	4	APVRRDRsTSIKLQE	APVRIDRsTSIKLQE	-3	0.0167070526718531	0.193215151128683	PRKCQ	lost	0.8362145559665	1	1	0
1592	CDKN1A	140	R	Q	1	ov	AKT1;DAPK3;PIM1;PIM2;PKB_GROUP;PRKCA	19	QGRKRRQtSMTDFYH	QGQKRRQtSMTDFYH	-5	0.0437444203545466	0.133018747608723	PRKCQ	lost	0.8362145559665	1	1	1
1593	HIST1H3H	9	R	G	1	ov	DAPK3	1	KQTARKStGGKAPRK	KQTAGKStGGKAPRK	-3	0.0249968116311695	0.24257110062492	PRKCQ	lost	0.8362145559665	1	0	0
1594	TAOK3	356	S	R	1	ov	ATM	2	SMSVSTGsQSSSVNS	SMSVRTGsQSSSVNS	-3	0.218084428006632	0.0323938273179441	PRKCQ	gained	0.8362145559665	1	0	0
1595	BCL2L11	84	R	T	1	ucec	AKT1	2	FIFMRRSsLLSRSSS	FIFMTRSsLLSRSSS	-3	0.0207881647749012	0.189389108532075	PRKCQ	lost	0.8362145559665	1	0	0
1596	POU3F2	355	R	W	1	ucec	PRKACA	1	RKRKKRTsIEVSVKG	RKWKKRTsIEVSVKG	-5	0.0424690728223441	0.13123326106364	PRKCQ	lost	0.8362145559665	1	1	0
1597	LIMK2	265	R	C	1	ucec	PRKCD	12	RRRSLRRsNSISKSP	RRRSLRCsNSISKSP	-1	0.0119882668027037	0.11121030480806	PRKCQ	lost	0.8362145559665	1	1	0
1598	ITPR1	1746	R	G	1	ucec	PRKACA;PRKG1	7	RPSGRREsLTSFGNG	RPSGGREsLTSFGNG	-3	0.0425966075755643	0.317816605024869	PRKCQ	lost	0.8362145559665	1	1	0
1599	NR4A2	344	R	H	1	ucec	RPS6KA1	2	GRRGRLPsKPKSPQE	GRRGHLPsKPKSPQE	-3	0.0414487947965821	0.283637291161842	PRKCQ	lost	0.8362145559665	1	0	0
1600	LIMK2	265	R	H	1	ucec	PRKCD	12	RRRSLRRsNSISKSP	RRRSLRHsNSISKSP	-1	0.0119882668027037	0.11121030480806	PRKCQ	lost	0.8362145559665	1	1	0
1601	NFATC4	738	R	H	1	ucec	MAPK1;MAPK3;RPS6KA3;RSK_GROUP	2	SNGRRKRsPTQSFRF	SNGRRKHsPTQSFRF	-1	0.0212983037877822	0.152021425838541	PRKCQ	lost	0.8362145559665	1	0	0
1602	HIST1H2BG	34	R	C	1	ucec	PKA_GROUP	1	RKRSRKEsYSVYVYK	RKRSCKEsYSVYVYK	-3	0.0190026782298176	0.209922203800536	PRKCQ	lost	0.8362145559665	1	1	0
1603	CDK17	6	R	S	1	blca	CDK17	8	KKFKRRLsLTLRGSQ	KKFKSRLsLTLRGSQ	-3	0.010570555272542	0.118059093224656	PRKCZ	lost	0.858394888775684	1	0	0
1604	TACC3	554	L	F	1	blca	AURKA	9	ESALRKQsLYLKFDP	ESAFRKQsLYLKFDP	-4	0.103540499235863	0.0379521141110545	PRKCZ	gained	0.858394888775684	1	1	0
1605	TGM2	209	R	H	1	brca	PRKACA	3	KNAGRDCsRRSSPVY	KNAGHDCsRRSSPVY	-3	0.0333672949566989	0.328451349974529	PRKCZ	lost	0.858394888775684	1	1	0
1606	AHNAK	5779	R	C	1	brca	PKB_GROUP	16	KPRHRSNsFSDEREF	KPRHCSNsFSDEREF	-3	0.0426642893530311	0.376846663270504	PRKCZ	lost	0.858394888775684	1	0	0
1607	GATA1	307	R	H	1	brca	AKT1;PKB_GROUP	5	QTRNRKAsGKGKKKR	QTRNHKAsGKGKKKR	-3	0.0272542027508915	0.296612328069282	PRKCZ	lost	0.858394888775684	1	0	1
1608	PHKA1	1015	R	H	1	gbm	PHK_GROUP;PHKA1;PRKACA	4	QVEFRRLsISAESQS	QVEFHRLsISAESQS	-3	0.0396077432501274	0.357997962302598	PRKCZ	lost	0.858394888775684	1	1	0
1609	KCNK9	370	R	H	1	gbm	PRKACA	1	RLMKRRKsV*-----	RLMKHRKsV*-----	-3	0.00483953132959756	0.413015792154865	PRKCZ	lost	0.858394888775684	1	1	0
1610	SMAD3	420	R	H	1	hnsc	MAP3K7	15	SPSIRCSsVS*----	SPSIHCSsVS*----	-3	0.0128629648497198	0.435939887926643	PRKCZ	lost	0.858394888775684	1	0	0
1611	KCNN2	559	R	L	1	hnsc	PRKACA	1	AERSRSSsRRRRSSS	AERSLSSsRRRRSSS	-3	0.0160468670402445	0.133087111563933	PRKCZ	lost	0.858394888775684	1	1	0
1612	GTSE1	245	G	R	1	hnsc	PLK1	1	LLLPRAAsVRGRSIP	LLLPRAAsVRRRSIP	3	0.0467396841569027	0.119969434538971	PRKCZ	lost	0.858394888775684	1	0	0
1613	AVPR2	252	R	Q	1	kirc	PRKACA	2	RRGRRTGsPGEGAHV	RRGRQTGsPGEGAHV	-3	0.0480132450331126	0.394803871625064	PRKCZ	lost	0.858394888775684	1	1	0
1614	ABCB1	674	G	V	1	luad	PKC_GROUP;PRKACA;PRKCA	3	RKRSTRRsVRGSQAQ	RKRSTRRsVRVSQAQ	3	0.0262353540499236	0.125445746306673	PRKCZ	lost	0.858394888775684	1	1	0
1615	ACIN1	1175	R	L	1	luad	AKT1;SRPK2	7	REGPRSRsRSRDRRR	REGPLSRsRSRDRRR	-3	0.0477585328578706	0.266046867040245	PRKCZ	lost	0.858394888775684	1	0	0
1616	BAG3	276	R	L	1	luad	MTOR	18	GASSREGsPARSSTP	GASSLEGsPARSSTP	-3	0.0402445236882323	0.239047376464595	PRKCZ	lost	0.858394888775684	1	0	0
1617	PLEK	115	R	W	1	luad	PKC_GROUP;PRKCA	7	GQKFARKsTRRSIRL	GQKFARKsTWRSIRL	2	0.0397350993377483	0.123025980641875	PRKCZ	lost	0.858394888775684	1	1	0
1618	HNRNPA1	194	R	T	1	lusc	AKT1;CSNK2A1;MKNK1	5	SSSQRGRsGSGNFGG	SSSQTGRsGSGNFGG	-3	0.0461029037187978	0.290626591951095	PRKCZ	lost	0.858394888775684	1	0	0
1619	FARSA	304	G	D	1	lusc	ATR	3	QRVKRTHsQGGYGSQ	QRVKRTHsQGDYGSQ	3	0.0312022414671421	0.144676515537443	PRKCZ	lost	0.858394888775684	1	0	0
1620	ERBB3	1120	R	G	1	lusc	CDK5	1	RSRSRSRsPRPRGDS	RSRSGSRsPRPRGDS	-3	0.010825267447784	0.160468670402445	PRKCZ	lost	0.858394888775684	1	0	0
1621	ABCB1	674	G	A	1	lusc	PKC_GROUP;PRKACA;PRKCA	3	RKRSTRRsVRGSQAQ	RKRSTRRsVRASQAQ	3	0.0262353540499236	0.111563932755986	PRKCZ	lost	0.858394888775684	1	1	0
1622	CTNNB1	555	G	A	1	ov	AKT1;AKT2;PRKACA	23	QDTQRRTsMGGTQQQ	QDTQRRTsMGATQQQ	3	0.0489047376464595	0.177407030056037	PRKCZ	lost	0.858394888775684	1	1	1
1623	MARK2	197	S	N	1	ov	STK11	12	FGFSNEFtFGNKLDT	FGFNNEFtFGNKLDT	-4	0.0440652063168619	0.118823229750382	PRKCZ	lost	0.858394888775684	1	0	0
1624	CAD	1403	R	W	1	ov	PKA_GROUP;PRKACA	14	GAGGRRLsSFVTKGY	GAGGWRLsSFVTKGY	-3	0.0495415180845644	0.40333672949567	PRKCZ	lost	0.858394888775684	1	1	0
1625	ITPR1	1746	R	G	1	ucec	PRKACA;PRKG1	7	RPSGRREsLTSFGNG	RPSGGREsLTSFGNG	-3	0.0425369332654101	0.340295466123281	PRKCZ	lost	0.858394888775684	1	1	0
1626	CUX1	1223	R	W	1	ucec	PKA_GROUP;PRKACA	4	AYMKRRHsSVSDSQP	AYMKWRHsSVSDSQP	-3	0.042919001528273	0.378502292409577	PRKCZ	lost	0.858394888775684	1	1	0
1627	NR4A2	344	R	H	1	ucec	RPS6KA1	2	GRRGRLPsKPKSPQE	GRRGHLPsKPKSPQE	-3	0.0198675496688742	0.262353540499236	PRKCZ	lost	0.858394888775684	1	0	0
1628	CDC25A	121	R	S	1	brca	CHEK1;CHEK2	10	PALKRSHsDSLDHDI	PALKSSHsDSLDHDI	-3	0.00712468193384224	0.143893129770992	PRKD1	lost	0.942699109414759	1	0	0
1629	CDC25B	352	R	Q	1	brca	AURKA;MAPKAPK2	6	NKRRRSVtPPEEQQE	NKRRQSVtPPEEQQE	-3	0.0189567430025445	0.22824427480916	PRKD1	lost	0.942699109414759	1	0	0
1630	APOBEC3G	29	R	H	1	brca	PRKACA	2	PILSRRNtVWLCYEV	PILSHRNtVWLCYEV	-3	0.00419847328244275	0.137531806615776	PRKD1	lost	0.942699109414759	1	1	0
1631	AHNAK	5779	R	C	1	brca	PKB_GROUP	16	KPRHRSNsFSDEREF	KPRHCSNsFSDEREF	-3	0.0388040712468193	0.300763358778626	PRKD1	lost	0.942699109414759	1	0	0
1632	BCL2L11	91	R	Q	1	coadread	AKT1	2	SLLSRSSsGYFSFDT	SLLSQSSsGYFSFDT	-3	0.00381679389312977	0.13498727735369	PRKD1	lost	0.942699109414759	1	0	0
1633	TP53	266	G	R	4	gbm,hnsc,ov	AURKB;DAPK1	4	GNLLGRNsFEVRVCA	GNLLRRNsFEVRVCA	-3	0.14910941475827	0.00776081424936387	PRKD1	gained	0.942699109414759	4	1	1
1634	KCNN2	559	R	L	1	hnsc	PRKACA	1	AERSRSSsRRRRSSS	AERSLSSsRRRRSSS	-3	0.0195928753180662	0.23027989821883	PRKD1	lost	0.942699109414759	1	1	0
1635	FOXO1	326	G	R	1	kirc	CSNK1A1;DYRK1A;NLK	6	STISGRLsPIMTEQD	STISRRLsPIMTEQD	-3	0.252671755725191	0.0342239185750636	PRKD1	gained	0.942699109414759	1	0	1
1636	MAP3K8	408	R	H	1	luad	AKT1	1	LERKRLLsRKELELP	LEHKRLLsRKELELP	-5	0.0377862595419847	0.106615776081425	PRKD1	lost	0.942699109414759	1	0	0
1637	RAPGEF2	957	R	L	1	luad	PRKCQ	5	KKRVRRSsFLNAKKL	KKRVLRSsFLNAKKL	-3	0.0251908396946565	0.250254452926209	PRKD1	lost	0.942699109414759	1	1	0
1638	DYRK1A	531	P	S	1	lusc	DYRK1A	4	SNSGRARsDPTHQHR	SNSGRARsDSTHQHR	2	0.0478371501272265	0.101653944020356	PRKD1	lost	0.942699109414759	1	0	0
1639	ERBB3	1120	R	G	1	lusc	CDK5	1	RSRSRSRsPRPRGDS	RSRSGSRsPRPRGDS	-3	0.0221374045801527	0.231679389312977	PRKD1	lost	0.942699109414759	1	0	0
1640	GLI1	637	R	Q	2	ov,ucec	PRKACA	1	AGVTRRAsDPAQAAD	AGVTQRAsDPAQAAD	-3	0.0290076335877863	0.261704834605598	PRKD1	lost	0.942699109414759	2	1	1
1641	RPS6	232	R	H	1	ucec	P70S6K_GROUP;PAK2;PRKCD;RPS6KA1;RPS6KA3;RPS6KB1;RSK_GROUP	98	IAKRRRLsSLRASTS	IAKRHRLsSLRASTS	-3	0.0402035623409669	0.307888040712468	PRKD1	lost	0.942699109414759	1	1	0
1642	LIMK2	265	R	C	1	ucec	PRKCD	11	RSLRRSNsISKSPGP	RSLRCSNsISKSPGP	-3	0.00152671755725191	0.100508905852417	PRKD1	lost	0.942699109414759	1	1	0
1643	NR4A2	344	R	H	1	ucec	RPS6KA1	2	GRRGRLPsKPKSPQE	GRRGHLPsKPKSPQE	-3	0.0235368956743003	0.247328244274809	PRKD1	lost	0.942699109414759	1	0	0
1644	LIMK2	265	R	H	1	ucec	PRKCD	11	RSLRRSNsISKSPGP	RSLRHSNsISKSPGP	-3	0.00152671755725191	0.100508905852417	PRKD1	lost	0.942699109414759	1	1	0
1645	SSH1	399	R	H	1	ucec	PRKD1	2	MGVSRSAsTVIAYAM	MGVSHSAsTVIAYAM	-3	0.0347328244274809	0.281806615776081	PRKD1	lost	0.942699109414759	1	1	0
1646	OSBP	237	R	H	1	ucec	PRKD1	11	TALQRSLsELESLKL	TALQHSLsELESLKL	-3	0.00190839694656489	0.112086513994911	PRKD1	lost	0.942699109414759	1	1	0
1647	HIST1H2BG	34	R	C	1	ucec	PKA_GROUP	1	RKRSRKEsYSVYVYK	RKRSCKEsYSVYVYK	-3	0.0340966921119593	0.27824427480916	PRKD1	lost	0.942699109414759	1	1	0
1648	PTEN	233	R	Q	1	blca	ROCK1	3	YSSNSGPtRREDKFM	YSSNSGPtQREDKFM	1	0.510681847255981	0.03863374696175	PRKDC	gained	0.946922483760465	1	0	1
1649	MYH10	2007	E	Q	1	blca	CSNK2A1	4	NETQPPQsE*-----	NETQPPQsQ*-----	1	0.672252782397339	0.0101061788409876	PRKDC	gained	0.946922483760465	1	0	0
1650	CACNB2	515	Q	H	1	brca	PKA_GROUP;PRKACA	2	SAPIRSAsQAEEEPS	SAPIRSAsHAEEEPS	1	0.00434949469105795	0.111935525137521	PRKDC	lost	0.946922483760465	1	1	0
1651	RASGRP1	185	Q	R	1	hnsc	PRKCQ	1	RDWSRKLtQRIKSNT	RDWSRKLtRRIKSNT	1	0.0351797364717922	0.484073173851861	PRKDC	lost	0.946922483760465	1	1	0
1652	MYH10	1992	E	Q	1	hnsc	CSNK2A1	15	LELSDDDtESKTSDV	LELSDDDtQSKTSDV	1	0.264295765638992	0.0136881156453883	PRKDC	gained	0.946922483760465	1	0	0
1653	RPA2	34	Q	K	1	kirc	ATM;ATR;CDK1;PRKDC	13	GFGSPAPsQAEKKSR	GFGSPAPsKAEKKSR	1	0.0287834207496482	0.410771395676091	PRKDC	lost	0.946922483760465	1	1	0
1654	RRN3	640	S	F	1	luad	MAPK3;PRKAA1	6	SFDTHFRsPSSSVGS	SFDTHFRsPSSSVGF	7	0.0362031469873353	0.10259690418319	PRKDC	lost	0.946922483760465	1	0	0
1655	PDS5B	1368	Q	L	1	luad	CDK1;CDK2	13	ESSAIEStQSTPQKG	ESSAIEStLSTPQKG	1	0.0180376103364462	0.29487015479084	PRKDC	lost	0.946922483760465	1	0	0
1656	POU2F1	97	S	F	1	luad	PRKDC	1	QSKSNEEsGDSQQPS	QSKFNEEsGDSQQPS	-4	0.0455417679416656	0.141870282717155	PRKDC	lost	0.946922483760465	1	1	0
1657	RPA2	34	Q	E	1	luad	ATM;ATR;CDK1;PRKDC	13	GFGSPAPsQAEKKSR	GFGSPAPsEAEKKSR	1	0.0287834207496482	0.410643469361648	PRKDC	lost	0.946922483760465	1	1	0
1658	MED1	1129	S	G	1	luad	ATM	4	KLSSSMYsSQGSSGS	KLSGSMYsSQGSSGS	-4	0.0405526416783932	0.103364462069848	PRKDC	lost	0.946922483760465	1	0	0
1659	H2AFX	138	Q	K	1	luad	BAZ1B;PRKDC;STK4	127	PSGGKKAtQASQEY*	PSGGKKAtKASQEY*	1	0.016118715619803	0.366125111935525	PRKDC	lost	0.946922483760465	1	1	0
1660	CXCR4	349	E	Q	1	luad	PIM1	5	HSSVSTEsESSSFHS	HSSVSTEsQSSSFHS	1	0.104132019956505	0.00370986311884355	PRKDC	gained	0.946922483760465	1	0	0
1661	RPS6	248	Q	H	1	lusc	RPS6KB1	41	STSKSESsQK*----	STSKSESsHK*----	1	0.00460534731994371	0.340283996418063	PRKDC	lost	0.946922483760465	1	0	0
1662	SPIB	130	E	Q	1	lusc	CK2_GROUP;CSNK2A1;CSNK2A2	1	PYPSPVLsEEEDLPL	PYPSPVLsQEEDLPL	1	0.273506460278879	0.0143277472176027	PRKDC	gained	0.946922483760465	1	0	0
1663	PTGER4	256	R	H	1	blca	PKA_GROUP;PKC_GROUP	1	SDFRRRRsFRRIAGA	SDFRHRRsFRRIAGA	-3	0.00687898089171975	0.18968152866242	PRKG1	lost	0.911921868365182	1	1	0
1664	CDK17	6	R	S	1	blca	CDK17	8	KKFKRRLsLTLRGSQ	KKFKSRLsLTLRGSQ	-3	0.00611464968152866	0.185859872611465	PRKG1	lost	0.911921868365182	1	0	0
1665	BCL2L11	84	R	G	1	brca	AKT1	2	FIFMRRSsLLSRSSS	FIFMGRSsLLSRSSS	-3	0.00866242038216561	0.193375796178344	PRKG1	lost	0.911921868365182	1	0	0
1666	APOBEC3G	29	R	H	1	brca	PRKACA	2	PILSRRNtVWLCYEV	PILSHRNtVWLCYEV	-3	0.0127388535031847	0.205732484076433	PRKG1	lost	0.911921868365182	1	1	0
1667	GATA1	307	R	H	1	brca	AKT1;PKB_GROUP	5	QTRNRKAsGKGKKKR	QTRNHKAsGKGKKKR	-3	0.0370700636942675	0.24968152866242	PRKG1	lost	0.911921868365182	1	0	1
1668	GMFB	24	R	L	1	coadread	PKA_GROUP;PRKACA;RPS6KA1;RSK_GROUP	2	KFRFRKEtNNAAIIM	KFRFLKEtNNAAIIM	-3	0.0470063694267516	0.268662420382166	PRKG1	lost	0.911921868365182	1	1	0
1669	TP53	266	G	R	4	gbm,hnsc,ov	AURKB;DAPK1	4	GNLLGRNsFEVRVCA	GNLLRRNsFEVRVCA	-3	0.240891719745223	0.0322292993630573	PRKG1	gained	0.911921868365182	4	0	1
1670	MAP4K1	169	R	C	1	gbm	MAP4K1;PRKD1	2	ATLARRLsFIGTPYW	ATLARCLsFIGTPYW	-2	0.0314649681528662	0.127388535031847	PRKG1	lost	0.911921868365182	1	1	0
1671	PHKA1	1015	R	H	1	gbm	PHK_GROUP;PHKA1;PRKACA	4	QVEFRRLsISAESQS	QVEFHRLsISAESQS	-3	0.0107006369426752	0.199872611464968	PRKG1	lost	0.911921868365182	1	1	0
1672	KCNK9	370	R	H	1	gbm	PRKACA	1	RLMKRRKsV*-----	RLMKHRKsV*-----	-3	0.000509554140127388	0.235541401273885	PRKG1	lost	0.911921868365182	1	1	0
1673	AICDA	36	R	H	1	gbm	PRKACA	4	YVVKRRDsATSFSLD	YVVKRHDsATSFSLD	-2	0.030828025477707	0.12687898089172	PRKG1	lost	0.911921868365182	1	1	0
1674	TPH1	55	R	G	1	hnsc	PKA_GROUP;PRKACA	1	RKSKRRNsEFEIFVD	RKSKGRNsEFEIFVD	-3	0.0198726114649682	0.218089171974522	PRKG1	lost	0.911921868365182	1	1	0
1675	KCNN2	559	R	L	1	hnsc	PRKACA	1	AERSRSSsRRRRSSS	AERSLSSsRRRRSSS	-3	0.0482802547770701	0.280254777070064	PRKG1	lost	0.911921868365182	1	1	0
1676	FOXO1	326	G	R	1	kirc	CSNK1A1;DYRK1A;NLK	6	STISGRLsPIMTEQD	STISRRLsPIMTEQD	-3	0.244203821656051	0.0338853503184713	PRKG1	gained	0.911921868365182	1	0	1
1677	XIAP	84	R	S	1	luad	AKT1;AKT2;PKB_GROUP	3	VGRHRKVsPNCRFIN	VGRHSKVsPNCRFIN	-3	0.0468789808917197	0.268662420382166	PRKG1	lost	0.911921868365182	1	0	0
1678	KCNH2	892	R	G	1	luad	PRKACA;PRKCA	4	KLSFRRRtDKDTEQP	KLSFGRRtDKDTEQP	-3	0.041656050955414	0.257834394904459	PRKG1	lost	0.911921868365182	1	1	0
1679	RAPGEF2	957	R	L	1	luad	PRKCQ	5	KKRVRRSsFLNAKKL	KKRVLRSsFLNAKKL	-3	0.010828025477707	0.198980891719745	PRKG1	lost	0.911921868365182	1	1	0
1680	RUNX2	337	R	M	1	luad	MAPK3	4	TDVPRRIsDDDTATS	TDVPMRIsDDDTATS	-3	0.0378343949044586	0.234140127388535	PRKG1	lost	0.911921868365182	1	0	0
1681	ALOX5	521	R	H	1	luad	PKA_GROUP;PRKACA	4	GMRGRKSsGFPKSVK	GMRGHKSsGFPKSVK	-3	0.0217834394904459	0.224585987261147	PRKG1	lost	0.911921868365182	1	1	0
1682	GLI3	875	R	L	1	lusc	PRKACA	1	CFSSRRSsEASQAEG	CFSSRLSsEASQAEG	-2	0.02	0.10687898089172	PRKG1	lost	0.911921868365182	1	1	0
1683	ERBB3	1120	R	G	1	lusc	CDK5	1	RSRSRSRsPRPRGDS	RSRSGSRsPRPRGDS	-3	0.047515923566879	0.276433121019108	PRKG1	lost	0.911921868365182	1	0	0
1684	UTRN	1256	M	R	1	ov	MARK2	2	TLEERMKsTEVLPEK	TLEERRKsTEVLPEK	-2	0.129554140127389	0.0259872611464968	PRKG1	gained	0.911921868365182	1	0	0
1685	UTRN	1256	M	R	1	ov	MARK2	2	LEERMKStEVLPEKT	LEERRKStEVLPEKT	-3	0.22624203821656	0.0337579617834395	PRKG1	gained	0.911921868365182	1	0	0
1686	GLI1	637	R	Q	2	ov,ucec	PRKACA	1	AGVTRRAsDPAQAAD	AGVTQRAsDPAQAAD	-3	0.0329936305732484	0.18140127388535	PRKG1	lost	0.911921868365182	2	1	1
1687	HIST1H3H	9	R	G	1	ov	DAPK3	1	KQTARKStGGKAPRK	KQTAGKStGGKAPRK	-3	0.0436942675159236	0.26	PRKG1	lost	0.911921868365182	1	0	0
1688	YWHAG	57	R	C	1	ov	LATS2	1	VVGARRSsWRVISSI	VVGARCSsWRVISSI	-2	0.0447133757961783	0.14968152866242	PRKG1	lost	0.911921868365182	1	0	0
1689	CAD	1403	R	W	1	ov	PKA_GROUP;PRKACA	14	GAGGRRLsSFVTKGY	GAGGWRLsSFVTKGY	-3	0.0104458598726115	0.199872611464968	PRKG1	lost	0.911921868365182	1	1	0
1690	NFKB1	335	R	Q	1	ov	PKA_GROUP;PRKACA	5	FVQLRRKsDLETSEP	FVQLQRKsDLETSEP	-3	0.0151592356687898	0.160509554140127	PRKG1	lost	0.911921868365182	1	1	0
1691	CGB	115	R	H	1	ucec	PKA_GROUP	2	CALCRRStTDCGGPK	CALCRHStTDCGGPK	-2	0.0359235668789809	0.135286624203822	PRKG1	lost	0.911921868365182	1	1	0
1692	RPS6	232	R	H	1	ucec	P70S6K_GROUP;PAK2;PRKCD;RPS6KA1;RPS6KA3;RPS6KB1;RSK_GROUP	98	IAKRRRLsSLRASTS	IAKRHRLsSLRASTS	-3	0.000636942675159236	0.159617834394904	PRKG1	lost	0.911921868365182	1	1	0
1693	BCL2L11	84	R	T	1	ucec	AKT1	2	FIFMRRSsLLSRSSS	FIFMTRSsLLSRSSS	-3	0.00866242038216561	0.17515923566879	PRKG1	lost	0.911921868365182	1	0	0
1694	LIMK2	265	R	C	1	ucec	PRKCD	11	RSLRRSNsISKSPGP	RSLRCSNsISKSPGP	-3	0.0486624203821656	0.283949044585987	PRKG1	lost	0.911921868365182	1	1	0
1695	ITPR1	1746	R	G	1	ucec	PRKACA;PRKG1	7	RPSGRREsLTSFGNG	RPSGGREsLTSFGNG	-3	0.00496815286624204	0.181528662420382	PRKG1	lost	0.911921868365182	1	1	0
1696	CUX1	1223	R	W	1	ucec	PKA_GROUP;PRKACA	4	AYMKRRHsSVSDSQP	AYMKWRHsSVSDSQP	-3	0.0243312101910828	0.228025477707006	PRKG1	lost	0.911921868365182	1	1	0
1697	EPB42	275	R	H	1	ucec	PKA_GROUP	2	LLNKRRGsVPILRQW	LLNKHRGsVPILRQW	-3	0.0230573248407643	0.225859872611465	PRKG1	lost	0.911921868365182	1	1	0
1698	LIMK2	265	R	H	1	ucec	PRKCD	11	RSLRRSNsISKSPGP	RSLRHSNsISKSPGP	-3	0.0486624203821656	0.283949044585987	PRKG1	lost	0.911921868365182	1	1	0
1699	MYBPC3	282	R	W	1	ucec	PKA_GROUP;PRKACA	9	AGGGRRIsDSHEDTG	AGGGRWIsDSHEDTG	-2	0.0256050955414013	0.129171974522293	PRKG1	lost	0.911921868365182	1	1	0
1700	YWHAG	57	R	H	1	ucec	LATS2	1	VVGARRSsWRVISSI	VVGARHSsWRVISSI	-2	0.0447133757961783	0.14968152866242	PRKG1	lost	0.911921868365182	1	0	0
1701	HIST1H2BG	34	R	C	1	ucec	PKA_GROUP	1	RKRSRKEsYSVYVYK	RKRSCKEsYSVYVYK	-3	0.0268789808917197	0.230573248407643	PRKG1	lost	0.911921868365182	1	1	0
1702	TP53	279	G	R	1	blca	AURKB	2	CPGRDRRtEEENLRK	CPRRDRRtEEENLRK	-5	0.107499360122856	0.0446634246224725	ROCK1	gained	0.90703651565566	1	0	1
1703	SRRM1	570	R	L	1	blca	MTOR	17	PPPRRRRtPTPPPRR	PPPRRLRtPTPPPRR	-2	0.0119017148707448	0.150883030458152	ROCK1	lost	0.90703651565566	1	0	0
1704	KIF2C	93	R	Q	1	brca	AURKB	6	IQKQKRRsVNSKIPA	IQKQKQRsVNSKIPA	-2	0.0469669823393908	0.358203224980804	ROCK1	lost	0.90703651565566	1	0	0
1705	APOBEC3G	29	R	H	1	brca	PRKACA	2	PILSRRNtVWLCYEV	PILSHRNtVWLCYEV	-3	0.0362170463271052	0.105963654978244	ROCK1	lost	0.90703651565566	1	0	0
1706	KCNH2	893	R	K	1	brca	PRKACA;PRKCA	4	KLSFRRRtDKDTEQP	KLSFRKRtDKDTEQP	-2	0.00921423086767341	0.135014077297159	ROCK1	lost	0.90703651565566	1	0	0
1707	MAP4K1	169	R	C	1	gbm	MAP4K1;PRKD1	2	ATLARRLsFIGTPYW	ATLARCLsFIGTPYW	-2	0.0230355771691835	0.240337855131815	ROCK1	lost	0.90703651565566	1	0	0
1708	PHKA1	1015	R	H	1	gbm	PHK_GROUP;PHKA1;PRKACA	4	QVEFRRLsISAESQS	QVEFHRLsISAESQS	-3	0.0464550806245201	0.117225492705401	ROCK1	lost	0.90703651565566	1	0	0
1709	AICDA	36	R	H	1	gbm	PRKACA	4	YVVKRRDsATSFSLD	YVVKRHDsATSFSLD	-2	0.0243153314563604	0.24776042999744	ROCK1	lost	0.90703651565566	1	0	0
1710	SMAD3	420	R	H	1	hnsc	MAP3K7	15	GSPSIRCsSVS*---	GSPSIHCsSVS*---	-2	0.0327617097517277	0.402482723317123	ROCK1	lost	0.90703651565566	1	0	0
1711	NOX5	542	R	T	1	hnsc	MAPK1;PRKCB	3	RSVTMRKsQRSSKGS	RSVTMTKsQRSSKGS	-2	0.0427437931917072	0.25774251343742	ROCK1	lost	0.90703651565566	1	0	0
1712	RBM8A	164	R	I	1	kirc	SRPK1	6	RRGGRRRsRSPDRRR	RRGGRIRsRSPDRRR	-2	0.00870232915280266	0.153698489889941	ROCK1	lost	0.90703651565566	1	0	0
1713	RASGRP3	131	R	K	1	luad	PRKCD;PRKCQ;PRKCT	3	YDWMRRVtQRKKVSK	YDWMRKVtQRKKVSK	-2	0.0351932428973637	0.222165344253903	ROCK1	lost	0.90703651565566	1	0	0
1714	VCP	744	R	L	1	luad	AKT1	5	AMRFARRsVSDNDIR	AMRFALRsVSDNDIR	-2	0.0342974148963399	0.235218837983107	ROCK1	lost	0.90703651565566	1	0	0
1715	NFATC4	350	R	S	1	luad	RPS6KA3	4	PALSRRGsLGEEGSE	PALSRSGsLGEEGSE	-2	0.00755055029434349	0.140389045303302	ROCK1	lost	0.90703651565566	1	0	0
1716	CHN2	169	R	G	1	luad	PRKCD	2	EKVSRRLsRSKNEPR	EKVSRGLsRSKNEPR	-2	0.0304581520348093	0.235858715126696	ROCK1	lost	0.90703651565566	1	0	0
1717	RUNX2	337	R	M	1	luad	MAPK3	4	TDVPRRIsDDDTATS	TDVPMRIsDDDTATS	-3	0.0486306629127208	0.120424878423343	ROCK1	lost	0.90703651565566	1	0	0
1718	HIST1H3D	27	R	G	2	luad,ucec	AURKB;MAPK_GROUP	2	ATKAARKsAPATGGV	ATKAAGKsAPATGGV	-2	0.0408241617609419	0.286920911185052	ROCK1	lost	0.90703651565566	2	0	0
1719	HDAC7	218	K	R	1	luad	PRKD1	6	NPLLRKEsAPPSLRR	NPLLRREsAPPSLRR	-2	0.286536984898899	0.0478628103404146	ROCK1	gained	0.90703651565566	1	0	0
1720	PLEK	115	R	W	1	luad	PKC_GROUP;PRKCA	9	ARKSTRRsIRLPETI	ARKSTWRsIRLPETI	-2	0.0200921423086767	0.220373688251856	ROCK1	lost	0.90703651565566	1	0	0
1721	GTSE1	452	R	L	1	lusc	PLK1	3	RSIRRRDsCLNSKTK	RSIRRLDsCLNSKTK	-2	0.0378807269004351	0.248784233427182	ROCK1	lost	0.90703651565566	1	0	0
1722	HIST1H3I	27	R	C	1	lusc	AURKB;MAPK_GROUP	2	ATKAARKsAPATGGV	ATKAACKsAPATGGV	-2	0.0408241617609419	0.341054517532634	ROCK1	lost	0.90703651565566	1	0	0
1723	H3F3B	27	R	G	1	lusc	AURKB	5	ATKAARKsAPSTGGV	ATKAAGKsAPSTGGV	-2	0.0360890708983875	0.260174046583056	ROCK1	lost	0.90703651565566	1	0	0
1724	CACNB2	531	R	H	1	lusc	PKA_GROUP;PRKACA	2	KKSQHRSsSSAPHHN	KKSQHHSsSSAPHHN	-2	0.0455592526234963	0.380214998720246	ROCK1	lost	0.90703651565566	1	0	0
1725	IRS2	304	S	R	1	lusc	IKK_GROUP	13	EFRPRSKsQSSGSSA	EFRPRRKsQSSGSSA	-2	0.114282057844894	0.00255950857435372	ROCK1	gained	0.90703651565566	1	1	0
1726	GLI3	875	R	L	1	lusc	PRKACA	1	CFSSRRSsEASQAEG	CFSSRLSsEASQAEG	-2	0.0037112874328129	0.12055285385206	ROCK1	lost	0.90703651565566	1	0	0
1727	HIST1H2AM	4	R	L	1	lusc	RPS6KA5	1	------MsGRGKQGG	------MsGLGKQGG	2	0.0497824417711799	0.12336831328385	ROCK1	lost	0.90703651565566	1	0	0
1728	NCOA2	491	R	H	1	lusc	CDK9;CSNK2A1	11	LSPRHRMsPGVAGSP	LSPRHHMsPGVAGSP	-2	0.0438955720501664	0.365753775275147	ROCK1	lost	0.90703651565566	1	0	1
1729	PPP1R3A	44	R	L	1	lusc	RPS6KA1;RPS6KA3	3	PQPSRRGsDSSEDIY	PQPSRLGsDSSEDIY	-2	0.0245712823137957	0.198745840798567	ROCK1	lost	0.90703651565566	1	0	0
1730	UTRN	1256	M	R	1	ov	MARK2	2	TLEERMKsTEVLPEK	TLEERRKsTEVLPEK	-2	0.208727924238546	0.0186844125927822	ROCK1	gained	0.90703651565566	1	0	0
1731	HIST1H3H	9	R	G	1	ov	AURKA;AURKB;VRK1	4	TKQTARKsTGGKAPR	TKQTAGKsTGGKAPR	-2	0.0287944714614794	0.231379575121577	ROCK1	lost	0.90703651565566	1	0	0
1732	YWHAG	57	R	C	1	ov	LATS2	1	VVGARRSsWRVISSI	VVGARCSsWRVISSI	-2	0.0162528794471461	0.202329152802662	ROCK1	lost	0.90703651565566	1	0	0
1733	CGB	115	R	H	1	ucec	PKA_GROUP	2	CALCRRStTDCGGPK	CALCRHStTDCGGPK	-2	0.0172766828768876	0.20463271051958	ROCK1	lost	0.90703651565566	1	0	0
1734	MAP2	1538	R	H	1	ucec	MARK1	3	KSPEKRSsLPRPSSI	KSPEKHSsLPRPSSI	-2	0.0157409777322754	0.20079344765805	ROCK1	lost	0.90703651565566	1	0	0
1735	MAP4K3	168	R	W	1	ucec	MAP4K3	2	ATIAKRKsFIGTPYW	ATIAKWKsFIGTPYW	-2	0.046071154338367	0.383926286153059	ROCK1	lost	0.90703651565566	1	0	0
1736	EPB42	275	R	H	1	ucec	PKA_GROUP	2	LLNKRRGsVPILRQW	LLNKHRGsVPILRQW	-3	0.0377527514717174	0.107243409265421	ROCK1	lost	0.90703651565566	1	0	0
1737	MYBPC3	282	R	W	1	ucec	PKA_GROUP;PRKACA	9	AGGGRRIsDSHEDTG	AGGGRWIsDSHEDTG	-2	0.0453033017660609	0.376759662144868	ROCK1	lost	0.90703651565566	1	0	0
1738	NDRG1	362	S	R	1	ucec	PRKACA;SGK1	19	SEGTRSRsHTSEGAH	SEGTRRRsHTSEGAH	-2	0.178909649347325	0.0172766828768876	ROCK1	gained	0.90703651565566	1	0	1
1739	KIT	739	R	K	1	ucec	PRKCA	3	TKADKRRsVRIGSYI	TKADKKRsVRIGSYI	-2	0.035065267468646	0.222037368825186	ROCK1	lost	0.90703651565566	1	0	1
1740	CYTH2	390	R	W	1	ucec	PKC_GROUP;PRKCA;PRKCB;PRKCG	4	AARKKRIsVKKKQEQ	AARKKWIsVKKKQEQ	-2	0.0189403634502176	0.209111850524699	ROCK1	lost	0.90703651565566	1	0	0
1741	YWHAG	57	R	H	1	ucec	LATS2	1	VVGARRSsWRVISSI	VVGARHSsWRVISSI	-2	0.0162528794471461	0.202329152802662	ROCK1	lost	0.90703651565566	1	0	0
1742	GABRB2	470	R	C	1	ucec	PKC_GROUP	1	SRLRRRAsQLKITIP	SRLRRCAsQLKITIP	-2	0.0127975428717686	0.187356027642693	ROCK1	lost	0.90703651565566	1	0	0
1743	CDC25A	121	R	S	1	brca	CHEK1;CHEK2	10	PALKRSHsDSLDHDI	PALKSSHsDSLDHDI	-3	0.0413265306122449	0.269515306122449	RPS6KA1	lost	0.925518403790088	1	0	0
1744	CDC25B	352	R	Q	1	brca	AURKA;MAPKAPK2	6	NKRRRSVtPPEEQQE	NKRRQSVtPPEEQQE	-3	0.00522959183673469	0.165816326530612	RPS6KA1	lost	0.925518403790088	1	0	0
1745	AHNAK	5779	R	C	1	brca	PKB_GROUP	16	KPRHRSNsFSDEREF	KPRHCSNsFSDEREF	-3	0.00650510204081633	0.170918367346939	RPS6KA1	lost	0.925518403790088	1	0	0
1746	CCND3	278	P	R	1	brca	GSK3B;MAPK11;MAPK12;MAPK13	6	SSQGPSQtSTPTDVT	SSQGRSQtSTPTDVT	-3	0.322066326530612	0.0457908163265306	RPS6KA1	gained	0.925518403790088	1	0	1
1747	GATA1	307	R	H	1	brca	AKT1;PKB_GROUP	5	QTRNRKAsGKGKKKR	QTRNHKAsGKGKKKR	-3	0.0283163265306122	0.240178571428571	RPS6KA1	lost	0.925518403790088	1	0	1
1748	AR	787	R	Q	1	coadread	AKT1;PKB_GROUP	6	CVRMRHLsQEFGWLQ	CVQMRHLsQEFGWLQ	-5	0.026530612244898	0.139923469387755	RPS6KA1	lost	0.925518403790088	1	0	0
1749	GMFB	24	R	L	1	coadread	PKA_GROUP;PRKACA;RPS6KA1;RSK_GROUP	2	KFRFRKEtNNAAIIM	KFRFLKEtNNAAIIM	-3	0.0253826530612245	0.199362244897959	RPS6KA1	lost	0.925518403790088	1	1	0
1750	BCL2L11	91	R	Q	1	coadread	AKT1	2	SLLSRSSsGYFSFDT	SLLSQSSsGYFSFDT	-3	0.0299744897959184	0.242729591836735	RPS6KA1	lost	0.925518403790088	1	0	0
1751	RYR2	2028	R	C	1	gbm	PKA_GROUP;PRKACA	6	TIRGRLLsLVEKVTY	TIRGCLLsLVEKVTY	-3	0.0161989795918367	0.190178571428571	RPS6KA1	lost	0.925518403790088	1	0	0
1752	PHKA1	1015	R	H	1	gbm	PHK_GROUP;PHKA1;PRKACA	4	QVEFRRLsISAESQS	QVEFHRLsISAESQS	-3	0.042219387755102	0.332908163265306	RPS6KA1	lost	0.925518403790088	1	0	0
1753	KCNK9	370	R	H	1	gbm	PRKACA	1	RLMKRRKsV*-----	RLMKHRKsV*-----	-3	0.0493622448979592	0.970408163265306	RPS6KA1	lost	0.925518403790088	1	0	0
1754	SMAD3	420	R	H	1	hnsc	MAP3K7	15	SPSIRCSsVS*----	SPSIHCSsVS*----	-3	0.0303571428571429	0.496173469387755	RPS6KA1	lost	0.925518403790088	1	0	0
1755	KCNN2	559	R	L	1	hnsc	PRKACA	1	AERSRSSsRRRRSSS	AERSLSSsRRRRSSS	-3	0.00076530612244898	0.15344387755102	RPS6KA1	lost	0.925518403790088	1	0	0
1756	PRKD1	246	R	S	1	luad	PKC_GROUP	3	GREKRSNsQSYIGRP	GREKSSNsQSYIGRP	-3	0.0386479591836735	0.256505102040816	RPS6KA1	lost	0.925518403790088	1	0	0
1757	MAP3K8	408	R	H	1	luad	AKT1	1	LERKRLLsRKELELP	LEHKRLLsRKELELP	-5	0.0165816326530612	0.111479591836735	RPS6KA1	lost	0.925518403790088	1	0	0
1758	XIAP	84	R	S	1	luad	AKT1;AKT2;PKB_GROUP	3	VGRHRKVsPNCRFIN	VGRHSKVsPNCRFIN	-3	0.0326530612244898	0.233801020408163	RPS6KA1	lost	0.925518403790088	1	0	0
1759	ACIN1	1175	R	L	1	luad	AKT1;SRPK2	7	REGPRSRsRSRDRRR	REGPLSRsRSRDRRR	-3	0.0428571428571429	0.274489795918367	RPS6KA1	lost	0.925518403790088	1	0	0
1760	BAG3	276	R	L	1	luad	MTOR	18	GASSREGsPARSSTP	GASSLEGsPARSSTP	-3	0.0288265306122449	0.213775510204082	RPS6KA1	lost	0.925518403790088	1	0	0
1761	RAPGEF2	957	R	L	1	luad	PRKCQ	5	KKRVRRSsFLNAKKL	KKRVLRSsFLNAKKL	-3	0.0215561224489796	0.18890306122449	RPS6KA1	lost	0.925518403790088	1	0	0
1762	BUB1B	677	R	H	1	luad	PLK1	4	IEDSREAtHSSGFSG	IEDSHEAtHSSGFSG	-3	0.0397959183673469	0.314158163265306	RPS6KA1	lost	0.925518403790088	1	0	1
1763	TRPV6	699	R	P	1	luad	PRKCA	2	WERLRQGtLRRDLRG	WERLPQGtLRRDLRG	-3	0.0244897959183673	0.210204081632653	RPS6KA1	lost	0.925518403790088	1	0	0
1764	ALOX5	521	R	H	1	luad	PKA_GROUP;PRKACA	4	GMRGRKSsGFPKSVK	GMRGHKSsGFPKSVK	-3	0.0198979591836735	0.203954081632653	RPS6KA1	lost	0.925518403790088	1	0	0
1765	NOX5	537	R	S	1	luad	MAPK1;PRKCB	3	KRLSRSVtMRKSQRS	KRLSSSVtMRKSQRS	-3	0.0251275510204082	0.197704081632653	RPS6KA1	lost	0.925518403790088	1	0	0
1766	CARD11	555	R	L	1	luad	MAP4K1;PRKCQ	3	MQPPRSRsSIMSITA	MQPPLSRsSIMSITA	-3	0.0457908163265306	0.28469387755102	RPS6KA1	lost	0.925518403790088	1	0	1
1767	KCNJ1	39	R	K	1	lusc	SGK_GROUP	5	RQRARLVsKDGRCNI	RQKARLVsKDGRCNI	-5	0.0271683673469388	0.142474489795918	RPS6KA1	lost	0.925518403790088	1	0	0
1768	EIF4B	415	R	L	1	lusc	RPS6KA1;RPS6KB1	11	ETQERERsRTGSESS	ETQELERsRTGSESS	-3	0.0331632653061225	0.236352040816327	RPS6KA1	lost	0.925518403790088	1	1	0
1769	HNRNPA1	194	R	T	1	lusc	AKT1;CSNK2A1;MKNK1	5	SSSQRGRsGSGNFGG	SSSQTGRsGSGNFGG	-3	0.0432397959183673	0.33609693877551	RPS6KA1	lost	0.925518403790088	1	0	0
1770	ERBB3	1120	R	G	1	lusc	CDK5	1	RSRSRSRsPRPRGDS	RSRSGSRsPRPRGDS	-3	0.00204081632653061	0.155484693877551	RPS6KA1	lost	0.925518403790088	1	0	0
1771	CDKN1A	140	R	Q	1	ov	AKT1;DAPK3;PIM1;PIM2;PKB_GROUP;PRKCA	19	QGRKRRQtSMTDFYH	QGQKRRQtSMTDFYH	-5	0.0264030612244898	0.139923469387755	RPS6KA1	lost	0.925518403790088	1	0	1
1772	TAOK3	356	S	R	1	ov	ATM	2	SMSVSTGsQSSSVNS	SMSVRTGsQSSSVNS	-3	0.185841836734694	0.0198979591836735	RPS6KA1	gained	0.925518403790088	1	0	0
1773	RPS6	232	R	H	1	ucec	P70S6K_GROUP;PAK2;PRKCD;RPS6KA1;RPS6KA3;RPS6KB1;RSK_GROUP	98	IAKRRRLsSLRASTS	IAKRHRLsSLRASTS	-3	0.0473214285714286	0.367091836734694	RPS6KA1	lost	0.925518403790088	1	1	0
1774	GMFB	22	R	H	1	ucec	PKA_GROUP;PRKACA;RPS6KA1;RSK_GROUP	2	KFRFRKEtNNAAIIM	KFHFRKEtNNAAIIM	-5	0.0253826530612245	0.144260204081633	RPS6KA1	lost	0.925518403790088	1	1	0
1775	LIMK2	265	R	C	1	ucec	PRKCD	11	RSLRRSNsISKSPGP	RSLRCSNsISKSPGP	-3	0.0119897959183673	0.178954081632653	RPS6KA1	lost	0.925518403790088	1	0	0
1776	NR4A2	344	R	H	1	ucec	RPS6KA1	2	GRRGRLPsKPKSPQE	GRRGHLPsKPKSPQE	-3	0.00293367346938776	0.160586734693878	RPS6KA1	lost	0.925518403790088	1	1	0
1777	NCSTN	434	R	Q	1	ucec	SGK1	1	FLRARNIsGVVLADH	FLRAQNIsGVVLADH	-3	0.0331632653061225	0.259821428571429	RPS6KA1	lost	0.925518403790088	1	0	0
1778	LIMK2	265	R	H	1	ucec	PRKCD	11	RSLRRSNsISKSPGP	RSLRHSNsISKSPGP	-3	0.0119897959183673	0.178954081632653	RPS6KA1	lost	0.925518403790088	1	0	0
1779	MAPT	741	R	W	1	ucec	CAMK2A;CDK1;CDK5;CSNK1D;DYRK1A;GSK3A;GSK3B;MAPK1;MAPK12;MAPK13;MAPK3;MARK1;PKN1;PRKACA;TTBK1	60	DTSPRHLsNVSSTGS	DTSPWHLsNVSSTGS	-3	0.0404336734693878	0.317219387755102	RPS6KA1	lost	0.925518403790088	1	0	0
1780	OSBP	237	R	H	1	ucec	PRKD1	11	TALQRSLsELESLKL	TALQHSLsELESLKL	-3	0.0330357142857143	0.27359693877551	RPS6KA1	lost	0.925518403790088	1	0	0
1781	HIST1H2BG	34	R	C	1	ucec	PKA_GROUP	1	RKRSRKEsYSVYVYK	RKRSCKEsYSVYVYK	-3	0.00829081632653061	0.17219387755102	RPS6KA1	lost	0.925518403790088	1	0	0
1782	PTGER4	256	R	H	1	blca	PKA_GROUP;PKC_GROUP	1	SDFRRRRsFRRIAGA	SDFRHRRsFRRIAGA	-3	0.0021678143330783	0.165774037235399	RPS6KA3	lost	0.904675677973306	1	0	0
1783	CDK17	6	R	S	1	blca	CDK17	8	KKFKRRLsLTLRGSQ	KKFKSRLsLTLRGSQ	-3	0.0178525886253507	0.19076766131089	RPS6KA3	lost	0.904675677973306	1	0	0
1784	BCL2L11	84	R	G	1	brca	AKT1	2	FIFMRRSsLLSRSSS	FIFMGRSsLLSRSSS	-3	0.0399132874266769	0.329890334098444	RPS6KA3	lost	0.904675677973306	1	0	0
1785	CDC25B	352	R	Q	1	brca	AURKA;MAPKAPK2	6	NKRRRSVtPPEEQQE	NKRRQSVtPPEEQQE	-3	0.0281815863300179	0.250828870186177	RPS6KA3	lost	0.904675677973306	1	0	0
1786	APOBEC3G	29	R	H	1	brca	PRKACA	2	PILSRRNtVWLCYEV	PILSHRNtVWLCYEV	-3	0.0387656210150472	0.321601632236674	RPS6KA3	lost	0.904675677973306	1	0	0
1787	BCL2L11	91	R	Q	1	coadread	AKT1	2	SLLSRSSsGYFSFDT	SLLSQSSsGYFSFDT	-3	0.0322621780158123	0.261412904871206	RPS6KA3	lost	0.904675677973306	1	0	0
1788	PHKA1	1015	R	H	1	gbm	PHK_GROUP;PHKA1;PRKACA	4	QVEFRRLsISAESQS	QVEFHRLsISAESQS	-3	0.018362662586075	0.241775057383321	RPS6KA3	lost	0.904675677973306	1	0	0
1789	KCNK9	370	R	H	1	gbm	PRKACA	1	RLMKRRKsV*-----	RLMKHRKsV*-----	-3	0.0136444784493752	0.604055087987758	RPS6KA3	lost	0.904675677973306	1	0	0
1790	SMAD3	420	R	H	1	hnsc	MAP3K7	15	SPSIRCSsVS*----	SPSIHCSsVS*----	-3	0.0470543228768171	0.787171639887784	RPS6KA3	lost	0.904675677973306	1	0	0
1791	KCNN2	559	R	L	1	hnsc	PRKACA	1	AERSRSSsRRRRSSS	AERSLSSsRRRRSSS	-3	0.0153022188217292	0.204157102779903	RPS6KA3	lost	0.904675677973306	1	0	0
1792	FOXO1	326	G	R	1	kirc	CSNK1A1;DYRK1A;NLK	6	STISGRLsPIMTEQD	STISRRLsPIMTEQD	-3	0.246620760010201	0.0195103289977047	RPS6KA3	gained	0.904675677973306	1	0	1
1793	BAG3	276	R	L	1	luad	MTOR	18	GASSREGsPARSSTP	GASSLEGsPARSSTP	-3	0.0255036980362153	0.241775057383321	RPS6KA3	lost	0.904675677973306	1	0	0
1794	KCNH2	892	R	G	1	luad	PRKACA;PRKCA	4	KLSFRRRtDKDTEQP	KLSFGRRtDKDTEQP	-3	0.0247385870951288	0.261285386381025	RPS6KA3	lost	0.904675677973306	1	0	0
1795	RAPGEF2	957	R	L	1	luad	PRKCQ	5	KKRVRRSsFLNAKKL	KKRVLRSsFLNAKKL	-3	0.010073960724305	0.185921958684009	RPS6KA3	lost	0.904675677973306	1	0	0
1796	ALOX5	521	R	H	1	luad	PKA_GROUP;PRKACA	4	GMRGRKSsGFPKSVK	GMRGHKSsGFPKSVK	-3	0.0288191787809232	0.277352716143841	RPS6KA3	lost	0.904675677973306	1	0	0
1797	NOX5	537	R	S	1	luad	MAPK1;PRKCB	3	KRLSRSVtMRKSQRS	KRLSSSVtMRKSQRS	-3	0.0108390716653915	0.172787554195358	RPS6KA3	lost	0.904675677973306	1	0	0
1798	HNRNPA1	194	R	T	1	lusc	AKT1;CSNK2A1;MKNK1	5	SSSQRGRsGSGNFGG	SSSQTGRsGSGNFGG	-3	0.041826064779393	0.302983932670237	RPS6KA3	lost	0.904675677973306	1	0	0
1799	ERBB3	1120	R	G	1	lusc	CDK5	1	RSRSRSRsPRPRGDS	RSRSGSRsPRPRGDS	-3	0.00599336903851058	0.183754144350931	RPS6KA3	lost	0.904675677973306	1	0	0
1800	UTRN	1256	M	R	1	ov	MARK2	2	LEERMKStEVLPEKT	LEERRKStEVLPEKT	-3	0.342897220096914	0.0415710277990309	RPS6KA3	gained	0.904675677973306	1	0	0
1801	GLI1	637	R	Q	2	ov,ucec	PRKACA	1	AGVTRRAsDPAQAAD	AGVTQRAsDPAQAAD	-3	0.0442489160928335	0.310507523590921	RPS6KA3	lost	0.904675677973306	2	0	1
1802	HIST1H3H	9	R	G	1	ov	DAPK3	1	KQTARKStGGKAPRK	KQTAGKStGGKAPRK	-3	0.0214231063504208	0.252614129048712	RPS6KA3	lost	0.904675677973306	1	0	0
1803	YWHAG	57	R	C	1	ov	LATS2	1	VVGARRSsWRVISSI	VVGARCSsWRVISSI	-2	0.0266513644478449	0.112726345320071	RPS6KA3	lost	0.904675677973306	1	0	0
1804	CAD	1403	R	W	1	ov	PKA_GROUP;PRKACA	14	GAGGRRLsSFVTKGY	GAGGWRLsSFVTKGY	-3	0.0145371078806427	0.21678143330783	RPS6KA3	lost	0.904675677973306	1	0	0
1805	CGB	115	R	H	1	ucec	PKA_GROUP	2	CALCRRStTDCGGPK	CALCRHStTDCGGPK	-2	0.0276715123692935	0.103545014027034	RPS6KA3	lost	0.904675677973306	1	0	0
1806	RPS6	232	R	H	1	ucec	P70S6K_GROUP;PAK2;PRKCD;RPS6KA1;RPS6KA3;RPS6KB1;RSK_GROUP	98	IAKRRRLsSLRASTS	IAKRHRLsSLRASTS	-3	0.00178525886253507	0.164881407804132	RPS6KA3	lost	0.904675677973306	1	1	0
1807	BCL2L11	84	R	T	1	ucec	AKT1	2	FIFMRRSsLLSRSSS	FIFMTRSsLLSRSSS	-3	0.0399132874266769	0.293930119867381	RPS6KA3	lost	0.904675677973306	1	0	0
1808	LIMK2	265	R	C	1	ucec	PRKCD	11	RSLRRSNsISKSPGP	RSLRCSNsISKSPGP	-3	0.00178525886253507	0.164243815353226	RPS6KA3	lost	0.904675677973306	1	0	0
1809	ITPR1	1746	R	G	1	ucec	PRKACA;PRKG1	7	RPSGRREsLTSFGNG	RPSGGREsLTSFGNG	-3	0.0411884723284876	0.337158888038766	RPS6KA3	lost	0.904675677973306	1	0	0
1810	CUX1	1223	R	W	1	ucec	PKA_GROUP;PRKACA	4	AYMKRRHsSVSDSQP	AYMKWRHsSVSDSQP	-3	0.0475643968375414	0.369803621525121	RPS6KA3	lost	0.904675677973306	1	0	0
1811	NR4A2	344	R	H	1	ucec	RPS6KA1	2	GRRGRLPsKPKSPQE	GRRGHLPsKPKSPQE	-3	0.0196378474878857	0.247385870951288	RPS6KA3	lost	0.904675677973306	1	1	0
1812	LIMK2	265	R	H	1	ucec	PRKCD	11	RSLRRSNsISKSPGP	RSLRHSNsISKSPGP	-3	0.00178525886253507	0.164116296863045	RPS6KA3	lost	0.904675677973306	1	0	0
1813	MYBPC3	282	R	W	1	ucec	PKA_GROUP;PRKACA	9	AGGGRRIsDSHEDTG	AGGGRWIsDSHEDTG	-2	0.0179801071155318	0.100484570262688	RPS6KA3	lost	0.904675677973306	1	0	0
1814	YWHAG	57	R	H	1	ucec	LATS2	1	VVGARRSsWRVISSI	VVGARHSsWRVISSI	-2	0.0266513644478449	0.10303494006631	RPS6KA3	lost	0.904675677973306	1	0	0
1815	HIST1H2BG	34	R	C	1	ucec	PKA_GROUP	1	RKRSRKEsYSVYVYK	RKRSCKEsYSVYVYK	-3	0.0229533282325937	0.25835246110686	RPS6KA3	lost	0.904675677973306	1	0	0
1816	PTGER4	256	R	H	1	blca	PKA_GROUP;PKC_GROUP	1	SDFRRRRsFRRIAGA	SDFRHRRsFRRIAGA	-3	0.00344475631538658	0.128986986476142	RPS6KA5	lost	0.86918325253041	1	0	0
1817	SRRM1	570	R	L	1	blca	MTOR	17	PPPRRRRtPTPPPRR	PPPRRLRtPTPPPRR	-2	0.0330441439142638	0.144807348813473	RPS6KA5	lost	0.86918325253041	1	0	0
1818	CDK17	6	R	S	1	blca	CDK17	8	KKFKRRLsLTLRGSQ	KKFKSRLsLTLRGSQ	-3	0.020796121459556	0.196095942842562	RPS6KA5	lost	0.86918325253041	1	0	0
1819	BCL2L11	84	R	G	1	brca	AKT1	2	FIFMRRSsLLSRSSS	FIFMGRSsLLSRSSS	-3	0.00535850982393468	0.145955600918602	RPS6KA5	lost	0.86918325253041	1	0	0
1820	CDC25B	352	R	Q	1	brca	AURKA;MAPKAPK2	6	NKRRRSVtPPEEQQE	NKRRQSVtPPEEQQE	-3	0.0301097218678234	0.257591222250574	RPS6KA5	lost	0.86918325253041	1	0	0
1821	GATA1	307	R	H	1	brca	AKT1;PKB_GROUP	5	QTRNRKAsGKGKKKR	QTRNHKAsGKGKKKR	-3	0.03355447818321	0.272263332482776	RPS6KA5	lost	0.86918325253041	1	0	1
1822	PHKA1	1015	R	H	1	gbm	PHK_GROUP;PHKA1;PRKACA	4	QVEFRRLsISAESQS	QVEFHRLsISAESQS	-3	0.0183720336820618	0.207833631028324	RPS6KA5	lost	0.86918325253041	1	0	0
1823	KCNK9	370	R	H	1	gbm	PRKACA	1	RLMKRRKsV*-----	RLMKHRKsV*-----	-3	0.00025516713447308	0.129114570043378	RPS6KA5	lost	0.86918325253041	1	0	0
1824	AICDA	36	R	H	1	gbm	PRKACA	4	YVVKRRDsATSFSLD	YVVKRHDsATSFSLD	-2	0.0364889002296504	0.165858637407502	RPS6KA5	lost	0.86918325253041	1	0	0
1825	SMAD3	420	R	H	1	hnsc	MAP3K7	15	SPSIRCSsVS*----	SPSIHCSsVS*----	-3	0.0474610870119929	0.771880581781067	RPS6KA5	lost	0.86918325253041	1	0	0
1826	TPH1	55	R	G	1	hnsc	PKA_GROUP;PRKACA	1	RKSKRRNsEFEIFVD	RKSKGRNsEFEIFVD	-3	0.00688951263077316	0.157565705537127	RPS6KA5	lost	0.86918325253041	1	0	0
1827	KCNN2	559	R	L	1	hnsc	PRKACA	1	AERSRSSsRRRRSSS	AERSLSSsRRRRSSS	-3	0.0184996172492983	0.156672620566471	RPS6KA5	lost	0.86918325253041	1	0	0
1828	GTSE1	245	G	R	1	hnsc	PLK1	1	LLLPRAAsVRGRSIP	LLLPRAAsVRRRSIP	3	0.0449094156672621	0.111635621331972	RPS6KA5	lost	0.86918325253041	1	0	0
1829	RBM8A	164	R	I	1	kirc	SRPK1	6	RRGGRRRsRSPDRRR	RRGGRIRsRSPDRRR	-2	0.0162031130390406	0.114825210512886	RPS6KA5	lost	0.86918325253041	1	0	0
1830	FOXO1	326	G	R	1	kirc	CSNK1A1;DYRK1A;NLK	6	STISGRLsPIMTEQD	STISRRLsPIMTEQD	-3	0.212554223016076	0.0192651186527175	RPS6KA5	gained	0.86918325253041	1	0	1
1831	ABCB1	674	G	V	1	luad	PKC_GROUP;PRKACA;PRKCA	3	RKRSTRRsVRGSQAQ	RKRSTRRsVRVSQAQ	3	0.0413370757846389	0.10729778004593	RPS6KA5	lost	0.86918325253041	1	0	0
1832	RAPGEF2	957	R	L	1	luad	PRKCQ	5	KKRVRRSsFLNAKKL	KKRVLRSsFLNAKKL	-3	0.0450369992344986	0.233095177341158	RPS6KA5	lost	0.86918325253041	1	0	0
1833	RUNX2	337	R	M	1	luad	MAPK3	4	TDVPRRIsDDDTATS	TDVPMRIsDDDTATS	-3	0.0469507527430467	0.333503444756315	RPS6KA5	lost	0.86918325253041	1	0	0
1834	HIST1H3D	27	R	G	2	luad,ucec	AURKB;MAPK_GROUP	2	ATKAARKsAPATGGV	ATKAAGKsAPATGGV	-2	0.0312579739729523	0.153610614952794	RPS6KA5	lost	0.86918325253041	2	0	0
1835	TRPV6	699	R	P	1	luad	PRKCA	2	WERLRQGtLRRDLRG	WERLPQGtLRRDLRG	-3	0.0466955856085736	0.330951773411585	RPS6KA5	lost	0.86918325253041	1	0	0
1836	ALOX5	521	R	H	1	luad	PKA_GROUP;PRKACA	4	GMRGRKSsGFPKSVK	GMRGHKSsGFPKSVK	-3	0.0265373819852003	0.242919112018372	RPS6KA5	lost	0.86918325253041	1	0	0
1837	NOX5	537	R	S	1	luad	MAPK1;PRKCB	3	KRLSRSVtMRKSQRS	KRLSSSVtMRKSQRS	-3	0.00484817555498852	0.125542230160755	RPS6KA5	lost	0.86918325253041	1	0	0
1838	GTSE1	452	R	L	1	lusc	PLK1	3	RSIRRRDsCLNSKTK	RSIRRLDsCLNSKTK	-2	0.0475886705792294	0.175937739219189	RPS6KA5	lost	0.86918325253041	1	0	0
1839	HIST1H3I	27	R	C	1	lusc	AURKB;MAPK_GROUP	2	ATKAARKsAPATGGV	ATKAACKsAPATGGV	-2	0.0312579739729523	0.15412094922174	RPS6KA5	lost	0.86918325253041	1	0	0
1840	H3F3B	27	R	G	1	lusc	AURKB	5	ATKAARKsAPSTGGV	ATKAAGKsAPSTGGV	-2	0.0276856340903292	0.143914263842817	RPS6KA5	lost	0.86918325253041	1	0	0
1841	EIF4B	415	R	L	1	lusc	RPS6KA1;RPS6KB1	11	ETQERERsRTGSESS	ETQELERsRTGSESS	-3	0.0298545547333503	0.189078846644552	RPS6KA5	lost	0.86918325253041	1	1	0
1842	HNRNPA1	194	R	T	1	lusc	AKT1;CSNK2A1;MKNK1	5	SSSQRGRsGSGNFGG	SSSQTGRsGSGNFGG	-3	0.00905843327379434	0.120694054605767	RPS6KA5	lost	0.86918325253041	1	0	0
1843	ERBB3	1120	R	G	1	lusc	CDK5	1	RSRSRSRsPRPRGDS	RSRSGSRsPRPRGDS	-3	0.0433784128604236	0.314493493238071	RPS6KA5	lost	0.86918325253041	1	0	0
1844	PPP1R3A	44	R	L	1	lusc	RPS6KA1;RPS6KA3	3	PQPSRRGsDSSEDIY	PQPSRLGsDSSEDIY	-2	0.0327889767797908	0.143914263842817	RPS6KA5	lost	0.86918325253041	1	1	0
1845	UTRN	1256	M	R	1	ov	MARK2	2	TLEERMKsTEVLPEK	TLEERRKsTEVLPEK	-2	0.120183720336821	0.0183720336820618	RPS6KA5	gained	0.86918325253041	1	0	0
1846	GLI1	637	R	Q	2	ov,ucec	PRKACA	1	AGVTRRAsDPAQAAD	AGVTQRAsDPAQAAD	-3	0.0170961980096964	0.202475121204389	RPS6KA5	lost	0.86918325253041	2	0	1
1847	HIST1H3H	9	R	G	1	ov	AURKA;AURKB;VRK1	4	TKQTARKsTGGKAPR	TKQTAGKsTGGKAPR	-2	0.0179892829803521	0.119290635366165	RPS6KA5	lost	0.86918325253041	1	0	0
1848	HIST1H3H	9	R	G	1	ov	DAPK3	1	KQTARKStGGKAPRK	KQTAGKStGGKAPRK	-3	0.0139066088287829	0.189716764480735	RPS6KA5	lost	0.86918325253041	1	0	0
1849	CAD	1403	R	W	1	ov	PKA_GROUP;PRKACA	14	GAGGRRLsSFVTKGY	GAGGWRLsSFVTKGY	-3	0.0202857871906099	0.216764480734881	RPS6KA5	lost	0.86918325253041	1	0	0
1850	NFKB1	335	R	Q	1	ov	PKA_GROUP;PRKACA	5	FVQLRRKsDLETSEP	FVQLQRKsDLETSEP	-3	0.0089308497065578	0.167134473079867	RPS6KA5	lost	0.86918325253041	1	0	0
1851	CGB	115	R	H	1	ucec	PKA_GROUP	2	CALCRRStTDCGGPK	CALCRHStTDCGGPK	-2	0.0243684613421791	0.138555754018882	RPS6KA5	lost	0.86918325253041	1	0	0
1852	RPS6	232	R	H	1	ucec	P70S6K_GROUP;PAK2;PRKCD;RPS6KA1;RPS6KA3;RPS6KB1;RSK_GROUP	98	IAKRRRLsSLRASTS	IAKRHRLsSLRASTS	-3	0.0163306966062771	0.202092370502679	RPS6KA5	lost	0.86918325253041	1	1	0
1853	BCL2L11	84	R	T	1	ucec	AKT1	2	FIFMRRSsLLSRSSS	FIFMTRSsLLSRSSS	-3	0.00535850982393468	0.101811686654759	RPS6KA5	lost	0.86918325253041	1	0	0
1854	LIMK2	265	R	C	1	ucec	PRKCD	11	RSLRRSNsISKSPGP	RSLRCSNsISKSPGP	-3	0.0136514416943098	0.170196478693544	RPS6KA5	lost	0.86918325253041	1	0	0
1855	ITPR1	1746	R	G	1	ucec	PRKACA;PRKG1	7	RPSGRREsLTSFGNG	RPSGGREsLTSFGNG	-3	0.0126307731564175	0.181296249043123	RPS6KA5	lost	0.86918325253041	1	0	0
1856	CUX1	1223	R	W	1	ucec	PKA_GROUP;PRKACA	4	AYMKRRHsSVSDSQP	AYMKWRHsSVSDSQP	-3	0.0118652717529982	0.180403164072467	RPS6KA5	lost	0.86918325253041	1	0	0
1857	LIMK2	265	R	H	1	ucec	PRKCD	11	RSLRRSNsISKSPGP	RSLRHSNsISKSPGP	-3	0.0136514416943098	0.187930594539423	RPS6KA5	lost	0.86918325253041	1	0	0
1858	MYBPC3	282	R	W	1	ucec	PKA_GROUP;PRKACA	9	AGGGRRIsDSHEDTG	AGGGRWIsDSHEDTG	-2	0.0230926256698137	0.135748915539678	RPS6KA5	lost	0.86918325253041	1	0	0
1859	NDRG1	336	S	C	1	blca	PRKACA;SGK1	26	RSRTASGsSVTSLDG	RSRTASGsSVTCLDG	4	0.0330483603419676	0.129769044277147	RPS6KB1	lost	0.920832497858145	1	0	1
1860	CDC25B	352	R	Q	1	brca	AURKA;MAPKAPK2	6	NKRRRSVtPPEEQQE	NKRRQSVtPPEEQQE	-3	0.0393007528390966	0.275870868954957	RPS6KB1	lost	0.920832497858145	1	0	0
1861	PDE11A	166	P	S	1	brca	PRKACA	1	RALLRKAsSLPPTTA	RALLRKAsSLPSTTA	4	0.128620645655225	0.0446599464080643	RPS6KB1	gained	0.920832497858145	1	1	0
1862	CRTC2	173	S	C	1	brca	SIK1;SIK2;SIK3	5	SALNRTSsDSALHTS	SALNRTSsDCALHTS	2	0.0345795585045298	0.109608268470078	RPS6KB1	lost	0.920832497858145	1	0	0
1863	MYBBP1A	1314	S	N	1	brca	AURKA;AURKB	13	SLVIRSPsLLQSGAK	SLVIRSPsLLQNGAK	4	0.0315171621794054	0.114457062651525	RPS6KB1	lost	0.920832497858145	1	0	0
1864	AHNAK	5779	R	C	1	brca	PKB_GROUP	16	KPRHRSNsFSDEREF	KPRHCSNsFSDEREF	-3	0.0121219854536175	0.161031006762792	RPS6KB1	lost	0.920832497858145	1	0	0
1865	CCND3	278	P	R	1	brca	GSK3B;MAPK11;MAPK12;MAPK13	6	SSQGPSQtSTPTDVT	SSQGRSQtSTPTDVT	-3	0.137042235549317	0.00829399004721194	RPS6KB1	gained	0.920832497858145	1	1	1
1866	RAF1	257	S	L	2	coadread	AKT1;PKA_GROUP;PKB_GROUP;PRKACA;RAF1	55	SQRQRSTsTPNVHMV	SQRQRLTsTPNVHMV	-2	0.0455531453362256	0.130789843052188	RPS6KB1	lost	0.920832497858145	2	0	1
1867	BCL2L11	91	R	Q	1	coadread	AKT1	2	SLLSRSSsGYFSFDT	SLLSQSSsGYFSFDT	-3	0.015311981625622	0.15949980860023	RPS6KB1	lost	0.920832497858145	1	0	0
1868	NOS3	612	R	C	1	gbm	AKT1;PKB_GROUP;PRKACA	5	SYKIRFNsISCSDPL	SYKICFNsISCSDPL	-3	0.0269235676917188	0.25022329973204	RPS6KB1	lost	0.920832497858145	1	0	0
1869	PHKA1	1015	R	H	1	gbm	PHK_GROUP;PHKA1;PRKACA	4	QVEFRRLsISAESQS	QVEFHRLsISAESQS	-3	0.0493811407426311	0.351537578154906	RPS6KB1	lost	0.920832497858145	1	0	0
1870	KCNK9	370	R	H	1	gbm	PRKACA	1	RLMKRRKsV*-----	RLMKHRKsV*-----	-3	0.0469567436519076	0.771596274084471	RPS6KB1	lost	0.920832497858145	1	0	0
1871	CIITA	283	R	Q	1	gbm	MAPK1;MAPK3	2	TSPDRPGsTSPFAPS	TSPDQPGsTSPFAPS	-3	0.0436391476330228	0.296669643996427	RPS6KB1	lost	0.920832497858145	1	0	1
1872	SMAD3	420	R	H	1	hnsc	MAP3K7	15	SPSIRCSsVS*----	SPSIHCSsVS*----	-3	0.00842158989409213	0.28454765854281	RPS6KB1	lost	0.920832497858145	1	0	0
1873	RAF1	257	S	W	1	luad	AKT1;PKA_GROUP;PKB_GROUP;PRKACA;RAF1	55	SQRQRSTsTPNVHMV	SQRQRWTsTPNVHMV	-2	0.0455531453362256	0.144060227127727	RPS6KB1	lost	0.920832497858145	1	0	1
1874	PRKD1	246	R	S	1	luad	PKC_GROUP	3	GREKRSNsQSYIGRP	GREKSSNsQSYIGRP	-3	0.0304963634043639	0.198162562204925	RPS6KB1	lost	0.920832497858145	1	0	0
1875	ACIN1	1175	R	L	1	luad	AKT1;SRPK2	7	REGPRSRsRSRDRRR	REGPLSRsRSRDRRR	-3	0.0118667857598571	0.136149036621156	RPS6KB1	lost	0.920832497858145	1	0	0
1876	BAG3	276	R	L	1	luad	MTOR	18	GASSREGsPARSSTP	GASSLEGsPARSSTP	-3	0.0202883756539492	0.183871379354345	RPS6KB1	lost	0.920832497858145	1	0	0
1877	BUB1B	677	R	H	1	luad	PLK1	4	IEDSREAtHSSGFSG	IEDSHEAtHSSGFSG	-3	0.0266683679979584	0.247543702947556	RPS6KB1	lost	0.920832497858145	1	0	1
1878	NOX5	537	R	S	1	luad	MAPK1;PRKCB	3	KRLSRSVtMRKSQRS	KRLSSSVtMRKSQRS	-3	0.0163327804006635	0.143039428352686	RPS6KB1	lost	0.920832497858145	1	0	0
1879	PHF14	294	S	F	1	luad	ATR	9	ELTNDSLtLSQSKSN	ELTNDSLtLFQSKSN	2	0.0350899578920505	0.12504784994258	RPS6KB1	lost	0.920832497858145	1	0	0
1880	CARD11	555	R	L	1	luad	MAP4K1;PRKCQ	3	MQPPRSRsSIMSITA	MQPPLSRsSIMSITA	-3	0.0148015822381013	0.156947811662626	RPS6KB1	lost	0.920832497858145	1	0	1
1881	HNRNPA1	194	R	T	1	lusc	AKT1;CSNK2A1;MKNK1	5	SSSQRGRsGSGNFGG	SSSQTGRsGSGNFGG	-3	0.0230955722853133	0.18757177491387	RPS6KB1	lost	0.920832497858145	1	0	0
1882	PDE3A	460	R	I	1	lusc	PRKCA	4	VRRDRSTsIKLQEAP	VRIDRSTsIKLQEAP	-5	0.0373867551358938	0.12466505040194	RPS6KB1	lost	0.920832497858145	1	0	0
1883	KIT	956	R	Q	1	ov	PRKCA	3	DHSVRINsVGSTASS	DHSVQINsVGSTASS	-3	0.0498915401301518	0.316320020415976	RPS6KB1	lost	0.920832497858145	1	0	1
1884	CENPE	2645	F	S	1	ov	MAPK1	3	PKSCFFDsRSKSLPS	PKSCFSDsRSKSLPS	-2	0.141763429883884	0.0446599464080643	RPS6KB1	gained	0.920832497858145	1	0	0
1885	ITPR1	1746	R	G	1	ucec	PRKACA;PRKG1	7	RPSGRREsLTSFGNG	RPSGGREsLTSFGNG	-3	0.0497639402832717	0.314661222406533	RPS6KB1	lost	0.920832497858145	1	0	0
1886	NR4A2	344	R	H	1	ucec	RPS6KA1	2	GRRGRLPsKPKSPQE	GRRGHLPsKPKSPQE	-3	0.0196503764195483	0.206328952405257	RPS6KB1	lost	0.920832497858145	1	1	0
1887	MAPT	741	R	W	1	ucec	CAMK2A;CDK1;CDK5;CSNK1D;DYRK1A;GSK3A;GSK3B;MAPK1;MAPK12;MAPK13;MAPK3;MARK1;PKN1;PRKACA;TTBK1	60	DTSPRHLsNVSSTGS	DTSPWHLsNVSSTGS	-3	0.0390455531453362	0.311726425928289	RPS6KB1	lost	0.920832497858145	1	0	0
1888	OSBP	237	R	H	1	ucec	PRKD1	11	TALQRSLsELESLKL	TALQHSLsELESLKL	-3	0.0329207604950874	0.27804006635192	RPS6KB1	lost	0.920832497858145	1	0	0
1889	HIST1H2BG	34	R	C	1	ucec	PKA_GROUP	1	RKRSRKEsYSVYVYK	RKRSCKEsYSVYVYK	-3	0.0256475692229169	0.241801709837948	RPS6KB1	lost	0.920832497858145	1	0	0
1890	CDC25A	121	R	S	1	brca	CHEK1;CHEK2	10	PALKRSHsDSLDHDI	PALKSSHsDSLDHDI	-3	0.0370511356426849	0.262403248318741	SGK_GROUP	lost	0.986604914773929	1	0	0
1891	CDC25B	352	R	Q	1	brca	AURKA;MAPKAPK2	6	NKRRRSVtPPEEQQE	NKRRQSVtPPEEQQE	-3	0.00558304783656896	0.143002157086664	SGK_GROUP	lost	0.986604914773929	1	0	0
1892	APOBEC3G	29	R	H	1	brca	PRKACA	2	PILSRRNtVWLCYEV	PILSHRNtVWLCYEV	-3	0.0493592183733029	0.328765385103413	SGK_GROUP	lost	0.986604914773929	1	0	0
1893	AHNAK	5779	R	C	1	brca	PKB_GROUP	16	KPRHRSNsFSDEREF	KPRHCSNsFSDEREF	-3	0.00291841136911559	0.101002410861566	SGK_GROUP	lost	0.986604914773929	1	0	0
1894	CCND3	278	P	R	1	brca	GSK3B;MAPK11;MAPK12;MAPK13	6	SSQGPSQtSTPTDVT	SSQGRSQtSTPTDVT	-3	0.287273188681639	0.0413653089709428	SGK_GROUP	gained	0.986604914773929	1	0	1
1895	GATA1	307	R	H	1	brca	AKT1;PKB_GROUP	5	QTRNRKAsGKGKKKR	QTRNHKAsGKGKKKR	-3	0.0227128536987692	0.202639258977287	SGK_GROUP	lost	0.986604914773929	1	0	1
1896	AR	787	R	Q	1	coadread	AKT1;PKB_GROUP	6	CVRMRHLsQEFGWLQ	CVQMRHLsQEFGWLQ	-5	0.0252506027153914	0.169648521761198	SGK_GROUP	lost	0.986604914773929	1	0	0
1897	GMFB	24	R	L	1	coadread	PKA_GROUP;PRKACA;RPS6KA1;RSK_GROUP	2	KFRFRKEtNNAAIIM	KFRFLKEtNNAAIIM	-3	0.025885039969547	0.210506280928816	SGK_GROUP	lost	0.986604914773929	1	0	0
1898	BCL2L11	91	R	Q	1	coadread	AKT1	2	SLLSRSSsGYFSFDT	SLLSQSSsGYFSFDT	-3	0.0289303387894937	0.228651186397665	SGK_GROUP	lost	0.986604914773929	1	0	0
1899	RYR2	2028	R	C	1	gbm	PKA_GROUP;PRKACA	6	TIRGRLLsLVEKVTY	TIRGCLLsLVEKVTY	-3	0.0172566933130313	0.18817408958254	SGK_GROUP	lost	0.986604914773929	1	0	0
1900	LIMK1	321	S	C	1	hnsc	MAPKAPK2	1	KDLGRSEsLRVVCRP	KDLGRCEsLRVVCRP	-2	0.0406039842659561	0.111914731633041	SGK_GROUP	lost	0.986604914773929	1	0	0
1901	PRKD1	246	R	S	1	luad	PKC_GROUP	3	GREKRSNsQSYIGRP	GREKSSNsQSYIGRP	-3	0.0447912701433828	0.300342596117244	SGK_GROUP	lost	0.986604914773929	1	0	0
1902	MAP3K8	408	R	H	1	luad	AKT1	1	LERKRLLsRKELELP	LEHKRLLsRKELELP	-5	0.0220784164446136	0.149092754726558	SGK_GROUP	lost	0.986604914773929	1	0	0
1903	XIAP	84	R	S	1	luad	AKT1;AKT2;PKB_GROUP	3	VGRHRKVsPNCRFIN	VGRHSKVsPNCRFIN	-3	0.0262657023220404	0.211013830732141	SGK_GROUP	lost	0.986604914773929	1	0	0
1904	ACIN1	1175	R	L	1	luad	AKT1;SRPK2	7	REGPRSRsRSRDRRR	REGPLSRsRSRDRRR	-3	0.0394619972084761	0.27598020555767	SGK_GROUP	lost	0.986604914773929	1	0	0
1905	RAPGEF2	957	R	L	1	luad	PRKCQ	5	KKRVRRSsFLNAKKL	KKRVLRSsFLNAKKL	-3	0.022459078797107	0.202004821723132	SGK_GROUP	lost	0.986604914773929	1	0	0
1906	BUB1B	677	R	H	1	luad	PLK1	4	IEDSREAtHSSGFSG	IEDSHEAtHSSGFSG	-3	0.0411115340692805	0.284735439665017	SGK_GROUP	lost	0.986604914773929	1	0	1
1907	TRPV6	699	R	P	1	luad	PRKCA	2	WERLRQGtLRRDLRG	WERLPQGtLRRDLRG	-3	0.0256312650678848	0.210125618576323	SGK_GROUP	lost	0.986604914773929	1	0	0
1908	ALOX5	521	R	H	1	luad	PKA_GROUP;PRKACA	4	GMRGRKSsGFPKSVK	GMRGHKSsGFPKSVK	-3	0.0206826544854714	0.199340185255678	SGK_GROUP	lost	0.986604914773929	1	0	0
1909	NOX5	537	R	S	1	luad	MAPK1;PRKCB	3	KRLSRSVtMRKSQRS	KRLSSSVtMRKSQRS	-3	0.0276614642811826	0.219642177388656	SGK_GROUP	lost	0.986604914773929	1	0	0
1910	CARD11	555	R	L	1	luad	MAP4K1;PRKCQ	3	MQPPRSRsSIMSITA	MQPPLSRsSIMSITA	-3	0.042761070930085	0.292729349067377	SGK_GROUP	lost	0.986604914773929	1	0	1
1911	FLNC	2228	R	W	1	lusc	AKT1;AKT2	24	LGRERLGsFGSITRQ	LGWERLGsFGSITRQ	-5	0.0162415937063824	0.108234995558939	SGK_GROUP	lost	0.986604914773929	1	0	0
1912	CDKN1A	140	R	Q	1	ov	AKT1;DAPK3;PIM1;PIM2;PKB_GROUP;PRKCA	19	QGRKRRQtSMTDFYH	QGQKRRQtSMTDFYH	-5	0.0261388148712092	0.172566933130313	SGK_GROUP	lost	0.986604914773929	1	0	1
1913	GMFB	22	R	H	1	ucec	PKA_GROUP;PRKACA;RPS6KA1;RSK_GROUP	2	KFRFRKEtNNAAIIM	KFHFRKEtNNAAIIM	-5	0.025885039969547	0.171678720974496	SGK_GROUP	lost	0.986604914773929	1	0	0
1914	LIMK2	265	R	C	1	ucec	PRKCD	11	RSLRRSNsISKSPGP	RSLRCSNsISKSPGP	-3	0.0296916634944804	0.23372668443091	SGK_GROUP	lost	0.986604914773929	1	0	0
1915	NR4A2	344	R	H	1	ucec	RPS6KA1	2	GRRGRLPsKPKSPQE	GRRGHLPsKPKSPQE	-3	0.0104047709681512	0.177769318614389	SGK_GROUP	lost	0.986604914773929	1	0	0
1916	NCSTN	434	R	Q	1	ucec	SGK1	1	FLRARNIsGVVLADH	FLRAQNIsGVVLADH	-3	0.0253774901662226	0.209998731125492	SGK_GROUP	lost	0.986604914773929	1	1	0
1917	LIMK2	265	R	H	1	ucec	PRKCD	11	RSLRRSNsISKSPGP	RSLRHSNsISKSPGP	-3	0.0296916634944804	0.23372668443091	SGK_GROUP	lost	0.986604914773929	1	0	0
1918	SSH1	399	R	H	1	ucec	PRKD1	2	MGVSRSAsTVIAYAM	MGVSHSAsTVIAYAM	-3	0.0327369623144271	0.245907879710697	SGK_GROUP	lost	0.986604914773929	1	0	0
1919	OSBP	237	R	H	1	ucec	PRKD1	11	TALQRSLsELESLKL	TALQHSLsELESLKL	-3	0.0342596117244005	0.255551325973861	SGK_GROUP	lost	0.986604914773929	1	0	0
1920	HIST1H2BG	34	R	C	1	ucec	PKA_GROUP	1	RKRSRKEsYSVYVYK	RKRSCKEsYSVYVYK	-3	0.0116736454764624	0.1790381931227	SGK_GROUP	lost	0.986604914773929	1	0	0
1921	CDC25A	121	R	S	1	brca	CHEK1;CHEK2	10	PALKRSHsDSLDHDI	PALKSSHsDSLDHDI	-3	0.0243622448979592	0.226147959183673	SGK1	lost	0.926969752186589	1	0	0
1922	CDC25B	352	R	Q	1	brca	AURKA;MAPKAPK2	6	NKRRRSVtPPEEQQE	NKRRQSVtPPEEQQE	-3	0.0113520408163265	0.198086734693878	SGK1	lost	0.926969752186589	1	0	0
1923	AHNAK	5779	R	C	1	brca	PKB_GROUP	16	KPRHRSNsFSDEREF	KPRHCSNsFSDEREF	-3	0.0048469387755102	0.164668367346939	SGK1	lost	0.926969752186589	1	0	0
1924	CCND3	278	P	R	1	brca	GSK3B;MAPK11;MAPK12;MAPK13	6	SSQGPSQtSTPTDVT	SSQGRSQtSTPTDVT	-3	0.208673469387755	0.0127551020408163	SGK1	gained	0.926969752186589	1	0	1
1925	BCL2L11	91	R	Q	1	coadread	AKT1	2	SLLSRSSsGYFSFDT	SLLSQSSsGYFSFDT	-3	0.0139030612244898	0.212372448979592	SGK1	lost	0.926969752186589	1	0	0
1926	RYR2	2028	R	C	1	gbm	PKA_GROUP;PRKACA	6	TIRGRLLsLVEKVTY	TIRGCLLsLVEKVTY	-3	0.0368622448979592	0.305612244897959	SGK1	lost	0.926969752186589	1	0	0
1927	CIITA	283	R	Q	1	gbm	MAPK1;MAPK3	2	TSPDRPGsTSPFAPS	TSPDQPGsTSPFAPS	-3	0.0344387755102041	0.306887755102041	SGK1	lost	0.926969752186589	1	0	1
1928	SMAD3	420	R	H	1	hnsc	MAP3K7	15	SPSIRCSsVS*----	SPSIHCSsVS*----	-3	0.0431122448979592	0.541581632653061	SGK1	lost	0.926969752186589	1	0	0
1929	LIMK1	321	S	C	1	hnsc	MAPKAPK2	1	KDLGRSEsLRVVCRP	KDLGRCEsLRVVCRP	-2	0.0488520408163265	0.130357142857143	SGK1	lost	0.926969752186589	1	0	0
1930	PRKD1	246	R	S	1	luad	PKC_GROUP	3	GREKRSNsQSYIGRP	GREKSSNsQSYIGRP	-3	0.0338010204081633	0.262244897959184	SGK1	lost	0.926969752186589	1	0	0
1931	MAP3K8	408	R	H	1	luad	AKT1	1	LERKRLLsRKELELP	LEHKRLLsRKELELP	-5	0.0357142857142857	0.122704081632653	SGK1	lost	0.926969752186589	1	0	0
1932	ACIN1	1175	R	L	1	luad	AKT1;SRPK2	7	REGPRSRsRSRDRRR	REGPLSRsRSRDRRR	-3	0.00522959183673469	0.138265306122449	SGK1	lost	0.926969752186589	1	0	0
1933	BAG3	276	R	L	1	luad	MTOR	18	GASSREGsPARSSTP	GASSLEGsPARSSTP	-3	0.0354591836734694	0.244387755102041	SGK1	lost	0.926969752186589	1	0	0
1934	SYK	297	S	C	1	luad	CHEK1	6	GIISRIKsYSFPKPG	GIISRIKsYCFPKPG	2	0.0480867346938776	0.10625	SGK1	lost	0.926969752186589	1	0	1
1935	BUB1B	677	R	H	1	luad	PLK1	4	IEDSREAtHSSGFSG	IEDSHEAtHSSGFSG	-3	0.0376275510204082	0.327168367346939	SGK1	lost	0.926969752186589	1	0	1
1936	TRPV6	699	R	P	1	luad	PRKCA	2	WERLRQGtLRRDLRG	WERLPQGtLRRDLRG	-3	0.0385204081632653	0.331760204081633	SGK1	lost	0.926969752186589	1	0	0
1937	NOX5	537	R	S	1	luad	MAPK1;PRKCB	3	KRLSRSVtMRKSQRS	KRLSSSVtMRKSQRS	-3	0.0118622448979592	0.187627551020408	SGK1	lost	0.926969752186589	1	0	0
1938	CARD11	555	R	L	1	luad	MAP4K1;PRKCQ	3	MQPPRSRsSIMSITA	MQPPLSRsSIMSITA	-3	0.0193877551020408	0.198086734693878	SGK1	lost	0.926969752186589	1	0	1
1939	FLNC	2228	R	W	1	lusc	AKT1;AKT2	24	LGRERLGsFGSITRQ	LGWERLGsFGSITRQ	-5	0.0366071428571429	0.136224489795918	SGK1	lost	0.926969752186589	1	0	0
1940	EIF4B	415	R	L	1	lusc	RPS6KA1;RPS6KB1	11	ETQERERsRTGSESS	ETQELERsRTGSESS	-3	0.0133928571428571	0.183163265306122	SGK1	lost	0.926969752186589	1	0	0
1941	HNRNPA1	194	R	T	1	lusc	AKT1;CSNK2A1;MKNK1	5	SSSQRGRsGSGNFGG	SSSQTGRsGSGNFGG	-3	0.0182397959183673	0.204591836734694	SGK1	lost	0.926969752186589	1	0	0
1942	PDE3A	460	R	I	1	lusc	PRKCA	4	APVRRDRsTSIKLQE	APVRIDRsTSIKLQE	-3	0.038265306122449	0.331505102040816	SGK1	lost	0.926969752186589	1	0	0
1943	TAOK3	356	S	R	1	ov	ATM	2	SMSVSTGsQSSSVNS	SMSVRTGsQSSSVNS	-3	0.188647959183673	0.0121173469387755	SGK1	gained	0.926969752186589	1	1	0
1944	LIMK2	265	R	C	1	ucec	PRKCD	11	RSLRRSNsISKSPGP	RSLRCSNsISKSPGP	-3	0.00318877551020408	0.133290816326531	SGK1	lost	0.926969752186589	1	0	0
1945	NR4A2	344	R	H	1	ucec	RPS6KA1	2	GRRGRLPsKPKSPQE	GRRGHLPsKPKSPQE	-3	0.0210459183673469	0.24234693877551	SGK1	lost	0.926969752186589	1	0	0
1946	NCSTN	434	R	Q	1	ucec	SGK1	1	FLRARNIsGVVLADH	FLRAQNIsGVVLADH	-3	0.042219387755102	0.352168367346939	SGK1	lost	0.926969752186589	1	1	0
1947	LIMK2	265	R	H	1	ucec	PRKCD	11	RSLRRSNsISKSPGP	RSLRHSNsISKSPGP	-3	0.00318877551020408	0.140816326530612	SGK1	lost	0.926969752186589	1	0	0
1948	SMAD3	425	S	Y	1	ucec	MAP3K7	15	SPSIRCSsVS*----	SPSIRCSsVY*----	2	0.0431122448979592	0.112244897959184	SGK1	lost	0.926969752186589	1	0	0
1949	OSBP	237	R	H	1	ucec	PRKD1	11	TALQRSLsELESLKL	TALQHSLsELESLKL	-3	0.0215561224489796	0.244005102040816	SGK1	lost	0.926969752186589	1	0	0
1950	LIMK2	261	R	C	1	ucec	PRKCD	12	RRRSLRRsNSISKSP	RRCSLRRsNSISKSP	-5	0.0497448979591837	0.15484693877551	SGK1	lost	0.926969752186589	1	0	0
1951	HIST1H2BG	34	R	C	1	ucec	PKA_GROUP	1	RKRSRKEsYSVYVYK	RKRSCKEsYSVYVYK	-3	0.0151785714285714	0.210841836734694	SGK1	lost	0.926969752186589	1	0	0
1952	CTNNB1	37	S	C	9	blca,luad,ucec	CHUK;CSNK2A2;GSK-3_GROUP;GSK3A;GSK3B;MAPK8	40	QQQSYLDsGIHSGAT	QQQSYLDsGIHCGAT	4	0.0349250698501397	0.174117348234696	STK11	lost	0.968076369486072	9	0	1
1953	MKL1	454	S	C	1	blca	MAPK1;MAPK3	17	KFGSTGStPPVSPTP	KFGSTGStPPVCPTP	4	0.024257048514097	0.123063246126492	STK11	lost	0.968076369486072	1	0	1
1954	SRRM1	570	R	L	1	blca	MTOR	17	PPPRRRRtPTPPPRR	PPPRRLRtPTPPPRR	-2	0.388366776733553	0.0464820929641859	STK11	gained	0.968076369486072	1	0	0
1955	ABI1	414	P	S	1	brca	MAPK1;MAPK3	2	DIPMFDDsPPPPPPP	DIPMFDDsPPPSPPP	4	0.124714249428499	0.0246380492760986	STK11	gained	0.968076369486072	1	0	1
1956	BACH2	525	S	T	1	brca	RPS6KB1	1	ETRTRTSsSCSSYSY	ETRTRTSsSCSTYSY	4	0.0267970535941072	0.109601219202438	STK11	lost	0.968076369486072	1	0	0
1957	EMD	64	L	F	1	hnsc	ABL1;SRC	8	YSFSDLNsTRGDADM	YSFSDFNsTRGDADM	-2	0.031242062484125	0.291592583185166	STK11	lost	0.968076369486072	1	0	0
1958	MPZL1	258	S	L	1	hnsc	SRC	21	DKINKSEsVVYADIR	DKINKLEsVVYADIR	-2	0.303022606045212	0.0327660655321311	STK11	gained	0.968076369486072	1	1	0
1959	CDC25A	284	P	T	1	kirc	CHEK1;CHEK2	2	VLKRPERsQEESPPG	VLKRPERsQEESTPG	5	0.0336550673101346	0.112141224282449	STK11	lost	0.968076369486072	1	0	0
1960	CTNNB1	37	S	F	9	luad,ucec	CHUK;CSNK2A2;GSK-3_GROUP;GSK3A;GSK3B;MAPK8	40	QQQSYLDsGIHSGAT	QQQSYLDsGIHFGAT	4	0.0349250698501397	0.174117348234696	STK11	lost	0.968076369486072	9	0	1
1961	GTSE1	452	R	L	1	lusc	PLK1	3	RSIRRRDsCLNSKTK	RSIRRLDsCLNSKTK	-2	0.353187706375413	0.0401320802641605	STK11	gained	0.968076369486072	1	0	0
1962	CTNNB1	31	L	M	1	lusc	CHUK;CSNK2A2;GSK-3_GROUP;GSK3A;GSK3B;MAPK8	40	QQQSYLDsGIHSGAT	QQQSYMDsGIHSGAT	-2	0.0349250698501397	0.323215646431293	STK11	lost	0.968076369486072	1	0	1
1963	AIMP1	167	G	R	1	lusc	MAPK8	1	KKEKKQQsIAGSADS	KKEKKQQsIARSADS	3	0.0210820421640843	0.109601219202438	STK11	lost	0.968076369486072	1	0	0
1964	PPP1R3A	44	R	L	1	lusc	RPS6KA1;RPS6KA3	3	PQPSRRGsDSSEDIY	PQPSRLGsDSSEDIY	-2	0.363347726695453	0.0416560833121666	STK11	gained	0.968076369486072	1	1	0
1965	BACH2	528	Y	S	1	ov	RPS6KB1	1	ETRTRTSsSCSSYSY	ETRTRTSsSCSSYSS	7	0.0267970535941072	0.102743205486411	STK11	lost	0.968076369486072	1	0	0
1966	CTNNB1	37	S	P	2	ucec	CHUK;CSNK2A2;GSK-3_GROUP;GSK3A;GSK3B;MAPK8	40	QQQSYLDsGIHSGAT	QQQSYLDsGIHPGAT	4	0.0349250698501397	0.173863347726695	STK11	lost	0.968076369486072	2	0	1
1967	DOK1	401	P	S	1	luad	INSR;RET	18	ARVKEEGyELPYNPA	ARVKEEGyELSYNPA	3	0.0230111768573307	0.122287968441815	SYK	lost	0.920151216305063	1	0	0
1968	EPHA3	605	P	S	1	luad	EPHA3	7	TYVDPHTyEDPTQAV	TYVDPHTyEDSTQAV	3	0.0348454963839579	0.176199868507561	SYK	lost	0.920151216305063	1	0	0
1969	CTNNB1	37	S	C	9	blca,luad,ucec	CHUK;CSNK1A1;CSNK1D;CSNK1E;GSK-3_GROUP;GSK3A;GSK3B;MAPK8;PRKACA	40	GIHSGATtTAPSLSG	GIHCGATtTAPSLSG	-4	0.0489847715736041	0.372969543147208	TBK1	lost	0.805329949238577	9	0	1
1970	HNRNPA1	359	G	S	1	brca	MKNK1	13	GYGGSSSsSSYGSGR	GYGSSSSsSSYGSGR	-4	0.244416243654822	0.0230964467005076	TBK1	gained	0.805329949238577	1	0	0
1971	CTNNB1	33	S	C	6	coadread,ucec	CHUK;GSK-3_GROUP;GSK3A;GSK3B;MAPK8	40	YLDSGIHsGATTTAP	YLDCGIHsGATTTAP	-4	0.0180203045685279	0.211928934010152	TBK1	lost	0.805329949238577	6	0	1
1972	TNKS	984	S	P	1	coadread	GSK3B	2	SLISPAStPSCLSAA	SLISPAStPPCLSAA	2	0.0352791878172589	0.104695431472081	TBK1	lost	0.805329949238577	1	0	0
1973	PPP1R3A	42	S	R	1	gbm	RPS6KA1;RPS6KA3	3	PQPSRRGsDSSEDIY	PQPRRRGsDSSEDIY	-4	0.0147208121827411	0.193527918781726	TBK1	lost	0.805329949238577	1	0	0
1974	DLGAP5	334	N	S	1	hnsc	CDK2	4	RSANAFLtPSYTWTP	RSASAFLtPSYTWTP	-4	0.140989847715736	0.0104060913705584	TBK1	gained	0.805329949238577	1	0	0
1975	FOXO3	292	P	S	1	hnsc	MAPK1;MAPK14;MAPK3	5	SKWPGSPtSRSSDEL	SKWSGSPtSRSSDEL	-4	0.202030456852792	0.0166243654822335	TBK1	gained	0.805329949238577	1	0	1
1976	REPS2	459	S	C	1	kirc	CDK1	2	RPRSRSYsSTSIEEA	RPRCRSYsSTSIEEA	-4	0.041243654822335	0.338451776649746	TBK1	lost	0.805329949238577	1	0	0
1977	CTNNB1	37	S	F	9	luad,ucec	CHUK;CSNK1A1;CSNK1D;CSNK1E;GSK-3_GROUP;GSK3A;GSK3B;MAPK8;PRKACA	40	GIHSGATtTAPSLSG	GIHFGATtTAPSLSG	-4	0.0489847715736041	0.316370558375634	TBK1	lost	0.805329949238577	9	0	1
1978	POU2F1	97	S	F	1	luad	PRKDC	1	QSKSNEEsGDSQQPS	QSKFNEEsGDSQQPS	-4	0.0442893401015228	0.299619289340102	TBK1	lost	0.805329949238577	1	0	0
1979	PHF14	294	S	F	1	luad	ATR	11	LTLSQSKsNEDSLIL	LTLFQSKsNEDSLIL	-4	0.0267766497461929	0.229822335025381	TBK1	lost	0.805329949238577	1	0	0
1980	CTNNB1	33	S	F	6	ucec	CHUK;GSK-3_GROUP;GSK3A;GSK3B;MAPK8	40	YLDSGIHsGATTTAP	YLDFGIHsGATTTAP	-4	0.0180203045685279	0.181598984771574	TBK1	lost	0.805329949238577	6	0	1
1981	CTNNB1	37	S	P	2	ucec	CHUK;CSNK1A1;CSNK1D;CSNK1E;GSK-3_GROUP;GSK3A;GSK3B;MAPK8;PRKACA	40	GIHSGATtTAPSLSG	GIHPGATtTAPSLSG	-4	0.0489847715736041	0.371573604060914	TBK1	lost	0.805329949238577	2	0	1
1982	CTNNB1	37	S	A	3	ucec	CHUK;CSNK1A1;CSNK1D;CSNK1E;GSK-3_GROUP;GSK3A;GSK3B;MAPK8;PRKACA	40	GIHSGATtTAPSLSG	GIHAGATtTAPSLSG	-4	0.0489847715736041	0.371065989847716	TBK1	lost	0.805329949238577	3	0	1
1983	CTNNB1	33	S	Y	4	ucec	CHUK;GSK-3_GROUP;GSK3A;GSK3B;MAPK8	40	YLDSGIHsGATTTAP	YLDYGIHsGATTTAP	-4	0.0180203045685279	0.211675126903553	TBK1	lost	0.805329949238577	4	0	1
1984	CTNNB1	33	S	P	1	ucec	CHUK;GSK-3_GROUP;GSK3A;GSK3B;MAPK8	40	YLDSGIHsGATTTAP	YLDPGIHsGATTTAP	-4	0.0180203045685279	0.21002538071066	TBK1	lost	0.805329949238577	1	0	1
1985	TLR4	789	L	V	1	blca	PRKD1	1	VELYRLLsRNTYLEW	VELYRLVsRNTYLEW	-1	0.0476977868226914	0.203637751208344	TTK	lost	0.803003052658357	1	0	0
1986	TNKS	984	S	P	1	coadread	GSK3B	2	VVSASLIsPASTPSC	VVSASLIsPASTPPC	6	0.0212414143983719	0.114093106079878	TTK	lost	0.803003052658357	1	0	0
1987	ODF2	878	S	Y	1	coadread	CDK1	3	YSTFLTSsPIRSRSP	YYTFLTSsPIRSRSP	-6	0.0300178071737471	0.115237852963622	TTK	lost	0.803003052658357	1	0	0
1988	ADD2	709	F	L	1	gbm	PRKCA;PRKCZ	15	KKKKKFRtPSFLKKS	KKKKKLRtPSFLKKS	-2	0.112948359196133	0.0429916051895192	TTK	gained	0.803003052658357	1	0	0
1989	MEF2A	341	A	S	2	hnsc,luad	MAPK7	2	SALQGFNsPGMLSLG	SSLQGFNsPGMLSLG	-6	0.111930806410583	0.0334520478249809	TTK	gained	0.803003052658357	2	1	0
1990	FKBP4	142	L	M	1	hnsc	CSNK2A1	1	EFKGEDLtEEEDGGI	EFKGEDMtEEEDGGI	-1	0.0156448740778428	0.148435512592216	TTK	lost	0.803003052658357	1	0	0
1991	VHL	39	G	S	2	kirc	CSNK2A1	1	EESGAEEsGPEESGP	EESGAEEsSPEESGP	1	0.104299160518952	0.0459170694479776	TTK	gained	0.803003052658357	2	0	1
1992	TCF3	134	S	N	1	kirc	CDK2;CDK4	4	LNSPGPLsPSGMKGT	LNNPGPLsPSGMKGT	-5	0.0438819638768761	0.147799542101246	TTK	lost	0.803003052658357	1	0	1
1993	POLL	166	L	V	1	kirc	CDK2	1	ALLQTALsPPPPPTR	ALLQTAVsPPPPPTR	-1	0.0330704655303994	0.152251335538031	TTK	lost	0.803003052658357	1	0	0
1994	PDS5B	1368	Q	L	1	luad	CDK1;CDK2	19	AIESTQStPQKGRGR	AIESTLStPQKGRGR	-2	0.145382854235563	0.04400915797507	TTK	gained	0.803003052658357	1	0	0
1995	EYA3	263	P	S	1	luad	ATM;CDK2	5	TSPSLSQtTPSKDTD	TSSSLSQtTPSKDTD	-5	0.118036123123887	0.0333248537267871	TTK	gained	0.803003052658357	1	0	0
1996	NFATC4	350	R	S	1	luad	RPS6KA3	2	SGTPSSAsPALSRRG	SGTPSSAsPALSRSG	6	0.22500635970491	0.0446451284660392	TTK	gained	0.803003052658357	1	0	0
1997	SNCAIP	569	S	F	1	luad	GSK3B	1	SLPSSPSsPSSPASR	SLPSSPSsPSSPAFR	6	0.0303993894683287	0.145637242431951	TTK	lost	0.803003052658357	1	0	0
1998	NEFH	533	P	A	1	luad	MAPK1	6	KSPAEAKsPEKEEAK	KSPAEAKsAEKEEAK	1	0.0283642838972272	0.104807936911727	TTK	lost	0.803003052658357	1	0	0
1999	MS4A1	230	L	V	1	luad	CK2_GROUP;CSNK2A1;CSNK2A2	2	KSNIVLLsAEEKKEQ	KSNIVLVsAEEKKEQ	-1	0.0255660137369626	0.123505469346222	TTK	lost	0.803003052658357	1	0	0
[truncated: 11,036 more rows]
