# Supplementary material for: The mutational landscape of phosphorylation signaling in cancer
Source: Sci Rep. 2013 Oct 2;3:2651. doi: 10.1038/srep02651 (PMC3788619; doi:10.1038/srep02651)
Supplement: Supplementary Information — Supplementary Tables 1–8 [file srep02651-s2.zip › Supplementary_table_6__functional_enrichment_analysis_p0.01.csv]

	term_ID	term_name	samples_with_pSNVs	p	genes_with_pSNVs	fdr
1	CORUM:2112	CDC37-HSP90AA1-HSP90AB1-MAP3K11 complex	21	5.4519240518116e-06	HSP90AB1;HSP90AA1;CDC37;MAP3K11	3.71600467580533e-05
2	CORUM:6052	BAG3-HSC70-HSPB8-CHIP complex	22	1.59504291178353e-06	HSPA8;BAG3;HSPB8;STUB1	1.30300931984669e-05
3	CORUM:934	FACT-NEK9 complex	15	0.000187505566249942	SSRP1;SUPT16H;NEK9	0.000951226868053359
4	CORUM:2565	CD20-LCK-LYN-FYN-p75/80 complex, (Raji human B cell line)	21	5.4519240518116e-06	LYN;MS4A1;LCK;FYN	3.71600467580533e-05
5	CORUM:2686	BRCA1-core RNA polymerase II complex	29	0.000657289735751345	BRCA1;POLR2A;POLR2C;POLR2B;POLR2F	0.00281949380857044
6	CORUM:5721	CIN85-CBL-SH3GL2 complex	15	0.000187505566249942	SH3KBP1;CBL	0.000951226868053359
7	CORUM:5199	Kinase maturation complex 1	46	7.13368529112532e-05	HSP90AB1;HSP90AA1;MAP3K3;YWHAG;MARK2;HSPA4;YWHAB;CDC37;YWHAZ;YWHAE;TRAF7	0.000390419919134987
8	CORUM:2657	ESR1-CDK7-CCNH-MNAT1-MTA1-HDAC2 complex	22	0.000556219185673321	ESR1;CDK7;MTA1;HDAC2;MNAT1;CCNH	0.00251203054993114
9	CORUM:533	IMP3-IMP4-MPP10 complex	10	0.0020747559036939	MPHOSPH10;IMP4	0.00778734394933758
10	CORUM:1149	Histone H3.1 complex	72	0.00054860760487012	HIST1H4E;CHAF1A;HIST1H3C;HIST1H4I;HIST1H3A;HIST1H4H;HIST1H3I;HIST4H4;HIST1H3J;HIST1H3E;HIST1H3D;NASP;HIST1H3H;HIST1H3G;HIST1H4F;HIST1H4L;HIST1H4D;HIST1H4J;CHAF1B;HIST1H3B;HIST1H4K;HAT1;IPO4;HIST1H4B	0.00251203054993114
11	CORUM:5724	CIN85-SH3GL3-CBL complex	15	0.000187505566249942	SH3KBP1;CBL	0.000951226868053359
12	CORUM:3618	GammaH2AFX-NDHII-Ku70-DNA complex	13	0.00173179532999347	DHX9;XRCC6;H2AFX	0.00665752460769118
13	CORUM:5212	Kinase maturation complex 2	25	0.00219228721319917	HSP90AB1;HSP90AA1;TANK;CDC37;AZI2	0.00814592339085044
14	CORUM:5615	Emerin complex 52	64	1.62874143338811e-05	RBL2;HIST1H1A;ILF3;HNRNPU;ACTB;PDCD4;CKB;HNRNPK;LEMD3;HDGF;LMNB1;DDX39A;IQGAP1;EMD;YWHAE;C1QBP;API5;HNRNPL;NAA38	0.000102233431214361
15	CORUM:1227	H2AX complex II	53	0.000218724293566256	HIST1H4E;CSDA;HIST3H2BB;HIST1H4I;HIST1H4H;HIST1H2BM;NPM1;HIST4H4;HIST1H2BB;HIST1H4F;HIST1H4L;HIST1H4J;HIST1H4D;H2AFX;HIST1H4K;HSPA5;HIST1H4B	0.0010995596839462
16	CORUM:3127	TLE-Histone H3 complex	35	0.00111190252496851	HIST1H3C;HIST1H3A;TLE3;HIST1H3I;HIST1H3D;HIST1H3H;HIST1H3G;HIST1H3J;HIST1H3E;TLE2;HIST1H3B	0.00459228143211903
17	CORUM:1457	AFF1-MLLT1-CBX8 complex	13	0.00173179532999347	CBX8;AFF1;MLLT1	0.00665752460769118
18	CORUM:1520	STAT3-NLK-MAP3K7 complex	13	0.00173179532999347	STAT3;MAP3K7;NLK	0.00665752460769118
19	CORUM:5919	BRAF-RAF1-14-3-3 complex	51	9.05498340338497e-18	BRAF;YWHAG;RAF1;YWHAB;YWHAE	1.89812953984164e-16
20	CORUM:2471	SRC-PRKCD-CDCP1 complex	14	0.00058854513186052	SRC;PRKCD;CDCP1	0.00257430567518519
21	CORUM:2236	ASF1-histone containing complex	43	0.00158775612990505	CHEK2;HIST1H3C;HIST1H3A;HIST1H3I;HIST1H3J;HIST1H3E;HIST1H3D;NASP;HIST1H3H;HIST1H3G;CHAF1B;HIST1H3B	0.00636822043438451
22	CORUM:5611	Emerin complex 24	89	8.09048238253933e-13	MCM4;RBL2;HIST1H1A;MCM6;HNRNPU;HIST1H3C;LMNA;MCM2;HIST1H3A;HIST1H3I;SAP130;HIST1H3J;HIST1H3E;HIST1H3D;HIST1H3H;HIST1H3G;LMNB1;RB1;EMD;C1QBP;HIST1H3B	1.3026849169567e-11
23	CORUM:280	HMGB1-HMGB2-HSC70-ERP60-GAPDH complex	19	0.000846590404449318	HSPA8;GAPDH;HMGB1;HMGB2;PDIA3	0.00353594714038794
24	CORUM:190	Mitotic checkpoint complex (MCC)	16	0.00124890932898341	BUB1B;MAD2L1;CDC20;BUB3	0.0050640082646006
25	CORUM:5609	Emerin regulatory complex	57	8.33409094598225e-07	HIST1H1A;LMO7;HIST1H3C;ACTB;HIST1H3A;RBL1;HIST1H3I;HIST1H3J;HIST1H3E;HIST1H3D;HIST1H3H;HIST1H3G;EMD;HDAC1;HIST1H3B	7.12244233922021e-06
26	CORUM:2909	PLC-gamma-2-Syk-LAT-FcR-gamma complex	17	0.000466566633272021	PLCG2;SYK;LAT;FCGR1A	0.00217796440993788
27	CORUM:785	Exon junction complex	32	7.16750371855253e-06	SRRM1;UPF3B;RNPS1;RBM8A;EIF4A3;ALYREF	4.85554672640967e-05
28	CORUM:1167	Paf complex	20	0.000336551034962287	LEO1;CDC73;CTR9;PAF1	0.001618650215771
29	CORUM:2955	LCK-SLP76-PLC-gamma-1-LAT complex, pervanadate-activated	16	0.00124890932898341	LCP2;PLCG1;LCK;LAT	0.0050640082646006
30	CORUM:2693	NFAT-JUN-FOS DNA-protein complex	14	0.00058854513186052	NFATC2;FOS;JUN	0.00257430567518519
31	CORUM:4976	SVIP-p97/VCP-DERL1 complex	11	0.000598469092859821	VCP	0.00259726235221586
32	CORUM:1054	ESR1-RELA-BCL3-NCOA3 complex	21	5.4519240518116e-06	NCOA3;ESR1;RELA	3.71600467580533e-05
33	CORUM:1223	H2AX complex, isolated from cells without IR exposure	63	0.000300284536795976	HIST1H4E;SUPT16H;HIST3H2BB;HIST1H4I;SSRP1;HIST1H4H;NPM1;HIST4H4;PABPC1;HNRNPR;HIST1H4F;HIST1H4L;EIF3L;CALM2;CALM1;HIST1H4D;HIST1H4J;CALM3;H2AFX;HIST1H4K;HSPA5;HIST1H4B	0.00148273831280146
34	CORUM:335	p54(nrb)-PSF-matrin3 complex	14	0.00058854513186052	MATR3;SFPQ;NONO	0.00257430567518519
35	CORUM:58	SMRT complex	17	0.000466566633272021	NCOR2;TBL1XR1;TBL1X	0.00217796440993788
36	CORUM:2510	ZAP70-CRKL-WIPF1-WAS complex	17	0.000466566633272021	WIPF1;ZAP70;CRKL;WAS	0.00217796440993788
37	CORUM:2535	SLP-76-Cbl-Grb2-Shc complex, Fc receptor gamma-R1 stimulated	17	0.000466566633272021	LCP2;CBL;GRB2;SHC1	0.00217796440993788
38	CORUM:6043	DISC-FEZ1-F-actin complex	21	5.4519240518116e-06	ACTG1;ACTB;FEZ1;DISC1	3.71600467580533e-05
39	CORUM:310	Cell cycle kinase complex CDC2	22	0.000556219185673321	CCND1;CDKN1A;CCNB1;CDK1;CCNB2	0.00251203054993114
40	CORUM:3082	DGCR8 multiprotein complex	49	1.26960830403798e-09	ILF3;DHX9;HNRNPU;NCL;FUS;DDX5;HNRNPH1;DDX17;HNRNPR;DGCR8;HSPA5	1.53319002802847e-08
41	CORUM:930	Scrib-beta-PIX-GIT1 complex	13	0.00173179532999347	ARHGEF7;SCRIB;GIT1	0.00665752460769118
42	CORUM:2534	Cbl-SLP-76-Grb2 complex, Fc receptor gamma-R1 stimulated	16	5.62039918282409e-05	LCP2;CBL;GRB2	0.000315366843036241
43	CORUM:5449	Splicing-associated factors complex	28	4.65237628754396e-08	SRRM1;RNPS1;RBM8A;DEK;ALYREF	4.6989000504194e-07
44	CORUM:2564	p21(ras)GAP-Fyn-Lyn-Yes complex, thrombin stimulated	16	0.00124890932898341	LYN;FYN;YES1;RASA1	0.0050640082646006
45	CORUM:5713	SH3P2/OSTF1-CBL-SRC complex	10	0.0020747559036939	SRC;CBL	0.00778734394933758
46	CORUM:5234	IKBKB-CDC37-KIAA1967-HSP90AB1-HSP90AA1 complex	23	1.61884328466239e-05	HSP90AB1;HSP90AA1;IKBKB;CDC37;KIAA1967	0.000102189482344313
47	GO:0000931	gamma-tubulin large complex	18	0.00203054372522283	BRCA1;TUBGCP6;TUBGCP5	0.00671491730849948
48	GO:0046543	development of secondary female sexual characteristics	31	5.4253031752387e-08	MED1;NCOA3;STAT5B;CAT	2.774884757961e-07
49	GO:0032557	pyrimidine ribonucleotide binding	13	0.00173179532999347	HSP90AB1;UGP2;MTPAP	0.00580943149035608
50	GO:0030529	ribonucleoprotein complex	831	0.000135898210563428	SRRM2;SRRM1;PRPF4B;BRCA1;ACTG1;NFATC2;HSPA8;UTP14A;GTF3C1;MPHOSPH10;RBM14;CNOT1;CASP8;ARFGEF1;DDX3X;LARP7;HNRNPA2B1;HNRNPM;RBMX;ATXN2;SF3B2;PRPF38B;ILF3;HNRNPU;UPF1;DHX9;ACTN4;EFTUD2;NCL;CSDA;PA2G4;LARP4;PNN;WAC;RBMXL1;RPS6KA3;FXR1;PUM2;RPS6;NOP56;HNRNPF;ABCF1;CPSF6;SF3B1;TGS1;DYRK2;ZCCHC8;ACTB;RPL10L;RRP1B;DKC1;RSL1D1;GCN1L1;IGF2BP1;HNRNPH1;DDX5;TTF2;DAP3;NPM1;SYNCRIP;SND1;PRPF3;SRP68;ZFP36;PRPF…	0.000524186847781698
51	GO:0043299	leukocyte degranulation	78	0.000560193172668532	KIT;LYN;HCK;PLD2;GAB2;SYK;STXBP2;BCR;MYO1F;LAT2;PIK3CG;LAT;FGR;PRAM1;HMOX1;YWHAZ;PIK3CD;CCR2;PDPK1;MS4A2;RAB27A;CPLX2	0.00200400774514321
52	GO:0071772	response to BMP stimulus	10	0.0020747559036939	GATA3;GATA6	0.00680797544595897
53	GO:0090239	regulation of histone H4 acetylation	16	0.00124890932898341	BRCA1;CTBP1;ARRB1	0.00425386916549574
54	GO:0071837	HMG box domain binding	25	0.000359098628671353	GATA3;MEF2A;SP1;PAX6;MEF2C	0.00131387519457728
55	GO:0002553	histamine secretion by mast cell	11	0.000598469092859821	LYN;YWHAZ	0.0021149539159502
56	GO:0070423	nucleotide-binding oligomerization domain containing signaling pathway	72	2.44346291159149e-05	UBC;CASP8;TNFAIP3;MAP3K7;TLR4;TAB2;NFKBIA;XIAP;TAB1;RELA;UBB;RIPK2;IRAK1;IKBKB;UBA52;MAP2K6;ITCH;RPS27A	0.000102018955524736
57	GO:0030224	monocyte differentiation	68	7.32343278435938e-09	ACIN1;MED1;MYH9;MEF2A;MYC;CSF1R;THOC5;SP3;HOXA7;MEF2C;JUN;IFI16;PIR;PPARG;PDE2A;IRF7	3.9586467585525e-08
58	GO:0030890	positive regulation of B cell proliferation	54	0.00118489503594215	NFATC2;MEF2A;CARD11;TLR4;CDKN1A;PTPRC;IRS2;SASH3;CD74;TCF3;MEF2C;NCKAP1L;GPR183;VAV3;ADA	0.00406405478098818
59	GO:0070851	growth factor receptor binding	111	0.000155048536593557	ERBB4;PDGFRA;LYN;GATA3;ATXN2;MS4A1;JAK2;PDGFRB;TNK2;GRB2;FER;VAV2;IRAK4;FRS2;TRIP6;ERAP1;PTPRJ;SDCBP;IRAK1;FRS3;SLC9A3R1;SHC1;TXLNA;ITGA5;LIME1;VAV3;FGF2;IL6;IL1A;ITGB3;FGF10;IL12B;ADAM17	0.000593630777533016
60	GO:0045616	regulation of keratinocyte differentiation	41	0.00041679184221538	MED1;NCOA3;TP63;ROCK1;HOXA7;TRIM16;VDR;OVOL2;KRT84;KRT36;MSX2;ROCK2	0.00151544408022049
61	GO:0031593	polyubiquitin binding	61	0.00199483872031744	VCP;RNF169;UIMC1;TAB2;RAD23A;FAM175B;AGAP3;DZIP3;BAG6;BRE;SQSTM1;DNAJB2;RAD18;HDAC6;AGL;ZFAND6;UBQLN4;UBXN1;SHARPIN;RNF168;ZRANB3	0.00661562349987125
62	GO:0030911	TPR domain binding	21	0.000127815482496471	HSP90AB1;HSP90AA1;STUB1;PDE2A	0.000493827728600586
63	GO:0000976	transcription regulatory region sequence-specific DNA binding	177	0.000239998107333873	CREBBP;EP300;GATA3;ESR1;SMARCA4;STAT5B;MEF2A;STAT1;SP1;GATA1;MEF2D;ATF2;TFAP2B;SMAD3;PER1;TFAP2A;SP3;CDX2;NFATC1;NFKB1;HNRNPK;CC2D1A;KLF4;SMAD1;FLI1;ESRRB;SOX9;SMAD4;LMO2;ESR2;SRF;RBPJL;TCF4;PAX6;T;GATA4;MYOCD;EGR1;HLX;MEF2C;FOXA2;CLOCK;ZNF750;REST;TFAP2C;DLX3;JUN;SOX4;BCL11B;SOX3;ETS2;IRF7;GATA2;TBX5;DLX2;SOX11;NR1H4;CC2D1B;NKX3-1;GATA6;CREB1	0.00089676919095604
64	GO:0070664	negative regulation of leukocyte proliferation	72	0.00054860760487012	LYN;ATM;ERBB2;DLG1;TNFAIP3;CBLB;BTN2A2;LILRB1;GSTP1;PTPN6;NDFIP1;RC3H1;LILRB2;ITCH;PDE5A;SOX11;CD274;SPN;CTLA4	0.00197088445249987
65	GO:0051817	modification of morphology or physiology of other organism involved in symbiotic interaction	74	0.00280087801404115	EP300;SMARCA4;TARDBP;INSR;TLR4;ALB;SP1;HMGA2;BCL2L11;PCCA;TFAP4;CPSF4;SMARCB1;LEF1;EIF2AK2;AQP1;HDAC1;TAF11;NCF1;REST;C9;BAD;JUN	0.00911361110783852
66	GO:0072215	regulation of metanephros development	33	0.000195659453717933	BASP1;MYC;STAT1;WT1;PDGFRB;RET;EGR1	0.000738497549290165
67	GO:0031396	regulation of protein ubiquitination	334	1.42084438725585e-08	PTEN;LRRK2;UBR5;ANAPC1;BRCA1;PTK2;TRIP12;TOPORS;PRKCG;UBC;TNFAIP3;DAXX;LIMK1;PTK2B;FANCI;BUB1B;MAD2L1;CDK1;PSMB6;PSMD1;CDC20;CCNB1;FGFR3;PSME4;CDC16;UBB;BCL10;CDK5;AVPR2;N4BP1;AIMP2;PLK1;RIPK2;PINK1;BUB3;STUB1;AXIN1;PSMD11;UBA52;CDC23;HSPBP1;RPS27A;PSMC4;CCDC23;PSMB4;MAPK15;NDFIP1;UFL1;PSMD4;ANAPC5;PSMD14;TGFBR1;GTPBP4;PSMC6;DNAJB2;PIN1;PSMA2;PAXIP1;PSMB1;NDFIP2;DISC1;PSMA6;HSPA5;UBQLN1;RASD2;PSM…	7.54464321643149e-08
68	GO:0002221	pattern recognition receptor signaling pathway	223	6.29564245573386e-05	BTK;LYN;CASP8;UBC;MEF2A;TNFAIP3;MAPK7;MAP2K4;MAP3K7;RPS6KA3;ZC3HAV1;TLR4;MAPK8;RIPK1;TAB2;IRAK3;PRKCE;CDK1;NFKBIA;ATF2;XIAP;TAB1;NFKB2;UBB;BCL10;IRAK4;MAP2K3;ATF1;ELK1;LY96;RELA;MAPK9;RIPK2;NFKB1;RPS6KA2;FOS;IRAK1;MAPK14;UBA52;RPS27A;MAP2K2;RPS6KA5;ITCH;DDX58;MAPK1;NR1D1;MAP2K1;IKBKB;MAPKAPK3;MEF2C;MAP2K6;MAPK11;HSPD1;IRF4;CLEC7A;JUN;IRF3;RPS6KA1;MAPK3;MAP2K7;DUSP3;MAPK10;S100A14;IRF7;DUSP6;MAP3K…	0.000250937091723626
69	GO:0032109	positive regulation of response to nutrient levels	29	0.000657289735751345	LARP1;SUPT5H;WAC;ULK1;BECN1;ATG7	0.00231579699337118
70	GO:0032993	protein-DNA complex	374	2.24272100997388e-34	CTNNB1;HIST1H1B;HIST1H1E;HIST1H1C;EP300;HIST1H2BD;HIST1H1A;HIST2H2BE;HIST1H2BH;HIST1H4E;HIST1H2BC;HIST1H3C;HIST1H2AM;MPHOSPH8;HIST1H4I;HIST1H1D;JUP;XRCC6;HIST3H2BB;HIST1H1T;HIST1H2BK;SP1;RPA2;RPA1;HIST1H3A;HIST1H2BO;HIST1H4H;HIST1H2AC;HIST1H2BM;HP1BP3;HIST1H2BG;HMGA2;HIST1H3I;HIST2H2BF;POLA1;HIST4H4;H3F3A;HIST1H2BN;HIST1H3H;KAT6A;HIST1H3J;HIST1H2BB;HIST1H3D;HIST1H2BL;HIST1H3E;HIST1H2BJ;HIST3H3;HI…	2.87086773241024e-33
71	GO:0034135	regulation of toll-like receptor 2 signaling pathway	16	0.00124890932898341	LYN;TNFAIP3	0.00425386916549574
72	GO:0032736	positive regulation of interleukin-13 production	10	0.0020747559036939	GATA3;RARA	0.00680797544595897
73	GO:0032753	positive regulation of interleukin-4 production	25	3.5439704732471e-05	GATA3;PRKCQ;CD3E;SASH3;PRKCZ;RARA	0.000145746958694571
74	GO:0046622	positive regulation of organ growth	32	0.000404612366702935	BASP1;CSDA;WT1;PROX1;SASH3;YAP1;HLX;RAG2	0.00147288384582213
75	GO:0006334	nucleosome assembly	301	1.13900145460247e-15	HIST1H1B;HIST1H1E;HIST1H1C;HIST1H2BD;CASC5;HIST1H1A;HIST2H2BE;CHAF1A;RSF1;HIST1H2BH;HIST1H4E;HIST1H2BC;MIS18BP1;HIST1H3C;HIST1H2AM;HIST1H4I;HIST1H1D;HIST3H2BB;HIST1H1T;HIST1H2BK;NPM1;HIST1H3A;HIST1H2BO;BRD2;HIST1H4H;HIST1H2AC;MCM2;HIST1H2BM;HP1BP3;HIST1H2BG;HIST1H3I;HIST2H2BF;HIST4H4;H3F3A;CENPQ;HIST1H2BN;HIST1H3H;KAT6A;HIST1H3J;HIST1H2BB;HIST1H3D;HIST1H2BL;HIST1H3E;HIST1H2BJ;HIST3H3;HIST1H3G;HIS…	8.2409585057767e-15
76	GO:0031442	positive regulation of mRNA 3'-end processing	27	4.68220469364893e-06	LEO1;CDC73;ZFP36;CCNB1;PAF1;NCBP1	2.06695715490831e-05
77	GO:0032703	negative regulation of interleukin-2 production	19	0.000846590404449318	GATA3;TNFAIP3;HDAC7;KAT5	0.00294379700711313
78	GO:0043243	positive regulation of protein complex disassembly	38	0.000679846163371585	NES;CFL1;PLEK;TRPV4;EIF5A;STMN2;MGEA5;EIF5A2;DSTN;KATNB1	0.00239345915997726
79	GO:0002224	toll-like receptor signaling pathway	200	0.000122832285803763	BTK;LYN;UBC;TNFAIP3;MEF2A;MAPK7;MAP2K4;RPS6KA3;MAP3K7;TLR4;IRAK3;MAPK8;RIPK1;TAB2;PRKCE;CDK1;NFKBIA;ATF2;TAB1;MAP2K3;ATF1;ELK1;LY96;NFKB2;RELA;UBB;MAPK9;RIPK2;NFKB1;BCL10;RPS6KA2;IRAK4;FOS;MAPK1;IRAK1;MAPK14;NR1D1;MAP2K1;IKBKB;UBA52;RPS27A;MAPKAPK3;MAP2K2;MEF2C;RPS6KA5;MAPK11;MAP2K6;HSPD1;DUSP6;IRF4;MAP3K1;PDPK1;NR1H3;NFKBIL1;IKBKE;GFI1;JUN;IRF3;MAPK3;RPS6KA1;MAP2K7;DUSP3;MAPK10;S100A14;CREB1;IRF7	0.000476352089640145
80	GO:0034142	toll-like receptor 4 signaling pathway	187	4.35529397029973e-08	BTK;LYN;UBC;TNFAIP3;MEF2A;MAPK7;MAP2K4;RPS6KA3;MAP3K7;TLR4;MAPK8;RIPK1;TAB2;CDK1;PRKCE;NFKBIA;ATF2;TAB1;MAP2K3;ATF1;ELK1;LY96;NFKB2;RELA;UBB;MAPK9;RIPK2;NFKB1;RPS6KA2;IRAK4;FOS;MAPK1;IRAK1;MAPK14;NR1D1;MAP2K1;IKBKB;UBA52;RPS27A;MAPKAPK3;MAP2K2;MEF2C;RPS6KA5;MAP2K6;MAPK11;DUSP6;MAP3K1;NR1H3;IKBKE;JUN;IRF3;RPS6KA1;MAPK3;MAP2K7;DUSP3;MAPK10;S100A14;CREB1;IRF7	2.23866434138021e-07
81	GO:0032435	negative regulation of proteasomal ubiquitin-dependent protein catabolic process	38	2.69057546966837e-05	HSP90AB1;WAC;TLK2;MAD2L1;TAF9;BAG6;N4BP1;USP44;UBXN1	0.000111536800719927
82	GO:0034243	regulation of transcription elongation from RNA polymerase II promoter	41	1.71264066855956e-05	LEO1;CDC73;SUPT5H;EZH2;CTR9;BRD4;PAF1;AXIN1;RTF1;EAPP;MAP2K1	7.20871652678705e-05
83	GO:0046628	positive regulation of insulin receptor signaling pathway	17	0.000466566633272021	IRS1;PRKCZ	0.00168851823513086
84	GO:0008274	gamma-tubulin ring complex	18	0.00203054372522283	BRCA1;TUBGCP6;TUBGCP5	0.00671491730849948
85	GO:0051085	chaperone mediated protein folding requiring cofactor	24	9.22607849896584e-05	HSPA8;HSPH1;DNAJB1;CD74	0.000362317006033977
86	GO:0042180	cellular ketone metabolic process	284	0.000393459104266985	CTNNB1;IRS1;BRCA1;NCOR2;GATA3;STAT5B;PLA2G4A;FOXO1;PRKAB1;PRKCE;PROX1;PSMB6;PSMD1;FGFR4;HNF4A;EIF2AK3;PSME4;IRS2;PRKAA2;CLK2;STK11;PRKAG2;ACSL1;AKR1C2;PRKAA1;CPT2;AKT2;CBR1;MTOR;SREBF1;CYP19A1;ANXA1;PSMD11;AVPR1A;ANKRD26;PSMC4;PSMB4;FABP1;PSMD4;PSMD14;PSMC6;AKR1C3;PSMA2;PSMB1;PSMA6;REST;CPT1A;PPARGC1A;SCP2;PSMD9;STARD3;PSMD3;PSMB8;PRKAB2;PSME2;PDK1;PDK3;CAV1;PDHB;DLD;PSMA7;PSMB2;SCAP;TWIST1;PSMA1…	0.00143452480151175
87	GO:0031109	microtubule polymerization or depolymerization	131	1.63951940440092e-11	KIF2B;MAP1B;APC;MAPT;SKA3;CLIP1;CLASP2;CCNB1;SLAIN2;CDKN1B;TRPV4;CLASP1;ARHGEF2;KIF2C;FGF13;PSRC1;STMN2;CKAP2;MAPRE1;KIF18A;CLIP3;KATNB1;FKBP4;CAV1;HDAC6;SKA1;TPPP	9.98606622850469e-11
88	GO:0048255	mRNA stabilization	61	0.000286523866622992	ELAVL1;DHX9;TARDBP;HNRNPU;IGF2BP1;SYNCRIP;APOBEC1;ZFP36;PABPC1;YBX1;MAPK14;HNRNPD;AXIN2;RBM38;E2F1;SLC11A1;YBX2;CIRBP	0.00106421519053793
89	GO:0045086	positive regulation of interleukin-2 biosynthetic process	29	0.00300405914447085	STAT5B;PRKCQ;CARD11;CD3E;CD28;IRF4;IL1A;CD4	0.00970694423277525
90	GO:0005126	cytokine receptor binding	162	0.00310129254336329	PIK3R1;NES;GATA3;CASP8;STAT3;TGFBR2;RIPK1;STAT1;USP15;JAK2;SMAD3;PLCG1;TYK2;GRB2;PXDN;SMAD2;IRAK4;TRAP1;FRS2;MADD;TRIP6;IRAK1;SPRED2;IFNB1;ITCH;ERAP1;PRL;SDCBP;TGFBR1;BRE;ITGA5;TGFBRAP1;FEM1B;TGFBR3;IL1A;CCR2;IFNA13;NGF;ADAM17;S100A14;SHC1;SIVA1;EPO;DNAJA3;IL6;OSM;CASP8AP2;GH1;LIFR;ITGB3;IL12B;DAB2IP;FADD	0.00996928085946964
91	GO:0034501	protein localization to kinetochore	26	1.31156311860066e-05	CASC5;CHAMP1;BUB1B;CDK1;AURKB;ZW10	5.58868619215341e-05
92	GO:0045657	positive regulation of monocyte differentiation	13	0.00173179532999347	ACIN1;JUN	0.00580943149035608
93	GO:0010508	positive regulation of autophagy	78	9.06137203221968e-14	LRRK2;LARP1;MTDH;SUPT5H;WAC;PIK3CB;ULK1;UVRAG;PRKAA2;PRKAA1;BAD;ATG14;PIM2;BECN1;ATG7	6.1279336696847e-13
94	GO:0034138	toll-like receptor 3 signaling pathway	154	8.77317591546573e-06	UBC;TNFAIP3;MEF2A;MAPK7;MAP2K4;RPS6KA3;MAP3K7;TLR4;MAPK8;RIPK1;TAB2;CDK1;NFKBIA;ATF2;TAB1;MAP2K3;ATF1;ELK1;LY96;NFKB2;RELA;UBB;MAPK9;RIPK2;NFKB1;RPS6KA2;FOS;MAPK1;IRAK1;MAPK14;MAP2K1;IKBKB;UBA52;RPS27A;MAPKAPK3;MAP2K2;MEF2C;RPS6KA5;MAPK11;MAP2K6;DUSP6;IKBKE;JUN;IRF3;RPS6KA1;MAPK3;MAP2K7;DUSP3;MAPK10;CREB1;IRF7	3.79560010938835e-05
95	GO:0002507	tolerance induction	44	1.63171938500324e-07	LYN;CBLB;TNFAIP3;TGFBR2;IRAK3;CD3E;C3AR1;LILRB2;ITCH	8.03274852025633e-07
96	GO:0009620	response to fungus	42	0.000845446698016534	PIK3R1;TLR4;SYK;BCL10;S100A8;NCF1;CLEC7A;HTN1;MPO;DCD	0.00294379700711313
97	GO:0060011	Sertoli cell proliferation	11	0.000598469092859821	ESR1;BAX	0.0021149539159502
98	GO:0000786	nucleosome	242	1.07744718851004e-17	HIST1H1B;HIST1H1E;HIST1H1C;HIST1H2BD;HIST1H1A;HIST2H2BE;HIST1H2BH;HIST1H4E;HIST1H2BC;HIST1H3C;HIST1H2AM;MPHOSPH8;HIST1H4I;HIST1H1D;HIST1H1T;HIST3H2BB;HIST1H2BK;HIST1H4H;HIST1H2AC;HIST1H2BM;HP1BP3;HIST1H2BG;HIST1H3A;HIST1H2BO;HIST1H3I;HIST2H2BF;HIST1H3E;HIST1H2BJ;HIST4H4;H3F3A;HIST1H2BN;HIST1H3H;HIST3H3;KAT6A;HIST1H3J;HIST1H2BB;HIST1H3D;HIST1H2BL;HIST1H3G;HIST1H4F;HIST1H4L;TCF3;HIST1H2AL;HIST2H2AB…	8.43758852918074e-17
99	GO:0043124	negative regulation of I-kappaB kinase/NF-kappaB cascade	55	0.000237436138265927	ESR1;CASP8;TNFAIP3;STAT1;NFKBIA;TLE1;RHOC;GSTP1;TRIP6;OTUD7B;G3BP2;PSMD10;DNAJA3;DAB2IP;IL1RL1;ZMYND11	0.000888264701927006
100	GO:0002755	MyD88-dependent toll-like receptor signaling pathway	162	3.9501484552958e-06	BTK;UBC;MEF2A;MAPK7;MAP2K4;RPS6KA3;MAP3K7;TLR4;IRAK3;MAPK8;TAB2;CDK1;NFKBIA;ATF2;TAB1;MAP2K3;ATF1;ELK1;LY96;NFKB2;RELA;UBB;MAPK9;RIPK2;NFKB1;RPS6KA2;IRAK4;FOS;MAPK1;IRAK1;MAPK14;MAP2K1;IKBKB;UBA52;RPS27A;MAPKAPK3;MAP2K2;MEF2C;RPS6KA5;MAPK11;MAP2K6;HSPD1;DUSP6;MAP3K1;JUN;MAPK3;RPS6KA1;MAP2K7;DUSP3;MAPK10;CREB1;IRF7	1.7571089954607e-05
101	GO:0000152	nuclear ubiquitin ligase complex	49	4.40908188561691e-05	BRCA1;ANAPC1;BARD1;BUB1B;CDC16;BRE;ANAPC5;CDC23;ANAPC10;ANAPC2	0.000178955723397491
102	GO:0031730	CCR5 chemokine receptor binding	22	8.42101907934881e-12	NES;STAT3	5.20049548048056e-11
103	GO:0045091	regulation of retroviral genome replication	14	0.00058854513186052	TOP2A;HMGA2;APOBEC3G	0.00209257996329957
104	GO:0005876	spindle microtubule	102	7.57524547976813e-07	NUMA1;NCOR1;SKA3;KIF4A;CLASP2;NUSAP1;CDK1;KNTC1;CDC16;TBL1XR1;PLK1;AURKA;CLASP1;SPAG5;TBL1X;PRC1;CALM2;CUL3;KIF18A;CALM1;TUBGCP3;BIRC5;POLB;CALM3;ZW10;SKA1;TUBG1	3.54030655095081e-06
105	GO:0045309	protein phosphorylated amino acid binding	51	0.00186923706731881	PTPN3;CBLB;ZAP70;CBL;SAMSN1;GRB2;YWHAB;PTPN6;CRK;FGR;YWHAE;MAPK1;SHC1;PIN1;MAPK3;NEDD4;PTPN5	0.00622789425468142
106	GO:0046782	regulation of viral transcription	120	0.000210363147960457	POLR2A;EP300;SMARCA4;RSF1;TARDBP;SUPT5H;SSRP1;ELL;SP1;SUPT16H;CDK7;CTDP1;HMGA2;POLR2C;GTF2F1;TFAP4;TCEB3;POLR2B;SMARCB1;LEF1;MNAT1;IFNB1;ERCC3;NCBP1;TAF11;MAP3K1;SP100;REST;TCEB1;GTF2F2;TCEA1;HDAC1;NCBP2;PFN1;IFITM3;JUN;CCNH;POLR2F	0.000792710948582088
107	GO:0002218	activation of innate immune response	234	3.98092006114624e-05	BTK;LYN;HCK;CASP8;UBC;MEF2A;TNFAIP3;MAPK7;MAP2K4;MAP3K7;RPS6KA3;TLR4;ZC3HAV1;MAPK8;RIPK1;TAB2;IRAK3;PRKCE;CDK1;NFKBIA;ATF2;XIAP;TAB1;NFKB2;UBB;BCL10;IRAK4;MAP2K3;ATF1;ELK1;LY96;RELA;MAPK9;RIPK2;NFKB1;RPS6KA2;FOS;IRAK1;MAPK14;UBA52;RPS27A;MAP2K2;RPS6KA5;ITCH;DDX58;MAPK1;NR1D1;MAP2K1;IKBKB;MAPKAPK3;MEF2C;MAPK11;MAP2K6;HSPD1;IRF4;IFI16;CLEC7A;ADAM8;JUN;IRF3;RPS6KA1;MAPK3;MAP2K7;DUSP3;MAPK10;S100A14;…	0.000162497564826201
108	GO:0034623	cellular macromolecular complex disassembly	313	4.99802340140598e-05	KIF2B;MAP1B;NES;APC;SPTBN1;SMARCA4;LIMA1;SMARCC2;SPTAN1;CLASP2;UPF1;SPTA1;BAZ1B;ADD1;CFL1;SUPT16H;MICAL3;RPS6;ARID1A;VIL1;CCNB1;SYNJ1;PLEK;ARID2;TRIOBP;ADD2;RPL23A;RPL18A;TRPV4;RPLP0;RPS4X;RPS3;RPS5;ARHGEF2;SPTBN2;RPS29;KIF2C;RPL5;CLASP1;RPL31;RPS11;SMARCB1;CKAP2;FGF13;MICAL2;UBA52;SPTB;RPS27A;STMN2;RPL30;RPL18;KIF18A;RPS13;EIF5A2;EIF5A;MICAL1;RPL4;RPL10;SMARCD3;RPS2;AKAP5;RPLP1;NFE2;KIF5B;RDX;RP…	0.00020163021678659
109	GO:0070091	glucagon secretion	23	4.47084162326881e-07	IRS1;PASK;IL6;CARTPT	2.1235358352315e-06
110	GO:0000380	alternative mRNA splicing, via spliceosome	58	3.94114064963478e-07	TRA2B;HNRNPM;RBMX;CDK13;DDX5;RSRC1;HNRNPA1;SFPQ;MYOD1;PTBP1;RBM5;SLU7;RBM25;NSRP1	1.88346101097162e-06
111	GO:0031143	pseudopodium	32	0.00182424340958703	ACTN2;ACTN4;RAF1;ACTN1;MYOZ1;MAPK1;MAPK3;LDB3;ARRB1	0.00608015891771872
112	GO:0048020	CCR chemokine receptor binding	23	2.81835246163689e-09	NES;STAT3;CCR2	1.55042659917321e-08
113	GO:0005853	eukaryotic translation elongation factor 1 complex	20	0.000336551034962287	EEF1A1;EEF1D;EEF1A2;EEF1B2	0.00123477129717069
114	GO:0005176	ErbB-2 class receptor binding	17	1.59022401652617e-05	ERBB2IP;CDK5;NRG1	6.71467947893402e-05
115	GO:0031400	negative regulation of protein modification process	538	9.15257490432145e-08	PTEN;UBR5;APC;BRCA1;ANAPC1;ABL1;LYN;TRIP12;PRKCG;DNMT3B;UBC;G6PD;TNFAIP3;NOC2L;BCOR;MAPK8IP1;INSR;YWHAG;KIRREL;NF1;IRAK3;LIMK1;IGF1R;PRKCD;SPRY2;PAK2;BUB1B;MAD2L1;PSMD1;CCNB1;MET;CDKN1A;MECP2;DNMT1;SMAD3;PDCD4;TRIM27;LATS1;PSMB6;SAMSN1;CDC20;PEBP1;HNF4A;GMFB;EPHA1;PTPRC;CDC16;PPP1R1B;INPPL1;DUSP19;UBB;LATS2;CDK5;N4BP1;PLK1;TFAP4;CDKN1B;BDKRB2;PRKAG2;TSC2;DUSP9;TP73;GSTP1;RGS14;YWHAB;HEXIM1;XDH;BU…	4.59551969468597e-07
116	GO:0001806	type IV hypersensitivity	10	0.0020747559036939	GATA3;SPN	0.00680797544595897
117	GO:0008584	male gonad development	143	0.00130828103498516	KIT;PDGFRA;GATA3;ESR1;CSDE1;CCND1;AR;CSDA;CTNNA1;WT1;GATA1;HMGA2;MET;BCL2L11;ARID5B;PRKACG;ZFP42;SDC1;BAX;DMRT2;NCOA4;CYP19A1;SOX9;HMGB2;GATA4;TEX11;AKR1C3;INHBA;MAP7;SFRP2;CITED2;TFAP2C;AHSG;FNDC3A;INHA;RARA;SF1;SOX3;BIK;NKX3-1;GATA6;MEA1;WNT4;HMGCS1	0.00443986560998788
118	GO:0006396	RNA processing	1085	1.01679969869437e-12	SRRM2;TNKS1BP1;SON;SRRM1;PRPF4B;EIF4B;PHRF1;TRA2B;CDK12;HSPA8;POLR2A;UTP14A;KIAA1429;TRA2A;NOLC1;LEO1;MPHOSPH10;THOC2;SRSF11;CNOT1;BRDT;BUD13;SRRT;LARP7;HNRNPA2B1;ZFC3H1;INTS1;HNRNPM;SUPT5H;NOP2;SMC1A;TARDBP;CDC73;RBMX;BARD1;SF3B2;PRPF38B;SCAF11;HNRNPU;DHX9;ZNF638;NOL8;RBM10;CDK13;EFTUD2;PA2G4;SETX;FTSJ3;PNN;ZC3H14;RBMXL1;INTS3;AFF2;RPS6;NOP56;HNRNPF;SRSF6;CPSF6;SF3B1;TGS1;PPIG;ZCCHC8;WT1;PDCD11;…	6.59857687474432e-12
119	GO:0016281	eukaryotic translation initiation factor 4F complex	29	0.000101095952091633	EIF4B;EIF4G1;EIF4G3;EIF4H;EIF4E;EIF4A2	0.000395016007355106
120	GO:0001782	B cell homeostasis	41	0.00148706086415221	LYN;MEF2A;TNFAIP3;BCL2L11;BCL10;CD74;MEF2C;IKBKB;BAX;PIK3CD;NCKAP1L;ADA	0.0050337523403685
121	GO:0042382	paraspeckles	23	0.000231101474108462	HNRNPM;CPSF6;PSPC1;SFPQ;NONO;NUDT21	0.00086560877701638
122	GO:0032984	macromolecular complex disassembly	320	5.43457332350569e-05	KIF2B;MAP1B;NES;APC;SPTBN1;SMARCA4;LIMA1;SMARCC2;SPTAN1;CLASP2;UPF1;SPTA1;BAZ1B;ADD1;CFL1;SUPT16H;MICAL3;RPS6;ARID1A;IRAK3;VIL1;CCNB1;SYNJ1;PLEK;ARID2;TRIOBP;ADD2;RPL23A;RPL18A;TRPV4;RPLP0;RPS4X;RPS3;RPS5;ARHGEF2;SPTBN2;RPS29;KIF2C;RPL5;CLASP1;RPL31;RPS11;SMARCB1;CKAP2;MGEA5;FGF13;MICAL2;UBA52;SPTB;RPS27A;STMN2;RPL30;RPL18;KIF18A;RPS13;EIF5A2;EIF5A;MICAL1;RPL4;RPL10;SMARCD3;RPS2;AKAP5;RPLP1;NFE2;…	0.000219051854678847
123	GO:0002441	histamine secretion involved in inflammatory response	11	0.000598469092859821	LYN;YWHAZ	0.0021149539159502
124	GO:0032945	negative regulation of mononuclear cell proliferation	62	0.00303737155783193	LYN;ATM;ERBB2;DLG1;CBLB;BTN2A2;LILRB1;PTPN6;NDFIP1;RC3H1;LILRB2;ITCH;PDE5A;CD274;SOX11;SPN;CTLA4	0.00980438709644467
125	GO:0050686	negative regulation of mRNA processing	29	0.00300405914447085	BARD1;RBMX;SRSF6;SRSF4;U2AF2;PTBP1;SRSF9	0.00970694423277525
126	GO:0003680	AT DNA binding	24	9.22607849896584e-05	MLL;MEF2A;HMGA2;MEF2C;HMGA1	0.000362317006033977
127	GO:0071773	cellular response to BMP stimulus	10	0.0020747559036939	GATA3;GATA6	0.00680797544595897
128	GO:0043489	RNA stabilization	61	0.000286523866622992	ELAVL1;DHX9;TARDBP;HNRNPU;IGF2BP1;SYNCRIP;APOBEC1;ZFP36;PABPC1;YBX1;MAPK14;HNRNPD;AXIN2;RBM38;E2F1;SLC11A1;YBX2;CIRBP	0.00106421519053793
129	GO:0006458	'de novo' protein folding	126	1.89867597459785e-08	TUBA3C;ACTG1;HSPA8;TUBA4A;TUBA1A;TUBA3D;HSPH1;ACTB;DNAJB1;CCT3;TUBA1B;UGGT1;TUBB3;TUBA3E;HSPA14;TUBA1C;CCT2;CD74;TBCA;TBCB;TUBB2A;HSPD1;MC1R;TCP1;CCT4;TUBB6;TBCC;TUBB4A;TUBB2B;CCT5;CCT7;TUBB1	9.97393540432773e-08
130	GO:0043230	extracellular organelle	28	2.55998218872847e-05	HSPA8;RBMX;ALDOA;TFRC;AQP1;SLC2A4;PROM2	0.000106502116146253
131	GO:0060751	branch elongation involved in mammary gland duct branching	22	1.33433197147898e-08	MED1;ESR1;TFAP2C	7.09334834125077e-08
132	GO:0060049	regulation of protein glycosylation	16	0.00124890932898341	ARFGEF1;ADNP;MGEA5;TINF2	0.00425386916549574
133	GO:0048026	positive regulation of mRNA splicing, via spliceosome	19	2.27226808741761e-09	TRA2B;RBMX	1.25893378755319e-08
134	GO:0070062	extracellular vesicular exosome	27	4.68220469364893e-06	HSPA8;RBMX;ALDOA;TFRC;AQP1;SLC2A4	2.06695715490831e-05
135	GO:0043044	ATP-dependent chromatin remodeling	93	0.000364874706370293	CASC5;SMARCAD1;MIS18BP1;HIST1H4E;RSF1;BAZ1B;HIST1H4I;HIST1H4H;NPM1;SMARCA1;NASP;HIST4H4;CHD8;CENPQ;HIST1H4F;HIST1H4L;CENPK;RBBP7;HJURP;HIST1H4J;HIST1H4D;MLF1IP;SMARCA5;HIST1H4B;CENPI;ITGB3BP;RUVBL1;OIP5;HIST1H4K;CENPN	0.00133239317737647
136	GO:0032154	cleavage furrow	79	0.000363628285915914	MYH9;MYH10;RHOA;RACGAP1;NDE1;PKN2;SSH1;PITPNM1;ECT2;MASTL;RHOC;PKN1;SEPT2;MYLK;ITGB1;PLK4;SEPT7;PLEKHG6;PSTPIP1;SEPT6;RAB11A;RDX	0.0013288831358629
137	GO:0009395	phospholipid catabolic process	54	0.00305573371185802	PLCG2;PLA2G4A;PLD2;PLD1;PRKCD;PLCG1;PRDX6;LDLR;SMPD4;SCARB1;PLA2G4D;PLA2G4C;PLA2G4F;DRD1	0.00984699397713828
138	GO:0043488	regulation of mRNA stability	72	0.002851278352872	ELAVL1;DHX9;TARDBP;HNRNPU;IGF2BP1;SYNCRIP;APOBEC1;ZFP36;BRF1;PABPC1;YBX1;HNRNPD;SERBP1;AXIN2;MAPK14;RC3H1;SLC11A1;APEX1;YBX2;CIRBP;ZFP36L2;RBM38;ZFP36L1;E2F1	0.00924210885927451
139	GO:0010676	positive regulation of cellular carbohydrate metabolic process	67	0.00083799351476346	IRS1;FOXO1;INSR;DYRK2;PRKCE;HRH1;HNF4A;SORBS1;AKT2;IRS2;PRKAA2;PRKAA1;STK11;HMGB1;PHKG2;PPARGC1A	0.00292481706519876
140	GO:0070092	regulation of glucagon secretion	22	1.33433197147898e-08	IRS1;PASK;CARTPT	7.09334834125077e-08
141	GO:0065010	extracellular membrane-bounded organelle	28	2.55998218872847e-05	HSPA8;RBMX;ALDOA;TFRC;AQP1;SLC2A4;PROM2	0.000106502116146253
142	GO:0045089	positive regulation of innate immune response	252	0.00112446818607232	BTK;LYN;HCK;STAT5B;CASP8;UBC;MEF2A;TNFAIP3;MAPK7;MAP2K4;MAP3K7;RPS6KA3;TLR4;ZC3HAV1;MAPK8;RIPK1;TAB2;IRAK3;PRKCE;CDK1;NFKBIA;ATF2;XIAP;TAB1;NFKB2;UBB;BCL10;IRAK4;MAP2K3;ATF1;ELK1;LY96;RELA;PVRL2;MAPK9;RIPK2;NFKB1;RPS6KA2;FOS;IRAK1;MAPK14;IFNB1;UBA52;RPS27A;MAP2K2;RPS6KA5;ITCH;DDX58;CD226;MAPK1;NR1D1;MAP2K1;IKBKB;MAPKAPK3;MEF2C;MAP2K6;MAPK11;HSPD1;IRF4;IFI16;CLEC7A;ADAM8;JUN;IRF3;CD1D;MAPK3;RPS6KA…	0.00386675978819481
143	GO:0050792	regulation of viral reproduction	163	0.000902377183154789	POLR2A;EP300;SMARCA4;TOP2A;RSF1;TARDBP;SUPT5H;ZC3HAV1;SSRP1;ELL;SP1;SUPT16H;PROX1;CDK7;CTDP1;DDX5;HMGA2;RAD23A;POLR2C;GTF2F1;TFAP4;TCEB3;POLR2B;SMARCB1;CD28;APOBEC3G;LEF1;PPIA;MNAT1;VAPB;IFNB1;ADAR;ERCC3;SRPK1;NCBP1;TAF11;MAVS;MAP3K1;IFI16;SP100;REST;ADARB1;TCEB1;GTF2F2;TCEA1;OAS1;MX1;HDAC1;NCBP2;PFN1;IFITM3;JUN;CCNH;POLR2F;BST2;SRPK2	0.00313077176836168
144	GO:0032200	telomere organization	140	0.00180577238408032	TNKS1BP1;BLM;HIST1H4E;MYC;HIST1H4I;XRCC6;DKC1;HIST1H4H;RPA2;LIG1;PINX1;MRE11A;RPA1;POLA1;NBN;HIST4H4;HIST3H3;DCLRE1C;HIST1H4F;HIST1H4L;SMC5;POLD3;XRCC5;HIST1H4J;SMG6;RFC1;TNKS;HIST1H4D;RAD50;HIST1H4B;RTEL1;POLA2;TERF2IP;DCLRE1B;FBXO4;HIST1H4K;WRN;PML;TINF2;WRAP53;RPA3;POLD1;POLE;PRIM1	0.00603153865492633
145	GO:0046640	regulation of alpha-beta T cell proliferation	44	5.89257694968761e-05	BLM;CBLB;ZAP70;SYK;CD3E;PTPRC;RIPK2;CD28;ITCH;IL12B;CCR2	0.000235475662925124
146	GO:0043484	regulation of RNA splicing	106	0.000972356349966979	SON;TRA2B;BRDT;RBMX;HNRNPF;AFF2;SRSF6;HNRNPH1;SRSF4;DDX5;CLK2;U2AF2;AKT2;MYOD1;RBM5;SNRNP70;RPS13;SRRM4;PTBP1;SRPK1;CWC22;RBM20;SRSF9;RBM25;KHDRBS3;RBM38;PTBP2;NSRP1;SRPK2	0.00336479347394811
147	GO:2000756	regulation of peptidyl-lysine acetylation	62	0.000492482520797415	CTCF;BRCA1;NOC2L;MECP2;CTBP1;MYOCD;SNAI2;RPS6KA5;SET;BRD7;SOX4;PAXIP1;MAPK3;GATA2;TWIST1;PPARGC1A;CHEK1;RPS6KA4;TAF7;ARRB1	0.0017795442463401
148	GO:0010565	regulation of cellular ketone metabolic process	266	3.76837949826945e-05	CTNNB1;IRS1;BRCA1;NCOR2;GATA3;PLA2G4A;FOXO1;PRKAB1;PRKCE;PROX1;PSMB6;PSMD1;FGFR4;HNF4A;EIF2AK3;PSME4;IRS2;PRKAA2;CLK2;STK11;PRKAG2;ACSL1;PRKAA1;CPT2;AKT2;MTOR;SREBF1;ANXA1;PSMD11;AVPR1A;ANKRD26;PSMC4;PSMB4;FABP1;PSMD4;PSMD14;PSMC6;AKR1C3;PSMA2;PSMB1;PSMA6;CPT1A;REST;PPARGC1A;PSMD9;PSMD3;PSMB8;PRKAB2;PSME2;PDK1;PDK3;CAV1;DLD;PDHB;PSMA7;PSMB2;SCAP;TWIST1;PSMA1;PSMD10;PPARG;CPT1B;NR1H3;SIK1;FBP1;PSM…	0.000154362762832409
149	GO:0032000	positive regulation of fatty acid beta-oxidation	26	0.00106936801344174	IRS1;IRS2;AKT2;FABP1;TWIST1;CPT1A;ABCD2	0.0036881719160857
150	GO:0031110	regulation of microtubule polymerization or depolymerization	101	1.1603678597797e-07	MAP1B;APC;MAPT;SKA3;CLIP1;CLASP2;CCNB1;SLAIN2;TRPV4;CDKN1B;CLASP1;ARHGEF2;FGF13;PSRC1;STMN2;CKAP2;MAPRE1;CLIP3;KATNB1;FKBP4;CAV1;HDAC6;SKA1	5.80744795128198e-07
151	GO:0032106	positive regulation of response to extracellular stimulus	29	0.000657289735751345	LARP1;SUPT5H;WAC;ULK1;BECN1;ATG7	0.00231579699337118
152	GO:0001772	immunological synapse	46	7.13368529112532e-05	MYH9;DLG1;PRKCQ;ZAP70;CD3E;LCK;BCL10;CORO1A;LAT;PTPRJ;DUSP3	0.000282407872676282
153	GO:0000381	regulation of alternative mRNA splicing, via spliceosome	32	0.00182424340958703	TRA2B;RBMX;DDX5;MYOD1;PTBP1;RBM5;RBM25;NSRP1	0.00608015891771872
154	GO:0035065	regulation of histone acetylation	61	9.22095763279752e-05	CTCF;BRCA1;NOC2L;MECP2;CTBP1;MYOCD;SNAI2;RPS6KA5;SET;BRD7;PAXIP1;MAPK3;GATA2;TWIST1;PPARGC1A;CHEK1;RPS6KA4;TAF7;ARRB1	0.000362317006033977
155	GO:0034508	centromere complex assembly	103	2.86894686288065e-05	CENPF;CASC5;MIS18BP1;HIST1H4E;CENPC1;RSF1;HIST1H4I;HIST1H4H;CENPT;NPM1;HIST4H4;CENPQ;HIST1H4F;RB1;HIST1H4L;CENPK;CENPE;SENP6;HELLS;RBBP7;HJURP;HIST1H4D;HIST1H4J;MLF1IP;SMARCA5;HIST1H4B;CENPI;ITGB3BP;RUVBL1;OIP5;HIST1H4K;CENPN	0.000118772615793802
156	GO:0050672	negative regulation of lymphocyte proliferation	62	0.00303737155783193	LYN;ATM;ERBB2;DLG1;CBLB;BTN2A2;LILRB1;PTPN6;NDFIP1;RC3H1;LILRB2;ITCH;PDE5A;CD274;SOX11;SPN;CTLA4	0.00980438709644467
157	GO:0060421	positive regulation of heart growth	17	0.000466566633272021	BASP1;WT1;PROX1	0.00168851823513086
158	GO:0002756	MyD88-independent toll-like receptor signaling pathway	151	1.14380285572157e-06	UBC;MEF2A;MAPK7;MAP2K4;RPS6KA3;MAP3K7;TLR4;MAPK8;RIPK1;TAB2;PRKCE;CDK1;NFKBIA;ATF2;TAB1;MAP2K3;ATF1;ELK1;LY96;NFKB2;RELA;UBB;MAPK9;RIPK2;NFKB1;RPS6KA2;FOS;MAPK1;IRAK1;MAPK14;MAP2K1;IKBKB;UBA52;RPS27A;MAPKAPK3;MAP2K2;MEF2C;RPS6KA5;MAP2K6;MAPK11;DUSP6;IKBKE;JUN;IRF3;MAPK3;RPS6KA1;MAP2K7;DUSP3;MAPK10;CREB1;IRF7	5.2951310543812e-06
159	GO:0031440	regulation of mRNA 3'-end processing	36	1.39817582796395e-07	LEO1;CDC73;BARD1;CCNB1;ZFP36;PAF1;AHCYL1;NCBP1	6.95282846360517e-07
160	GO:2001013	epithelial cell proliferation involved in renal tubule morphogenesis	15	0.000187505566249942	MEF2A;MTSS1;MEF2C	0.000709405638396336
161	GO:1900077	negative regulation of cellular response to insulin stimulus	56	0.000135826488838783	IRS1;GRB10;PRKCQ;PRKCD;PRKCB;RELA;INPPL1;PID1;PRKCA;PTPRF;PRKCZ;GSK3A;KANK1;PTPN1;RPS6KB1;AHSG	0.000524127142645392
162	GO:0034728	nucleosome organization	374	4.30635015130499e-23	CTCF;HIST1H1B;HIST1H1E;HIST1H1C;HIST1H2BD;CASC5;SMARCA4;SMARCC2;BRDT;HIST1H1A;HIST2H2BE;CHAF1A;RSF1;HIST1H2BH;HIST1H4E;HIST1H2BC;MIS18BP1;HIST1H3C;BAZ1B;HIST1H2AM;HIST1H4I;HIST1H1D;HIST3H2BB;SUPT16H;HIST1H1T;ARID1A;HIST1H2BK;NPM1;HIST1H3A;HIST1H2BO;BRD2;ARID2;HIST1H4H;HIST1H2AC;MCM2;HIST1H2BM;HP1BP3;HIST1H2BG;HIST1H3I;HIST2H2BF;HIST4H4;H3F3A;CENPQ;HIST1H2BN;HIST1H3H;KAT6A;HIST1H3J;HIST1H2BB;HIST1…	4.03325397588053e-22
163	GO:0001106	RNA polymerase II transcription corepressor activity	45	2.94068608574465e-05	ZMYND8;SIN3A;TLE1;TFAP2B;TFAP2A;NFIB;HDGF;URI1;CTBP1;RBBP8;HDAC1;TCERG1;SOX3;PHF12	0.000121580539632007
164	GO:0010907	positive regulation of glucose metabolic process	59	0.000271428066438237	IRS1;FOXO1;INSR;DYRK2;HNF4A;PRKAA2;SORBS1;AKT2;IRS2;PRKAA1;STK11;HMGB1;PHKG2;PPARGC1A	0.00100975574895726
165	GO:0046931	pore complex assembly	16	0.00124890932898341	AHCTF1;TMEM48;BAD	0.00425386916549574
166	GO:0043241	protein complex disassembly	275	0.000853222246438872	KIF2B;MAP1B;NES;APC;SPTBN1;LIMA1;SPTAN1;CLASP2;UPF1;SPTA1;ADD1;CFL1;MICAL3;RPS6;IRAK3;VIL1;CCNB1;SYNJ1;PLEK;TRIOBP;ADD2;RPL23A;RPL18A;TRPV4;RPLP0;RPS4X;RPS3;RPS5;ARHGEF2;SPTBN2;RPS29;KIF2C;RPL5;CLASP1;RPL31;RPS11;CKAP2;MGEA5;FGF13;MICAL2;UBA52;SPTB;RPS27A;STMN2;RPL30;RPL18;KIF18A;RPS13;EIF5A2;EIF5A;MICAL1;RPL4;RPL10;RPS2;AKAP5;RPLP1;RDX;RPL19;GSN;RPL6;RPL36;RPS14;NRG1;RPLP2;RPL27;TWF2;RPL26L1;RPL…	0.00296243595922647
167	GO:0045088	regulation of innate immune response	339	3.01238999589743e-05	PTPN11;MED1;BTK;HSP90AB1;LYN;HCK;STAT5B;CASP8;UBC;MEF2A;TNFAIP3;MAPK7;MAP2K4;MAP3K7;RPS6KA3;TLR4;ZC3HAV1;MAPK8;RIPK1;TAB2;STAT1;IRAK3;PRKCE;CDK1;NFKBIA;STAT2;ATF2;JAK2;XIAP;SAMHD1;TYK2;TAB1;NFKB2;UBB;BCL10;IRAK4;MYO1F;MAP2K3;ATF1;ELK1;LY96;LILRB1;RELA;PVRL2;MAPK9;RIPK2;NFKB1;RPS6KA2;FOS;IRAK1;MAPK14;IFNB1;UBA52;FGR;RPS27A;TRAFD1;MAP2K2;RPS6KA5;ITCH;PTPN22;ERAP1;DDX58;CD226;MAPK1;NR1D1;PTPN6;MAP2K…	0.000124379540858521
168	GO:0032663	regulation of interleukin-2 production	73	0.000131168237441464	GATA3;STAT5B;TNFAIP3;MAP3K7;PRKD2;PRKCQ;CARD11;TRIM27;CD3E;RIPK2;SASH3;CD34;CD28;HDAC7;IRF4;IL1A;CCR2;CD4;KAT5	0.000506571406845007
169	GO:0045861	negative regulation of proteolysis	79	2.85444181702916e-09	PIK3R1;HSP90AB1;PTPN3;TLK2;WAC;MAD2L1;IDE;N4BP1;TAF9;BAG6;UBXN1;SERPINE2;USP44;TIMP3;NR1H3;HDAC6;SERPINB10;DNAJC1	1.56750402433086e-08
170	GO:0001046	core promoter sequence-specific DNA binding	73	1.4005039867194e-05	GATA3;ESR1;STAT5B;MEF2A;STAT1;SP1;TFAP2B;TFAP2A;SP3;SMAD1;ESR2;SOX9;MYOCD;MEF2C;PAX6;SOX4;SOX3;GATA6;ZNF750;REST;SOX11;IRF7	5.94863110858618e-05
171	GO:2001021	negative regulation of response to DNA damage stimulus	57	1.28594227973248e-07	UBR5;TRIP12;RNF169;DYRK1A;HMGA2;RPS3;CD74;MDM2;SNAI2;SNAI1;CD44;TWIST1;PSMD10	6.41182242098821e-07
172	GO:0071824	protein-DNA complex subunit organization	416	9.01949810433717e-24	HIST1H1B;CENPF;HIST1H1E;HIST1H1C;EP300;HIST1H2BD;CASC5;SMARCA4;SMARCC2;HIST1H1A;HIST2H2BE;CHAF1A;RSF1;HIST1H2BH;HIST1H4E;HIST1H2BC;MIS18BP1;CENPC1;HIST1H3C;BAZ1B;HIST1H2AM;HIST1H4I;HIST1H1D;HIST3H2BB;SUPT16H;HIST1H1T;ARID1A;HIST1H2BK;AHR;RPA2;RPA1;NPM1;HIST1H3A;HIST1H2BO;BRD2;CENPT;ARID2;HIST1H4H;HIST1H2AC;CAND1;MCM2;HIST1H2BM;HP1BP3;HIST1H2BG;ATF7IP;HIST1H3I;HIST2H2BF;HIST4H4;H3F3A;CENPQ;HIST1H2…	8.64739741093807e-23
173	GO:0060750	epithelial cell proliferation involved in mammary gland duct elongation	22	1.33433197147898e-08	MED1;ESR1;TFAP2C	7.09334834125077e-08
174	GO:0051781	positive regulation of cell division	93	1.59739979788522e-08	APC;PKP4;CDC25B;FGFR2;IGF1R;RHOA;RACGAP1;KIF23;PKN2;PRKCE;ECT2;CSPP1;YBX1;AURKB;CDC6;CAT;AURKC;IL1A;MACC1;NKX3-1;FGF2;OSM	8.45805040709792e-08
175	GO:0032786	positive regulation of DNA-dependent transcription, elongation	51	2.97166852777081e-07	LEO1;CDC73;SUPT5H;ELL;SUPT16H;ERCC6;CTR9;BRD4;EAPP;MAP2K1;PAF1;RTF1;HMGN1	1.42968399640145e-06
176	GO:0043624	cellular protein complex disassembly	268	0.000810684448665424	KIF2B;MAP1B;NES;APC;SPTBN1;LIMA1;SPTAN1;CLASP2;UPF1;SPTA1;ADD1;CFL1;MICAL3;RPS6;VIL1;CCNB1;SYNJ1;PLEK;TRIOBP;ADD2;RPL23A;RPL18A;TRPV4;RPLP0;RPS4X;RPS3;RPS5;ARHGEF2;SPTBN2;RPS29;KIF2C;RPL5;CLASP1;RPL31;RPS11;CKAP2;FGF13;MICAL2;UBA52;SPTB;RPS27A;STMN2;RPL30;RPL18;KIF18A;RPS13;EIF5A2;EIF5A;MICAL1;RPL4;RPL10;RPS2;AKAP5;RPLP1;RDX;RPL19;GSN;RPL6;RPL36;RPS14;NRG1;RPLP2;RPL27;TWF2;RPL26L1;RPL32;RPL22;RPS…	0.00283480989760341
177	GO:0070562	regulation of vitamin D receptor signaling pathway	17	1.59022401652617e-05	MED1;TRIM24;SNAI2	6.71467947893402e-05
178	GO:0085020	protein K6-linked ubiquitination	21	0.000127815482496471	BRCA1;BARD1;UBE2T	0.000493827728600586
179	GO:0050871	positive regulation of B cell activation	88	9.9490818825898e-05	BTK;NFATC2;STAT5B;MEF2A;CARD11;TLR4;SYK;CDKN1A;PTPRC;IRS2;TBX21;SASH3;CD74;STAT6;TCF3;CD28;MEF2C;PAXIP1;NCKAP1L;GPR183;VAV3;BAD;ADA;IL6	0.000389233812190824
180	GO:0030185	nitric oxide transport	10	0.0020747559036939	HBB;AQP1	0.00680797544595897
181	GO:0035861	site of double-strand break	28	4.65237628754396e-08	VCP;RNF169;SMARCAD1;RNF168	2.38873248614998e-07
182	GO:0034144	negative regulation of toll-like receptor 4 signaling pathway	18	4.25966708240884e-06	LYN;TNFAIP3;NR1D1	1.88399798485847e-05
183	GO:0031269	pseudopodium assembly	24	0.000806076230485195	APC;CDC42EP4;CDC42EP1;CDC42EP2	0.00281975390086018
184	GO:0031616	spindle pole centrosome	21	0.00128443372045349	DLGAP5;NDE1;NPM1;AURKA;ROCK2	0.00436211291578208
185	GO:0065004	protein-DNA complex assembly	373	8.38661406511511e-21	HIST1H1B;CENPF;HIST1H1E;HIST1H1C;EP300;HIST1H2BD;CASC5;HIST1H1A;HIST2H2BE;CHAF1A;RSF1;HIST1H2BH;HIST1H4E;HIST1H2BC;MIS18BP1;CENPC1;HIST1H3C;HIST1H2AM;HIST1H4I;HIST1H1D;HIST3H2BB;HIST1H1T;HIST1H2BK;AHR;RPA2;RPA1;NPM1;HIST1H3A;HIST1H2BO;BRD2;CENPT;HIST1H4H;HIST1H2AC;CAND1;MCM2;HIST1H2BM;HP1BP3;HIST1H2BG;ATF7IP;HIST1H3I;HIST2H2BF;HIST4H4;H3F3A;CENPQ;HIST1H2BN;HIST1H3H;KAT6A;HIST1H3J;HIST1H2BB;HIST1H…	7.34538124744433e-20
186	GO:0046641	positive regulation of alpha-beta T cell proliferation	35	4.20982340436875e-05	BLM;ZAP70;SYK;CD3E;PTPRC;RIPK2;CD28;IL12B;CCR2	0.000171390757122378
187	GO:0050684	regulation of mRNA processing	86	3.67128346161447e-05	TRA2B;LEO1;CDC73;BARD1;RBMX;SRSF6;DDX5;CCNB1;SRSF4;ZFP36;U2AF2;MYOD1;PTBP1;RBM5;PAF1;AHCYL1;SRPK1;NCBP1;CWC22;RBM25;NSRP1;SRSF9;SRPK2	0.000150584025434794
188	GO:0032269	negative regulation of cellular protein metabolic process	681	1.31583592061302e-09	PTEN;PIK3R1;UBR5;APC;BRCA1;ANAPC1;ABL1;HSP90AB1;LYN;TRIP12;PRKCG;PTPN3;DNMT3B;DDX3X;UBC;G6PD;TNFAIP3;NOC2L;TLK2;BCOR;WAC;FXR1;MAPK8IP1;WT1;INSR;YWHAG;KIRREL;NF1;IRAK3;LIMK1;IGF1R;PRKCD;SPRY2;PAK2;IGF2BP1;BUB1B;MAD2L1;PSMD1;CCNB1;MET;CDKN1A;MECP2;DNMT1;SMAD3;PDCD4;TRIM27;IDE;LATS1;PSMB6;SAMSN1;CDC20;PEBP1;HNF4A;EIF2AK3;GMFB;EPHA1;PTPRC;CDC16;EIF2B5;PPP1R1B;INPPL1;DUSP19;UBB;LATS2;CDK5;FMR1;EIF2B1;…	7.4002866289636e-09
189	GO:0045655	regulation of monocyte differentiation	22	0.000556219185673321	ACIN1;MYC;HOXA7;JUN;IRF7	0.00199132024252389
190	GO:0050685	positive regulation of mRNA processing	46	1.26173848432837e-12	TRA2B;LEO1;CDC73;RBMX;CCNB1;ZFP36;PAF1;NCBP1	8.1371217546409e-12
191	GO:0000979	RNA polymerase II core promoter sequence-specific DNA binding	46	0.000986209392799144	GATA3;STAT5B;STAT1;SP1;TFAP2B;TFAP2A;SP3;SMAD1;PAX6;SOX3;GATA6;SOX11;IRF7	0.00341019863877374
192	GO:0070530	K63-linked polyubiquitin binding	23	0.000231101474108462	RNF169;UIMC1;TAB2;SQSTM1;RNF168;ZRANB3	0.00086560877701638
193	GO:0051233	spindle midzone	39	7.58330786876712e-05	PKP4;BUB1B;RACGAP1;CTDP1;PLK1;CDC6;AURKC;APP;CAMK2B	0.000299825396813919
194	GO:0002349	histamine production involved in inflammatory response	11	0.000598469092859821	LYN;YWHAZ	0.0021149539159502
195	GO:0007172	signal complex assembly	34	5.4187263055209e-08	PTK2;NCK1;SRC;PTK2B;CD3E;PXN;NCK2	2.774884757961e-07
196	GO:0045090	retroviral genome replication	23	1.61884328466239e-05	TOP2A;SUPT5H;HMGA2;APOBEC3G;SMARCB1	6.82624460170535e-05
197	GO:0055015	ventricular cardiac muscle cell development	35	4.20982340436875e-05	MEF2A;MYH10;LMNA;CCNB1;CDK1;PROX1;FHL2;MEF2C	0.000171390757122378
198	GO:0060068	vagina development	30	0.000314124997090055	NCOA3;ESR1;AXL;MERTK;ESR2;BAX	0.00116071802057186
199	GO:0031497	chromatin assembly	332	2.65157471447376e-18	CTCF;HIST1H1B;HIST1H1E;HIST1H1C;HIST1H2BD;CASC5;HIST1H1A;HIST2H2BE;CHAF1A;RSF1;HIST1H2BH;HIST1H4E;HIST1H2BC;MIS18BP1;HIST1H3C;HIST1H2AM;HIST1H4I;HIST1H1D;HIST3H2BB;HIST1H1T;HIST1H2BK;NPM1;HIST1H3A;HIST1H2BO;BRD2;HIST1H4H;HIST1H2AC;MCM2;HIST1H2BM;HP1BP3;HIST1H2BG;HMGA2;HIST1H3I;HIST2H2BF;HIST4H4;H3F3A;CENPQ;HIST1H2BN;HIST1H3H;KAT6A;HIST1H3J;HIST1H2BB;HIST1H3D;HIST1H2BL;HIST1H3E;HIST1H2BJ;HIST3H3;H…	2.10836388772876e-17
200	GO:0009266	response to temperature stimulus	162	3.47718769933228e-05	MKI67;LYN;FOXO1;PLA2G4A;CASP8;DNAJB4;DHX9;CSDA;EPHB1;PRKCQ;NFKBIA;PEBP1;HSPA4;CRNN;PKLR;HSF1;EIF2B5;TRPA1;MYOF;EIF2B1;CD34;FOS;RBM3;SLC12A5;RBBP7;TRPM8;P2RX3;NOS1;PPARG;CIRBP;DNAJA3;CETN1;NOS3;ADRB2;IL6;OSM;IL1A;EIF2B4;SOD1;PSIP1;RPS6KB1	0.000143190067035252
201	GO:0000307	cyclin-dependent protein kinase holoenzyme complex	42	0.00268531631602501	CDK12;CCND1;CDK13;CDKN1A;CDK5;CDK4;CCND3;BCCIP;CCNE1;CDK14;CDK6;CDK2	0.00875287259497623
202	GO:0001784	phosphotyrosine binding	42	0.000221929256173477	PTPN3;CBLB;CBL;ZAP70;SAMSN1;GRB2;FGR;PTPN6;MAPK1;SHC1;MAPK3;PTPN5	0.000834944989213013
203	GO:0051340	regulation of ligase activity	180	0.000507377232881869	PTEN;ANAPC1;TOPORS;UBC;LIMK1;BUB1B;MAD2L1;CDK1;PSMB6;PSMD1;CDC20;PSME4;CCNB1;CDC16;NHEJ1;PLK1;UBB;BUB3;AXIN1;PSMD11;PSMD4;ANAPC5;PSMD14;UBA52;CDC23;PSMC6;RPS27A;PSMC4;XRCC4;PSMB4;PIN1;PSMA2;PSMB1;PSMA1;PSMA6;USP44;PSMD10;PSMA5;PSMC1;PSMD9;FEM1B;ANAPC2;PSMD3;PSEN1;PSMB8;ANAPC10;PSME2;BAG5;CDK2;PSMC2;ZER1;UBE2D1;PSMA7;PSMB2;CUL1;FZR1	0.001826283674479
204	GO:0060020	Bergmann glial cell differentiation	13	3.91840915165362e-05	VIM;GFAP	0.000160016016144873
205	GO:0046697	decidualization	29	0.00300405914447085	PLA2G4A;SPP1;EPOR;STC2;SFRP4;VDR;BSG;CITED2	0.00970694423277525
206	GO:0003714	transcription corepressor activity	317	1.48928591071051e-06	CTCF;SPEN;ZMYND8;NCOR2;NCOR1;SMARCA4;PPP1R13L;DNMT3B;BASP1;BCOR;CSDA;NOC2L;SIN3A;ZNF281;NSD1;KLF12;TLE4;PROX1;TLE1;NPAT;L3MBTL2;MECP2;TFAP2B;DDX54;ATF7IP;HDAC9;TFAP2A;SRSF2;ENO1;TBL1X;LIMD1;TBL1XR1;ZEB1;CDX2;MBD1;TRIM28;NFIB;YWHAB;HDAC5;BCL11A;HDGF;DDIT3;YY1;SAP18;RCOR2;KDM5B;IFNB1;CTBP2;URI1;RBBP8;JAZF1;TRIM22;HDAC4;HIPK2;CBX4;YAF2;ATN1;CTBP1;GMNN;MXD1;ASXL1;NR1D1;SIN3B;TCF4;YAP1;TOB1;DR1;ARHGAP…	6.84351844275701e-06
207	GO:0071168	protein localization to chromatin	23	0.00174222796414676	RAD21;WAPAL;PLK1;RB1;CDCA5	0.00582555521990802
208	GO:0006333	chromatin assembly or disassembly	398	4.20063447537078e-23	CTCF;HIST1H1B;HIST1H1E;HIST1H1C;HIST1H2BD;CASC5;SMARCA4;SMARCC2;HIST1H1A;HIST2H2BE;CHAF1A;RSF1;HIST1H2BH;HIST1H4E;HIST1H2BC;MIS18BP1;TLK2;HIST1H3C;BAZ1B;HIST1H2AM;HIST1H4I;HIST1H1D;HIST3H2BB;SUPT16H;HIST1H1T;ARID1A;HIST1H2BK;NPM1;HIST1H3A;HIST1H2BO;TLK1;BRD2;ARID2;HIST1H4H;HIST1H2AC;MCM2;HIST1H2BM;HP1BP3;HIST1H2BG;HMGA2;HIST1H3I;HIRIP3;HIST2H2BF;HIST4H4;MTA2;H3F3A;CENPQ;HIST1H2BN;HIST1H3H;CHD3;KA…	3.93820047042055e-22
209	GO:0031933	telomeric heterochromatin	27	3.75812588708847e-12	TNKS1BP1;SIRT6	2.36315621739389e-11
210	GO:0008353	RNA polymerase II carboxy-terminal domain kinase activity	28	0.000229412147873122	CDK12;CDK13;CDK7;CDK1;ERCC3;MAPK1	0.000861705685622582
211	GO:0060397	JAK-STAT cascade involved in growth hormone signaling pathway	60	2.77358682310122e-06	IRS1;LYN;STAT5B;STAT3;STAT1;JAK2;IRS2;PTPN6;PRL;MAPK1;MAPK3;GH1;PTPN1;ADAM17	1.24624183242431e-05
212	GO:0016264	gap junction assembly	21	0.00128443372045349	PKP2;GJA1;CTNNA1	0.00436211291578208
213	GO:0016593	Cdc73/Paf1 complex	22	0.000556219185673321	LEO1;CDC73;CTR9;PAF1;RTF1	0.00199132024252389
214	GO:0019908	nuclear cyclin-dependent protein kinase holoenzyme complex	21	0.00128443372045349	CDK12;CDK13;CDK5;BCCIP	0.00436211291578208
215	GO:0000723	telomere maintenance	139	0.0014075555050428	TNKS1BP1;BLM;HIST1H4E;MYC;HIST1H4I;XRCC6;DKC1;HIST1H4H;RPA2;LIG1;PINX1;MRE11A;RPA1;POLA1;NBN;HIST4H4;HIST3H3;DCLRE1C;HIST1H4F;HIST1H4L;SMC5;POLD3;XRCC5;HIST1H4J;SMG6;RFC1;TNKS;HIST1H4D;RAD50;HIST1H4B;RTEL1;POLA2;TERF2IP;DCLRE1B;FBXO4;HIST1H4K;WRN;PML;TINF2;RPA3;POLD1;POLE;PRIM1	0.00476982172781595
216	GO:0033006	regulation of mast cell activation involved in immune response	38	0.00240919327144464	LYN;PLD2;GAB2;SYK;STXBP2;FER;HMOX1;FGR;MS4A2;PDPK1	0.00787763933213775
217	GO:0001939	female pronucleus	22	0.000556219185673321	RIF1;AKAP8;CBX1	0.00199132024252389
218	GO:0042379	chemokine receptor binding	26	0.000154220070457136	NES;STAT3;ITCH;CCR2;S100A14	0.000591187509909524
219	GO:0051084	'de novo' posttranslational protein folding	122	4.43430002072478e-09	TUBA3C;ACTG1;HSPA8;TUBA4A;TUBA1A;TUBA3D;HSPH1;ACTB;DNAJB1;CCT3;TUBA1B;UGGT1;TUBB3;TUBA3E;TUBA1C;CCT2;CD74;TBCA;TBCB;TUBB2A;MC1R;TCP1;CCT4;TUBB6;TBCC;TUBB4A;TUBB2B;CCT5;CCT7;TUBB1	2.42507288105248e-08
220	GO:0070561	vitamin D receptor signaling pathway	19	0.000846590404449318	MED1;TRIM24;SNAI2;VDR;CYP24A1	0.00294379700711313
221	GO:0090240	positive regulation of histone H4 acetylation	14	0.00058854513186052	BRCA1;ARRB1	0.00209257996329957
222	GO:0002758	innate immune response-activating signal transduction	232	1.35195277620729e-05	BTK;LYN;HCK;CASP8;UBC;MEF2A;TNFAIP3;MAPK7;MAP2K4;MAP3K7;RPS6KA3;ZC3HAV1;TLR4;MAPK8;RIPK1;TAB2;IRAK3;CDK1;PRKCE;NFKBIA;ATF2;XIAP;TAB1;NFKB2;UBB;BCL10;IRAK4;MAP2K3;ATF1;ELK1;LY96;RELA;MAPK9;RIPK2;NFKB1;RPS6KA2;FOS;IRAK1;MAPK14;UBA52;RPS27A;MAP2K2;RPS6KA5;ITCH;DDX58;MAPK1;NR1D1;MAP2K1;IKBKB;MAPKAPK3;MEF2C;MAPK11;MAP2K6;HSPD1;IRF4;CLEC7A;ADAM8;JUN;IRF3;MAPK3;RPS6KA1;MAP2K7;DUSP3;MAPK10;S100A14;IRF7;D…	5.75027289889355e-05
223	GO:0010494	cytoplasmic stress granule	53	0.00191202518436261	DDX3X;ATXN2;PUM2;IGF2BP1;ZFP36;CAPRIN1;PABPC1;YBX1;EIF4E;LSM14A;GRB7;DDX6;RC3H1;TIAL1;LIN28A;EIF2S1;PABPC4;CIRBP;STAU1	0.00635908732800682
224	GO:0070064	proline-rich region binding	38	0.00240919327144464	ABL1;BAIAP2L1;ITSN1;APBB1;ABI2;YAP1;CSK;SH3D19;BAIAP2;PFN1;WBP4;NEDD4	0.00787763933213775
225	GO:0002159	desmosome assembly	15	0.000187505566249942	PKP2;JUP;PRKCA	0.000709405638396336
226	GO:0035666	TRIF-dependent toll-like receptor signaling pathway	147	2.64732148409879e-06	UBC;MEF2A;MAPK7;MAP2K4;RPS6KA3;MAP3K7;TLR4;MAPK8;RIPK1;TAB2;CDK1;NFKBIA;ATF2;TAB1;MAP2K3;ATF1;ELK1;LY96;NFKB2;RELA;UBB;MAPK9;RIPK2;NFKB1;RPS6KA2;FOS;MAPK1;IRAK1;MAPK14;MAP2K1;IKBKB;UBA52;RPS27A;MAPKAPK3;MAP2K2;MEF2C;RPS6KA5;MAPK11;MAP2K6;DUSP6;IKBKE;JUN;IRF3;RPS6KA1;MAPK3;MAP2K7;DUSP3;MAPK10;CREB1;IRF7	1.19123075375744e-05
227	GO:0008023	transcription elongation factor complex	53	0.000218724293566256	LEO1;CDC73;SUPT5H;ELL;ERCC6;TTF2;TCEB3;IKBKAP;CTR9;PAF1;RTF1;ELP2;NUFIP1;ELP3;ELP4	0.000823885081545651
228	GO:0034261	negative regulation of Ras GTPase activity	20	0.000336551034962287	ARFGEF1;SPRY2;GMIP;SPRY1;DAB2IP	0.00123477129717069
229	GO:0016239	positive regulation of macroautophagy	29	0.000101095952091633	LARP1;SUPT5H;WAC;ULK1;BECN1;ATG7	0.000395016007355106
230	GO:0003723	RNA binding	1317	4.4269736735547e-10	SRRM2;SON;SPEN;SRRM1;UBR5;EIF4B;BRCA1;TRA2B;EEF1A1;RBM15;HTATSF1;LARP1;MATR3;TRA2A;NOLC1;SUPT6H;RBM14;THOC2;SRSF11;PABPC3;LARP4B;DDX3X;SLTM;LARP7;HNRNPA2B1;CSDE1;HNRNPM;MEF2A;NOP2;TARDBP;RBMX;ELAVL1;BARD1;SAFB2;ATXN2;EEF2K;ILF3;HNRNPU;UPF1;DHX9;ZNF638;EIF5B;NOL8;RBM10;EIF4ENIF1;NCL;CSDA;PA2G4;LARP4;CBX8;ZC3H14;RBMXL1;FXR1;AFF2;PUM2;NOP56;HNRNPF;EEF1D;SRSF6;ABCF1;CPSF6;PTRF;DHX30;HSP90B1;FUBP1;ZC3…	2.54189572790242e-09
231	GO:0045606	positive regulation of epidermal cell differentiation	26	1.31156311860066e-05	MED1;NCOA3;SFRP4;TRIM16;VDR	5.58868619215341e-05
232	GO:0035502	metanephric part of ureteric bud development	16	0.00124890932898341	BASP1;WT1;PKD2	0.00425386916549574
233	GO:0034110	regulation of homotypic cell-cell adhesion	36	0.000589992139999861	LYN;PRKCQ;PRKCD;SYK;LGALS1;PRKG1;PRKCA;MAP2K1;SERPINE2;CD44	0.00209452828672713
234	GO:0045618	positive regulation of keratinocyte differentiation	24	5.4164717158941e-06	MED1;NCOA3;TRIM16;VDR	2.37199717671133e-05
235	GO:0002513	tolerance induction to self antigen	14	8.99141640768356e-06	LYN;TGFBR2	3.87204295301308e-05
236	GO:0031663	lipopolysaccharide-mediated signaling pathway	69	0.000119912364946571	LYN;HCK;MTDH;TNFAIP3;TLR4;STAT1;PRKCE;NFKBIA;RIPK2;LY96;SCARB1;MAPK1;IRAK1;MAPK14;PRKCA;NFKBIL1;IRF3;MAPK3;NOS3	0.000465803805309337
237	REAC:176974	Unwinding of DNA	35	5.02398764205291e-06	MCM4;MCM7;MCM6;MCM2;MCM3;GINS4;MCM5;GINS2	3.73421602470235e-05
238	REAC:75098	Release from the NPC and Disassembly of the mRNP	36	0.000121813890329244	SRRM1;UPF3B;RNPS1;RBM8A;NFX1;NCBP1;EIF4E;NCBP2	0.000758763281663496
239	REAC:389958	Cooperation of Prefoldin and TriC/CCT in actin and tubulin folding	88	7.5870889873132e-10	TUBA3C;ACTG1;TUBA4A;TUBA1A;TUBA3D;ACTB;CCT3;TUBA1B;TUBA1C;TUBB3;TUBA3E;CCT2;TUBB2A;MC1R;TUBB2B;CCT5;CCT7;CCT4;TUBB6;TUBB1	7.62588660145287e-09
240	REAC:167148	TFIIS-mediated recovery of elongation from arrest	51	0.00186923706731881	POLR2A;SUPT5H;ELL;SUPT16H;SSRP1;CTDP1;GTF2F1;TCEB3;POLR2C;POLR2B;TCEB1;GTF2F2;TCEA1;POLR2F	0.00947472885984804
241	REAC:68919	Mcm10 associates with the pre-replicative complex, stabilizing Mcm2-7	37	5.79749183517407e-05	MCM4;MCM7;MCM6;MCM2;MCM3;CDC6;MCM10;MCM5	0.000392941113272909
242	REAC:69618	Mitotic Spindle Checkpoint	46	0.000289596456855007	ANAPC1;MAD1L1;BUB1B;MAD2L1;CDC20;CDC16;ANAPC5;CDC23;BUB3;ANAPC10;UBE2D1;ANAPC2	0.00174845096305975
243	REAC:389961	ADP is exchanged for ATP in the (ADP:CCT/TriC):tubulin complex	70	6.50624229641716e-08	TUBA3C;TUBA4A;TUBA1A;TUBA3D;CCT3;TUBA1B;TUBA1C;TUBB3;TUBA3E;CCT2;TUBB2A;MC1R;TUBB2B;CCT5;CCT7;CCT4;TUBB6;TUBB1	5.3284919547972e-07
244	REAC:167150	Resumption of elongation of HIV-1 transcript after recovery from pausing	51	0.00186923706731881	POLR2A;SUPT5H;ELL;SUPT16H;SSRP1;CTDP1;GTF2F1;TCEB3;POLR2C;POLR2B;TCEB1;GTF2F2;TCEA1;POLR2F	0.00947472885984804
245	REAC:74712	Dissociation of IRS-P from insulin receptor	31	4.35785150269621e-12	IRS1;DOK1;INSR;IRS2	5.24424442739428e-11
246	REAC:141437	Formation of the MCC complex	16	0.00124890932898341	BUB1B;MAD2L1;CDC20;BUB3	0.00667468460112279
247	REAC:74707	Binding of IRS to insulin receptor	31	4.35785150269621e-12	IRS1;DOK1;INSR;IRS2	5.24424442739428e-11
248	REAC:112395	Abortive termination of elongation after arrest	54	0.00118489503594215	POLR2A;SUPT5H;SUPT16H;ELL;SSRP1;CTDP1;GTF2F1;TCEB3;CCNT2;POLR2C;POLR2B;TCEB1;GTF2F2;TCEA1;POLR2F	0.00642969116129344
249	REAC:113414	7-14 nt. Backtracking of Pol II complex on the template leading to elongation arrest	54	0.00118489503594215	POLR2A;SUPT5H;SUPT16H;ELL;SSRP1;CTDP1;GTF2F1;TCEB3;CCNT2;POLR2C;POLR2B;TCEB1;GTF2F2;TCEA1;POLR2F	0.00642969116129344
250	REAC:167076	2-4 nt.backtracking of Pol II complex on the HIV-1 template leading to elongation pausing	51	0.00186923706731881	POLR2A;SUPT5H;ELL;SUPT16H;SSRP1;CTDP1;GTF2F1;TCEB3;POLR2C;POLR2B;TCEB1;GTF2F2;TCEA1;POLR2F	0.00947472885984804
251	REAC:68849	Mcm2-7 associates with the Cdt1:CDC6:ORC:origin complex, forming the pre-replicative complex (preRC)	35	4.20982340436875e-05	MCM4;MCM7;MCM6;MCM2;MCM3;CDC6;MCM5	0.000287535814761711
252	REAC:164952	The role of Nef in HIV-1 replication and disease pathogenesis	58	0.000454902096749439	HCK;DOCK2;ELMO1;PAK2;PACS1;AP1M1;AP2B1;AP1B1;LCK;FYN;ARF1;RAC1;CD28;CD247;AP2A2;AP2M1;AP2A1;CD4	0.0027004087555361
253	REAC:389970	Actin/tubulin:prefoldin complex associates with CCT/TriC	88	7.5870889873132e-10	TUBA3C;ACTG1;TUBA4A;TUBA1A;TUBA3D;ACTB;CCT3;TUBA1B;TUBA1C;TUBB3;TUBA3E;CCT2;TUBB2A;MC1R;TUBB2B;CCT5;CCT7;CCT4;TUBB6;TUBB1	7.62588660145287e-09
254	REAC:176942	Multiple proteins are localized at replication fork	35	3.89960710753873e-07	MCM4;MCM7;MCM6;MCM2;MCM3;GINS4;MCM5;GINS2	3.02561621633158e-06
255	REAC:75097	Transport of the export-competent complex through the NPC	34	9.20051814459075e-05	SRRM1;UPF3B;RNPS1;RBM8A;NFX1;NCBP1;NCBP2	0.000600579948257603
256	REAC:141299	Translocation of Cyclin D:Cdk4/6 complexes from the cytoplasm to the nucleus	17	0.000466566633272021	CCND1;CDKN1A;CDK4;CDKN1B	0.00274204775501065
257	REAC:389954	Hydrolysis of ATP and release of tubulin folding intermediate from CCT/TriC	70	6.50624229641716e-08	TUBA3C;TUBA4A;TUBA1A;TUBA3D;CCT3;TUBA1B;TUBA1C;TUBB3;TUBA3E;CCT2;TUBB2A;MC1R;TUBB2B;CCT5;CCT7;CCT4;TUBB6;TUBB1	5.3284919547972e-07
258	REAC:113411	2-4 nt.backtracking of Pol II complex on the template leading to elongation pausing	54	0.00118489503594215	POLR2A;SUPT5H;SUPT16H;ELL;SSRP1;CTDP1;GTF2F1;TCEB3;CCNT2;POLR2C;POLR2B;TCEB1;GTF2F2;TCEA1;POLR2F	0.00642969116129344
259	REAC:167282	2-4 nt.backtracking of Pol II complex on the HIV-1 template leading to elongation pausing	54	0.00118489503594215	POLR2A;SUPT5H;SUPT16H;ELL;SSRP1;CTDP1;GTF2F1;TCEB3;CCNT2;POLR2C;POLR2B;TCEB1;GTF2F2;TCEA1;POLR2F	0.00642969116129344
260	REAC:389974	Beta-tubulin:GTP:Cofactor D:alpha-tubulin:GTP:Cofactor E:Cofactor C-> Beta-tubulin:GDP :alpha-tubulin:GTP heterodimer +Cofactor E+ Cofactor D+ Cofactor C+ Pi	61	3.77987798614086e-08	TUBA3C;TUBA4A;TUBA1A;TUBA3D;TUBA1B;TUBA1C;TUBB3;TUBA3E;TUBB2A;MC1R;TBCC;TUBB2B;TUBB6;TUBB1	3.18409721784914e-07
261	REAC:68918	CDK and DDK associate with the Mcm10:pre-replicative complex	41	9.52006765325444e-05	MCM4;MCM7;MCM6;MCM2;MCM3;CDC6;CDC7;MCM10;MCM5;DBF4;CDK2	0.000605791355345579
262	REAC:167197	Separation of elongating HIV-1 transcript from template	51	0.00186923706731881	POLR2A;SUPT5H;ELL;SUPT16H;SSRP1;CTDP1;GTF2F1;TCEB3;POLR2C;POLR2B;TCEB1;GTF2F2;TCEA1;POLR2F	0.00947472885984804
263	REAC:140182	P450 Epoxidations	13	0.00173179532999347	CYP2E1;CYP3A4;CYP1A1	0.00901042923164252
264	REAC:167459	Abortive termination of HIV-1 elongation after arrest	51	0.00186923706731881	POLR2A;SUPT5H;ELL;SUPT16H;SSRP1;CTDP1;GTF2F1;TCEB3;POLR2C;POLR2B;TCEB1;GTF2F2;TCEA1;POLR2F	0.00947472885984804
265	REAC:390450	Folding of actin by CCT/TriC	28	0.00133275874442599	ACTG1;ACTB;CCT3;CCT2;CCT5;CCT7;CCT4	0.00705883299068736
266	REAC:68940	Cdt1 is displaced from the pre-replicative complex.	37	5.79749183517407e-05	MCM4;MCM7;MCM6;MCM2;MCM3;CDC6;MCM10;MCM5	0.000392941113272909
267	REAC:167292	Resumption of elongation of HIV-1 transcript after recovery from pausing	54	0.00118489503594215	POLR2A;SUPT5H;SUPT16H;ELL;SSRP1;CTDP1;GTF2F1;TCEB3;CCNT2;POLR2C;POLR2B;TCEB1;GTF2F2;TCEA1;POLR2F	0.00642969116129344
268	REAC:390453	Hydrolysis of ATP and release of folded actin from CCT/TriC	28	0.00133275874442599	ACTG1;ACTB;CCT3;CCT2;CCT5;CCT7;CCT4	0.00705883299068736
269	REAC:176318	Loading of claspin onto DNA during replication origin firing	46	1.4373068914103e-05	MCM4;MCM7;MCM6;CLSPN;MCM2;MCM3;CDC6;CDC7;MCM10;MCM5;DBF4;CDK2	0.000102524027859065
270	REAC:74711	Phosphorylation of IRS	31	4.35785150269621e-12	IRS1;DOK1;INSR;IRS2	5.24424442739428e-11
271	REAC:167243	Tat-mediated HIV-1 elongation arrest and recovery	51	0.00186923706731881	POLR2A;SUPT5H;ELL;SUPT16H;SSRP1;CTDP1;GTF2F1;TCEB3;POLR2C;POLR2B;TCEB1;GTF2F2;TCEA1;POLR2F	0.00947472885984804
272	REAC:167090	7-14 nt. Backtracking of Pol II complex on the HIV-1 template leading to elongation arrest	51	0.00186923706731881	POLR2A;SUPT5H;ELL;SUPT16H;SSRP1;CTDP1;GTF2F1;TCEB3;POLR2C;POLR2B;TCEB1;GTF2F2;TCEA1;POLR2F	0.00947472885984804
273	REAC:169901	(ARMS)Rap1-GTP binds and activates B-Raf	48	7.64900601438468e-16	BRAF;YWHAB;RAPGEF1;CRK;NTRK1;NGF;RAP1A	1.02508269995807e-14
274	REAC:68916	DNA Replication Factor A (RPA) associates with the pre-replicative complex at the origin	50	2.26515195058959e-05	MCM4;MCM7;MCM6;MCM2;RPA2;RPA1;CDC7;MCM10;MCM3;CDC6;DBF4;RPA3;MCM5;CDK2	0.000157139364729137
275	REAC:73857	RNA Polymerase II Transcription	150	0.00149403857347666	SRRM1;POLR2A;SRSF11;SUPT5H;SSRP1;ELL;SUPT16H;CDK7;RNPS1;PCF11;CTDP1;UPF3B;SRSF2;SRSF3;TAF9;POLR2C;U2AF2;PAPOLA;GTF2F1;CCNT2;TCEB3;CPSF7;RBM8A;CSTF3;POLR2B;CPSF1;NUDT21;MNAT1;TAF13;CDC40;TAF6;ERCC3;NFX1;TAF1;NCBP1;GTF2E1;TAF11;DHX38;GTF2B;TCEB1;GTF2F2;TAF4B;TCEA1;TAF4;SRSF5;NCBP2;CPSF2;CCNH;POLR2F	0.00788941563128419
276	REAC:68944	Orc1 is phosphorylated by cyclin A/CDK2	46	7.13368529112532e-05	MCM4;MCM7;MCM6;CDKN1A;MCM2;CDKN1B;MCM3;RB1;CDC6;MCM5;CDK2;FZR1	0.000481659896183232
277	REAC:69223	Phosphorylation of Cyclin D:Cdk4/6 complexes	24	0.000806076230485195	CCND1;CDKN1A;CDK7;CDKN1B;CDK4;MNAT1;CCNH	0.00462970406405295
278	REAC:113412	Pol II elongation complex moves on the template as transcript elongates	54	0.00118489503594215	POLR2A;SUPT5H;SUPT16H;ELL;SSRP1;CTDP1;GTF2F1;TCEB3;CCNT2;POLR2C;POLR2B;TCEB1;GTF2F2;TCEA1;POLR2F	0.00642969116129344
279	REAC:167288	TFIIS-mediated recovery of HIV-1 elongation from arrest	54	0.00118489503594215	POLR2A;SUPT5H;SUPT16H;ELL;SSRP1;CTDP1;GTF2F1;TCEB3;CCNT2;POLR2C;POLR2B;TCEB1;GTF2F2;TCEA1;POLR2F	0.00642969116129344
280	REAC:68917	Cdc45 associates with the pre-replicative complex at the origin	41	9.52006765325444e-05	MCM4;MCM7;MCM6;MCM2;MCM3;CDC6;CDC7;MCM10;MCM5;DBF4;CDK2	0.000605791355345579
281	REAC:389980	unfolded actin/tubulin associates with prefoldin	78	1.23601369540402e-12	TUBA3C;ACTG1;TUBA4A;TUBA1A;TUBA3D;ACTB;TUBA1B;TUBA1C;TUBB3;TUBA3E;TUBB2A;MC1R;TUBB2B;TUBB6;TUBB1	1.55071505473029e-11
282	REAC:112386	Pausing and recovery of elongation	54	0.00118489503594215	POLR2A;SUPT5H;SUPT16H;ELL;SSRP1;CTDP1;GTF2F1;TCEB3;CCNT2;POLR2C;POLR2B;TCEB1;GTF2F2;TCEA1;POLR2F	0.00642969116129344
283	REAC:390466	Chaperonin-mediated protein folding	88	4.23146190811956e-09	TUBA3C;ACTG1;TUBA4A;TUBA1A;TUBA3D;ACTB;CCT3;TUBA1B;TUBA1C;TUBB3;TUBA3E;CCT2;TUBB2A;MC1R;CCT5;TUBB2B;CCT7;CCT4;TUBB6;TUBB1	3.89867506013724e-08
284	REAC:170161	Dephosphorylation of cytoplasmic Cyclin B1:phospho-Cdc2 (Thr 14, Tyr 15) complexes by Cdc25 phosphatases	16	0.00124890932898341	CDC25B;CCNB1;CDC25C;CDC25A	0.00667468460112279
285	REAC:110011	Inhibitory effect of Grb10 on insulin signalling	12	0.00015906836992437	GRB10;INSR	0.000980459743540805
286	REAC:389964	Beta-tubulin:GTP:Cofactor D:alpha-tubulin:GTP:Cofactor E+ Cofactor C-> Beta-tubulin:GTP:Cofactor D:alpha-tubulin:GTP:Cofactor E:Cofactor C	61	3.77987798614086e-08	TUBA3C;TUBA4A;TUBA1A;TUBA3D;TUBA1B;TUBA1C;TUBB3;TUBA3E;TUBB2A;MC1R;TBCC;TUBB2B;TUBB6;TUBB1	3.18409721784914e-07
287	REAC:199929	ERK5 activates the transcription factor MEF2	15	0.000187505566249942	MEF2A;MAPK7;MEF2C	0.00113594981745256
288	REAC:167290	Pausing and recovery of HIV-1 elongation	54	0.00118489503594215	POLR2A;SUPT5H;SUPT16H;ELL;SSRP1;CTDP1;GTF2F1;TCEB3;CCNT2;POLR2C;POLR2B;TCEB1;GTF2F2;TCEA1;POLR2F	0.00642969116129344
289	REAC:167284	7-14 nt. Backtracking of Pol II complex on the HIV-1 template leading to elongation arrest	54	0.00118489503594215	POLR2A;SUPT5H;SUPT16H;ELL;SSRP1;CTDP1;GTF2F1;TCEB3;CCNT2;POLR2C;POLR2B;TCEB1;GTF2F2;TCEA1;POLR2F	0.00642969116129344
290	REAC:390459	Exchange of ADP for ATP in CCT/TriC:actin complex	28	0.00133275874442599	ACTG1;ACTB;CCT3;CCT2;CCT5;CCT7;CCT4	0.00705883299068736
291	REAC:391251	Protein folding	93	2.62738629056416e-07	TUBA3C;ACTG1;TUBA4A;TUBA1A;TUBA3D;ACTB;CCT3;TUBA1B;TUBB3;TUBA3E;TUBA1C;CCT2;TBCA;TBCB;TUBB2A;MC1R;CCT4;TUBB6;TBCC;CCT5;TUBB2B;CCT7;TUBB1	2.05656918053451e-06
292	REAC:170153	Dephosphorylation of nuclear Cyclin B1:phospho-Cdc2 (Thr 14, Tyr15) complexes by Cdc25 phosphatases	16	0.00124890932898341	CDC25B;CCNB1;CDC25C;CDC25A	0.00667468460112279
293	REAC:72103	Formation of pre-mRNPs	81	1.90490436535192e-05	POLR2A;HNRNPA2B1;HNRNPM;HNRNPU;RBMX;HNRNPF;HNRNPA1;HNRNPH1;HNRNPK;HNRNPC;HNRNPR;GTF2F1;POLR2C;PTBP1;HNRNPD;POLR2B;PCBP1;NCBP1;NCBP2;HNRNPH2;GTF2F2;POLR2F;HNRNPL	0.00013319272024931
294	REAC:167192	Pol II elongation complex moves on the HIV-1 template as transcript elongates	51	0.00186923706731881	POLR2A;SUPT5H;ELL;SUPT16H;SSRP1;CTDP1;GTF2F1;TCEB3;POLR2C;POLR2B;TCEB1;GTF2F2;TCEA1;POLR2F	0.00947472885984804
295	REAC:69213	Formation of Cyclin D:Cdk4/6 complexes	17	0.000466566633272021	CCND1;CDKN1A;CDK4;CDKN1B	0.00274204775501065
296	REAC:389977	Post-chaperonin tubulin folding pathway	65	7.58705611066981e-08	TUBA3C;TUBA4A;TUBA1A;TUBA3D;TUBA1B;TUBA1C;TUBB3;TUBA3E;TBCA;TBCB;TUBB2A;MC1R;TBCC;TUBB2B;TUBB6;TUBB1	6.0730779455995e-07
297	REAC:113429	Elongating transcript encounters a lesion in the template	54	0.00118489503594215	POLR2A;SUPT5H;SUPT16H;ELL;SSRP1;CTDP1;GTF2F1;TCEB3;CCNT2;POLR2C;POLR2B;TCEB1;GTF2F2;TCEA1;POLR2F	0.00642969116129344
298	REAC:112392	Resumption of elongation after recovery from pausing	54	0.00118489503594215	POLR2A;SUPT5H;SUPT16H;ELL;SSRP1;CTDP1;GTF2F1;TCEB3;CCNT2;POLR2C;POLR2B;TCEB1;GTF2F2;TCEA1;POLR2F	0.00642969116129344
299	REAC:167238	Pausing and recovery of Tat-mediated HIV-1 elongation	51	0.00186923706731881	POLR2A;SUPT5H;ELL;SUPT16H;SSRP1;CTDP1;GTF2F1;TCEB3;POLR2C;POLR2B;TCEB1;GTF2F2;TCEA1;POLR2F	0.00947472885984804
300	REAC:201629	Caspase-mediated cleavage of Tau	11	0.000598469092859821	MAPT	0.0034485075741662
301	REAC:112387	Elongation arrest and recovery	54	0.00118489503594215	POLR2A;SUPT5H;SUPT16H;ELL;SSRP1;CTDP1;GTF2F1;TCEB3;CCNT2;POLR2C;POLR2B;TCEB1;GTF2F2;TCEA1;POLR2F	0.00642969116129344
302	REAC:389960	Formation of tubulin folding intermediates by CCT/TriC	70	6.50624229641716e-08	TUBA3C;TUBA4A;TUBA1A;TUBA3D;CCT3;TUBA1B;TUBA1C;TUBB3;TUBA3E;CCT2;TUBB2A;MC1R;TUBB2B;CCT5;CCT7;CCT4;TUBB6;TUBB1	5.3284919547972e-07
303	REAC:162587	HIV Life Cycle	194	6.45855586551904e-06	RANBP2;TPR;POLR2A;NUP153;SUPT5H;NUP98;NUP214;POM121;SSRP1;XRCC6;ELL;NUP205;SUPT16H;CDK7;CXCR4;NUP93;CTDP1;NUP35;RAE1;TAF9;XPO1;POLR2C;NUP133;GTF2F1;NUP107;TCEB3;POLR2B;NUP188;PPIA;NUP155;MNAT1;TAF13;XRCC5;NUPL2;TAF6;ERCC3;TAF1;NUP50;NCBP1;GTF2E1;XRCC4;TAF11;NUP85;GTF2B;NUP88;TCEB1;NUP54;GTF2F2;TAF4B;TCEA1;NUP37;RANBP1;TAF4;NUPL1;NCBP2;HMGA1;CD4;CCNH;PSIP1;POLR2F	4.74074079921294e-05
304	REAC:68962	Activation of the pre-replicative complex	56	0.00121803764430135	MCM4;MCM7;MCM6;MCM2;RPA2;RPA1;POLA1;CDC7;MCM10;MCM3;CDC6;POLA2;DBF4;RPA3;MCM5;POLE;CDK2;PRIM1	0.00658932291366694
305	REAC:389976	Beta-tubulin:GTP:Cofactor D+alpha-tubulin:GTP:Cofactor E-> Beta-tubulin:GTP:Cofactor D:alpha-tubulin:GTP:Cofactor E	60	1.08386948333715e-08	TUBA3C;TUBA4A;TUBA1A;TUBA3D;TUBA1B;TUBA1C;TUBB3;TUBA3E;TUBB2A;TUBB2B;TUBB6;MC1R;TUBB1	9.68366220213846e-08
306	REAC:389957	Prefoldin mediated transfer of substrate to CCT/TriC	88	7.5870889873132e-10	TUBA3C;ACTG1;TUBA4A;TUBA1A;TUBA3D;ACTB;CCT3;TUBA1B;TUBA1C;TUBB3;TUBA3E;CCT2;TUBB2A;MC1R;TUBB2B;CCT5;CCT7;CCT4;TUBB6;TUBB1	7.62588660145287e-09
307	REAC:167287	HIV-1 elongation arrest and recovery	54	0.00118489503594215	POLR2A;SUPT5H;SUPT16H;ELL;SSRP1;CTDP1;GTF2F1;TCEB3;CCNT2;POLR2C;POLR2B;TCEB1;GTF2F2;TCEA1;POLR2F	0.00642969116129344
308	REAC:113413	TFIIS-mediated recovery of elongation from arrest	54	0.00118489503594215	POLR2A;SUPT5H;SUPT16H;ELL;SSRP1;CTDP1;GTF2F1;TCEB3;CCNT2;POLR2C;POLR2B;TCEB1;GTF2F2;TCEA1;POLR2F	0.00642969116129344
309	REAC:72647	Cap-bound mRNA is activated by helicases	25	0.000359098628671353	EIF4B;EIF4G1;EIF4H;EIF4E;EIF4A2	0.00213887365023442
310	REAC:112396	Separation of elongating transcript from template	54	0.00118489503594215	POLR2A;SUPT5H;SUPT16H;ELL;SSRP1;CTDP1;GTF2F1;TCEB3;CCNT2;POLR2C;POLR2B;TCEB1;GTF2F2;TCEA1;POLR2F	0.00642969116129344
311	REAC:74713	IRS activation	31	4.35785150269621e-12	IRS1;DOK1;INSR;IRS2	5.24424442739428e-11
312	REAC:210291	Phoshorylation of PECAM-1 by Fyn or Lyn or c-Src	23	1.61884328466239e-05	LYN;SRC;LCK;FYN;YES1	0.000114549350822711
313	REAC:167481	Abortive termination of HIV-1 elongation after arrest	54	0.00118489503594215	POLR2A;SUPT5H;SUPT16H;ELL;SSRP1;CTDP1;GTF2F1;TCEB3;CCNT2;POLR2C;POLR2B;TCEB1;GTF2F2;TCEA1;POLR2F	0.00642969116129344
