# Supplementary material for: The mutational landscape of phosphorylation signaling in cancer
Source: Sci Rep. 2013 Oct 2;3:2651. doi: 10.1038/srep02651 (PMC3788619; doi:10.1038/srep02651)
Supplement: Supplementary Information — Supplementary Tables 1–8 [file srep02651-s2.zip › Supplementary_table_7__domains_with_pSNVs_p0.05.csv]

	domain_ID	sequence_length	pSNV_count	pval	domain_pSNVs	fdr	domain_name
1	CA	1467	54	0.00034	CDH10:342;CDH10:343;CDH10:358;CDH10:362;CDH22:191;PCDHGA11:622;PCDHGA11:631;PCDHGA10:636;PCDHGA9:218;PCDHGA5:632;PCDHGA4:627;PCDH15:585;DSC1:446;CDH1:569;PCDHB5:186;PCDHB5:187;PCDHGB3:505;PCDHGB3:507;PCDHGB3:510;CDH4:271;DSG2:215;PCDHA6:606;PCDHA6:608;PCDHA6:624;PCDHB7:308;PCDHB7:317;CDH9:116;CDH9:118;PCDHGA3:65;PCDHGA3:67;PCDHGA3:72;PCDHGA3:81;PCDHGA3:627;PCDHGA2:36;PCDHGA2:38;PCDHGA2:43;PCDHGA2…	0.00714	Cadherin
2	EFh	761	30	0.0024	HPCAL1:109;CETN1:164;HPCA:120;CALM2:87;CALM2:133;CALB2:31;CALB2:40;CALB2:131;MYL12B:57;MYL12B:130;CABP1:328;CALU:187;PEF1:130;SCGN:210;MYL6B:81;CALM3:145;HIST2H2BF:80;HIST2H2BF:83;NCS1:111;NCS1:116;PPP3R1:36;PPP3R1:40;EPS15L1:53;CALML5:25;CACNA1B:1731;SPTA1:2331;LCP1:31;MYL6:94;MYL9:121;CALM1:138	0.037058824	EF-hand, calcium binding motif
3	FBG	154	10	0.0028	FGB:407;FIBCD1:264;FIBCD1:268;FGG:293;FGG:302;FGG:377;TNR:1259;TNR:1260;TNR:1287;TNR:1297	0.042	Fibrinogen-related domains
4	H15	417	26	4.6e-06	HIST1H1T:72;HIST1H1T:102;HIST1H1B:49;HIST1H1B:70;HIST1H1B:73;DMD:3556;TTN:815;TTN:854;HIST1H1A:71;HIST1H1A:80;HIST1H1A:85;HIST1H1A:95;HIST1H1E:46;HIST1H1E:54;HIST1H1E:58;HIST1H1E:60;HIST1H1E:61;HIST1H1E:71;HIST1H1E:94;HIST1H1E:96;HIST1H1D:73;HIST1H1C:39;HIST1H1C:42;HIST1H1C:61;HIST1H1C:72;HIST1H1C:88	0.000142059	Histone H1, H5
5	H2A	514	24	0.00074	MAP4K4:673;H2AFZ:56;HIST1H2AG:3;HIST1H2AG:6;HIST1H2AE:120;HIST1H2AI:122;MLL:920;BAG1:225;HIST2H2AC:121;HIST2H2BF:71;HIST2H2BF:80;HIST2H2BF:83;HIST2H2BF:119;H2AFV:60;H2AFV:62;HIST1H2AC:107;HIST1H2AC:118;HIST1H2AC:123;HIST1H2AL:6;HIST1H2AM:4;HIST1H2AM:5;HIST1H2AM:7;HIST1H2AM:8	0.014388889	Histone H2A
6	H2B	1251	67	1.9e-10	CASP8AP2:219;BRDT:204;HIST3H2BB:43;HIST3H2BB:54;HIST3H2BB:73;HIST1H2BD:31;HIST1H2BD:35;HIST1H2BD:37;HIST1H2BD:55;HIST1H2BD:77;HIST1H2BD:94;HIST1H2BD:95;HIST1H2BD:119;HIST1H2BK:28;HIST1H2BK:57;HIST1H2BK:67;HIST1H2BK:82;HIST1H2BK:114;HIST1H2BG:34;HIST1H2BN:50;HIST1H2BN:69;HIST2H2BF:71;HIST2H2BF:80;HIST2H2BF:83;HIST2H2BF:119;HIST1H2BM:65;HIST1H2BM:67;HIST1H2BM:82;HIST1H2BM:106;HIST1H2BL:54;HIST1H2BL…	1.43e-08	Histone H2B
7	H3	333	18	0.00065	H3F3A:37;H3F3A:50;H3F3A:56;HIST3H3:39;HIST3H3:53;HIST3H3:117;HIST2H2BF:71;HIST2H2BF:80;HIST2H2BF:83;HIST2H3D:37;HIST2H3D:40;NAV2:1701;H3F3B:37;HIST1H3E:36;HIST1H3C:35;HIST1H3A:79;HIST1H3A:83;HIST1H3A:93	0.013125	Histone H3
8	Pfam:7tm_1	2042	80	1.9e-06	OPRM1:365;ADRA1A:277;ADRA1A:299;HRH1:143;HRH1:145;HRH1:146;HRH1:379;GPR65:110;PTGFR:174;AVPR2:118;AVPR2:251;AVPR2:252;OR5V1:288;CCR2:134;CCBP2:158;OR11H4:227;OR2AG2:248;OR2AG2:249;LPAR1:241;NTSR2:299;NTSR2:312;OR1A2:269;OR1A2:286;OR52E8:152;CXCR4:157;DRD3:234;DRD3:240;DRD3:253;DRD3:288;DRD2:219;DRD2:230;DRD2:352;DRD2:359;DRD2:364;CHRM2:171;CHRM2:173;CHRM2:174;CHRM2:226;CHRM2:238;CHRM2:253;CHRM2:2…	6.23e-05	7 transmembrane receptor 1 (rhodopsin)
9	Pfam:7tm_3	99	10	9.8e-05	GRM7:679;GRM3:758;GRM3:759;GRM1:681;GRM1:684;GRM1:698;GPR179:458	0.00245	7 transmembrane receptor 3 (GCPR)
10	Pfam:Actin	1883	66	0.00031	POTEF:787;POTEF:870;POTEF:1072;ACTB:93;ACTB:139;ACTB:210;ACTB:254;ACTB:372;ACTA1:58;ACTA1:181;ACTA1:198;ACTA1:254;ACTBL2:162;ACTBL2:186;ACTBL2:215;ACTBL2:255;ACTC1:67;ACTC1:93;ACTC1:97;ACTC1:143;ACTC1:148;ACTC1:149;ACTC1:186;ACTC1:205;ACTC1:211;ACTC1:241;ACTC1:246;ACTC1:358;ACTR2:380;POTEE:791;POTEE:877;POTEE:911;POTEE:913;POTEE:923;POTEE:941;POTEE:944;ACTG1:46;ACTG1:57;ACTG1:58;ACTG1:61;ACTG1:82…	0.00678125	Actin
11	Pfam:AKAP_110	295	18	0.00016	SPHKAP:1685;AKAP3:446;AKAP3:608;AKAP3:616;AKAP4:286;AKAP4:291;AKAP4:296;AKAP4:371;AKAP4:429;AKAP4:435;AKAP4:450;AKAP4:457;AKAP4:485;AKAP4:491;AKAP4:538;AKAP4:540;AKAP4:663;AKAP4:820	0.003818182	A-kinase anchor protein 110 kDa
12	Pfam:ANF_receptor	158	13	7.6e-05	GUCY2C:257;GUCY2C:262;GPRC6A:260;GPRC6A:309;GRIA3:147;CASR:344;GRM7:260;GRM3:461;GRM1:189;GRM1:191;GRM4:140	0.001995	Receptor family ligand binding region
13	Pfam:Arf	2567	105	7.1e-09	RABL2B:52;RAB10:77;RAB18:32;SAR1B:157;RHOC:59;RHOC:73;RHOC:150;RHOC:162;RAB35:45;ARF1:61;ARF1:149;RHOT1:156;KRAS:36;KRAS:59;KRAS:61;KRAS:68;RAB11A:11;RIT1:36;RIT1:40;RAP1B:12;NRAS:33;NRAS:61;RAB1A:129;HRAS:33;HRAS:61;RAP2C:13;RAP2C:69;RAB3C:35;RAB3C:36;RAB3C:85;RAB3C:98;RAB3C:101;RAB3C:115;RAB3C:126;RHOA:40;RHOA:63;RAB1B:35;RAP1A:11;ARF6:171;ARF3:60;RAB7A:13;RAB7A:65;RAB7A:171;RAP2B:121;TRIM23:47…	3.39e-07	ADP ribosylation factor
14	Pfam:Cadherin_2	177	12	0.00077	PCDHGB3:505;PCDHGB3:507;PCDHGB3:510;PCDHGA3:65;PCDHGA3:67;PCDHGA3:72;PCDHGA3:81;PCDHGA2:36;PCDHGA2:38;PCDHGA2:43	0.0144375	Cadherin 2
15	Pfam:CBFD_NFYB_HMF	805	43	3.1e-07	HIST3H2BB:43;HIST3H2BB:54;HIST3H2BB:73;HIST1H2BD:55;HIST1H2BD:77;HIST1H2BD:94;HIST1H2BD:95;HIST1H2BK:57;HIST1H2BK:67;HIST1H2BK:82;HIST1H2BN:50;HIST1H2BN:69;HIST2H2BF:71;HIST2H2BF:80;HIST2H2BF:83;HIST1H2BM:65;HIST1H2BM:67;HIST1H2BM:82;HIST1H2BL:54;HIST1H2BL:77;HIST1H2BL:84;HIST1H2BA:52;HIST1H2BJ:47;HIST1H2BJ:48;HIST1H2BC:45;HIST1H2BC:80;HIST1H2BC:94;HIST1H2BH:69;HIST1H2BH:72;HIST1H2BH:77;HIST2H2BE…	1.16e-05	Histone-like transcription factor (CBF/NF-Y)
16	Pfam:CPSase_L_chain	96	8	0.0016	CPS1:1084;CPS1:1088;CAD:451;CAD:460;CAD:1033;PCCA:136;PCCA:142;PCCA:143	0.027096774	CPSase L chain
17	Pfam:DSPc	280	45	8.9e-24	PTPN3:836;PTEN:61;PTEN:66;PTEN:67;PTEN:68;PTEN:70;PTEN:71;PTEN:74;PTEN:131;PTEN:132;PTEN:134;PTEN:135;PTEN:136;PTEN:138;PTEN:144;PTEN:145;PTEN:152;PTEN:155;PTEN:159;PTEN:167;PTEN:170;PTEN:171;PTEN:173;PTEN:175;SSH1:399;SSH1:401;DUSP6:300;DUSP3:130;DUSP9:326;DUSP9:332;DUSP9:333	2.34e-21	Dual specificity phosphatase, catalytic
18	Pfam:Fibrinogen_C	130	10	0.00081	FGB:407;FIBCD1:264;FIBCD1:268;FGG:293;FGG:302;FGG:377;TNR:1259;TNR:1260;TNR:1287;TNR:1297	0.014663793	Fibrinogen C
19	Pfam:GTP_EFTU	1643	90	5.3e-14	RABL2B:52;RAB10:77;EEF1A1:5;EEF1A1:7;EEF1A1:29;EEF1A1:75;EEF1A1:90;EEF1A1:99;EEF1A1:106;RHOC:59;RHOC:73;RHOC:150;RHOC:162;GSPT1:243;RAB35:45;KRAS:36;KRAS:59;KRAS:61;KRAS:68;GTPBP1:199;RAB11A:11;NRAS:33;NRAS:61;RAB1A:129;HRAS:33;HRAS:61;EEF1A2:33;RAP2C:13;RAP2C:69;RAB3C:85;RAB3C:98;RAB3C:101;RAB3C:115;RAB3C:126;RHOA:40;RHOA:63;RAB1B:35;RAB7A:13;RAB7A:65;RAB7A:171;RAP2B:121;EIF2S3:59;EIF2S3:115;RAB…	5.57e-12	Elongation factor Tu, GTP binding
20	Pfam:Histone	1540	76	4.5e-10	H2AFZ:56;HIST1H4D:50;HIST1H4D:84;HIST1H4L:43;HIST1H4L:85;HIST1H4E:79;HIST1H4E:92;HIST1H4E:93;HIST1H4B:54;HIST1H4H:51;HIST1H4H:93;HIST1H4F:93;HIST1H4J:43;HIST3H2BB:43;HIST3H2BB:54;HIST3H2BB:73;HIST1H2BD:35;HIST1H2BD:37;HIST1H2BD:55;HIST1H2BD:77;HIST1H2BD:94;HIST1H2BD:95;HIST3H3:117;HIST4H4:34;HIST4H4:37;HIST4H4:69;HIST1H2BK:57;HIST1H2BK:67;HIST1H2BK:82;HIST1H2BG:34;HIST1H2BN:50;HIST1H2BN:69;HIST2H…	2.95e-08	Histone H2A, H2B, H3, H4
21	Pfam:HLH	283	15	0.0021	HAND1:115;ID1:105;MYC:374;MYC:395;USF2:288;TWIST1:127;MYOD1:118;MYOD1:121;ARNTL:84;AHR:40;MYF5:129;MYCL1:333	0.034453125	Helix loop Helix
22	Pfam:Iso_dh	175	58	1.2e-46	IDH2:140;IDH3A:111;IDH1:92;IDH1:132;IDH1:221;IDH3G:327;IDH3G:349	6.3e-44	Isocitrate/isopropylmalate dehydrogenase
23	Pfam:Linker_histone	420	28	5.7e-07	HIST1H1T:72;HIST1H1T:102;HIST1H1T:112;HIST1H1B:49;HIST1H1B:70;HIST1H1B:73;HIST1H1A:71;HIST1H1A:80;HIST1H1A:85;HIST1H1A:95;HIST1H1E:46;HIST1H1E:54;HIST1H1E:58;HIST1H1E:60;HIST1H1E:61;HIST1H1E:71;HIST1H1E:94;HIST1H1E:96;HIST1H1E:109;HIST1H1D:73;HIST1H1D:104;HIST1H1D:108;HIST1H1C:39;HIST1H1C:42;HIST1H1C:61;HIST1H1C:72;HIST1H1C:88;HIST1H1C:109	2e-05	Histone H1, H5
24	Pfam:MACPF	112	9	0.0011	C9:311;FAM5C:187;FAM5C:188;C8A:345;C8B:346;C8B:352;C8B:372;C8B:373;C8B:415	0.01925	MAC/Perforin domain
25	Pfam:Miro	1662	88	6e-13	RABL2B:52;RAB10:77;RAB18:32;RHOC:59;RHOC:73;RAB35:45;ARF1:61;KRAS:36;KRAS:59;KRAS:61;KRAS:68;RIT1:40;RAP1B:12;NRAS:33;NRAS:61;HRAS:33;HRAS:61;RAP2C:13;RAP2C:69;RAB3C:35;RAB3C:36;RAB3C:85;RAB3C:98;RAB3C:101;RAB3C:115;RAB3C:126;RHOA:40;RHOA:63;RAB1B:35;RAP1A:11;ARF3:60;RAB7A:13;RAB7A:65;TRIM23:473;RALB:19;RALB:23;RAC3:65;LRRK2:1399;LRRK2:1407;RHOF:84;ARL11:23;RAB11B:46;RAB11B:49;RAB11B:51;RHOQ:71;R…	5.25e-11	Mitochondrial Rho proteins
26	Pfam:Myosin_tail_1	2801	85	0.0032	MYH9:1485;MYH9:1912;MYH2:1151;MYH2:1153;MYH2:1168;MYH2:1194;MYH2:1258;MYH2:1291;MYH2:1303;MYH2:1375;MYH2:1381;MYH2:1388;MYH2:1475;MYH2:1481;MYH2:1579;MYH2:1865;MYH2:1915;MYH2:1927;MYH4:1140;MYH4:1145;MYH4:1315;MYH4:1386;MYH4:1460;MYH4:1479;MYH4:1708;MYH4:1709;MYH10:1803;MYH13:1180;MYH13:1377;MYH13:1703;MYH15:1724;MYH11:1494;MYH11:1559;MYH8:1137;MYH8:1385;MYH8:1523;MYH8:1596;MYH8:1608;MYH8:1715;MY…	0.046666667	Myosin tail
27	Pfam:Neur_chan_LBD	183	15	2.3e-05	GLRA2:59;GLRA2:60;GLRA1:47;CHRNA6:105;GLRA3:52;GABRA4:141;GABRA3:73;GABRA3:75;GABRA3:77;GABRA3:83;CHRNA3:224;CHRNA3:225;CHRNA3:237	0.000635526	Neurotransmitter-gated ion-channel, ligand binding
28	Pfam:Neur_chan_memb	373	24	6.3e-06	GABRR1:387;GABRR1:426;GABRR1:451;GABRB3:429;CHRNA7:411;GABRD:298;GLRA1:431;CHRND:380;GABRA4:476;GABRA4:478;GABRA4:480;GABRB2:306;GABRB2:387;GABRB2:392;GABRB2:470;CHRNG:289;CHRNA4:369;CHRNA4:556;GABRB1:405;GABRB1:430;GABRB1:445;GABRB1:450	0.00018375	Neurotransmitter-gated ion-channel, transmembrane
29	Pfam:Pkinase	14581	421	1e-07	SNRK:176;HCK:329;HCK:405;HCK:407;HCK:410;HCK:412;FGFR2:588;FGFR2:660;FGFR3:584;FGFR3:605;FGFR3:652;MAP4K4:198;MAPK9:162;MAPK9:192;MAPK9:195;MAPK11:173;MAPK11:179;MAPK7:326;MAPK8:149;MAPK8:150;MAPK8:183;MAPK8:189;PHKG1:30;BUB1:965;NEK3:42;ERBB4:731;ERBB4:878;STRADA:332;TNK1:358;TGFBR2:287;TGFBR2:302;TGFBR2:315;TGFBR2:450;TGFBR2:453;MAPK3:84;CSNK1G3:253;SRPK1:229;SRPK1:552;NEK1:148;DYRK3:361;DYRK3:…	4.04e-06	Protein kinase
30	Pfam:Pkinase_Tyr	14064	411	4.2e-08	SNRK:176;HCK:329;HCK:405;HCK:407;HCK:410;HCK:412;FGFR2:588;FGFR2:660;FGFR3:584;FGFR3:605;FGFR3:652;MAP4K4:198;MAPK9:162;MAPK9:192;MAPK9:195;MAPK11:173;MAPK11:179;MAPK8:149;MAPK8:150;MAPK8:183;MAPK8:189;PHKG1:30;NEK3:42;ERBB4:731;ERBB4:878;TNK1:358;TGFBR2:287;TGFBR2:302;TGFBR2:315;TGFBR2:450;TGFBR2:453;MAPK3:84;CSNK1G3:253;SRPK1:229;NEK1:148;DYRK3:361;DYRK3:372;DYRK3:379;ZAP70:485;ZAP70:496;MARK2:…	1.84e-06	Protein tyrosine kinase
31	Pfam:Ras	2373	102	9.9e-10	RABL2B:52;RAB10:77;RAB18:32;SAR1B:157;RHOC:59;RHOC:73;RHOC:150;RHOC:162;RAB35:45;ARF1:61;ARF1:149;RHOT1:156;KRAS:36;KRAS:59;KRAS:61;KRAS:68;RIT1:40;ARHGAP5:205;RAP1B:12;NRAS:33;NRAS:61;RAB1A:129;RAC1:178;HRAS:33;HRAS:61;RAP2C:13;RAP2C:69;RAB3C:35;RAB3C:36;RAB3C:85;RAB3C:98;RAB3C:101;RAB3C:115;RAB3C:126;RHOA:40;RHOA:63;RAB1B:35;RAP1A:11;ARF6:171;ARF3:60;RAB7A:13;RAB7A:65;RAB7A:171;RAP2B:121;TRIM23…	5.78e-08	RAS
32	Pfam:SEA	228	15	0.00025	GPR116:205;MUC16:12260;MUC16:12593;MUC16:12594;MUC16:12600;MUC16:12602;MUC16:12619;MUC16:12629;MUC16:12752;MUC16:12774;MUC16:13540;TMPRSS11F:158	0.005706522	SEA domain
33	Pfam:Y_phosphatase	894	63	8.9e-15	PTPN13:2392;PTPRA:271;PTPN3:836;PTPN18:72;PTPN18:74;PTPRN:739;PTPRN:750;PTEN:61;PTEN:66;PTEN:67;PTEN:68;PTEN:70;PTEN:71;PTEN:74;PTEN:131;PTEN:132;PTEN:134;PTEN:135;PTEN:136;PTEN:138;PTEN:144;PTEN:145;PTEN:152;PTEN:155;PTEN:159;PTEN:167;PTEN:170;PTEN:171;PTEN:173;PTEN:175;PTEN:178;PTPN11:282;PTPN11:507;PTPN11:510;PTPN12:88;PTPRZ1:2178;PTPN6:393;PTPRC:975;PTPRC:1027;PTPRC:1226;PTPRT:947;PTPRN2:979;…	1.17e-12	Tyrosine phosphatase
34	PI3Kc	202	12	0.0023	PIK3CB:1067;BRDT:546;BRDT:549;BRDT:568;DNAH8:1956;PIK3C3:661;PIK3CG:1018;ATM:2997;ATM:3000;SYNE1:2366	0.036590909	Phosphoinositide 3-kinase, catalytic domain
35	RAS	501	56	8.9e-22	KRAS:36;KRAS:59;KRAS:61;KRAS:68;RIT1:36;RIT1:40;RAP1B:12;NRAS:33;NRAS:61;HRAS:33;HRAS:61;RAP2C:13;RAP2C:69;RAP1A:11;RAP2B:121;RALB:19;RALB:23;RASD2:17	1.56e-19	RAS
36	STYKc	3111	93	0.0033	BUB1:965;EIF2AK1:291;EIF2AK1:294;STRADA:332;TGFBR2:287;TGFBR2:302;TGFBR2:315;TGFBR2:450;TGFBR2:453;CSNK1G3:253;SRPK1:229;SRPK1:552;ACVR1:495;IKBKB:176;IRAK4:330;IRAK4:335;IRAK4:361;MASTL:321;MASTL:381;MASTL:556;MASTL:559;IRAK3:412;IRAK3:421;CSNK1A1L:292;TEX14:507;CDC7:295;BUB1B:1006;NPR1:509;MAP3K7:65;MAP3K7:179;MAP3K7:186;MAP3K7:198;IRAK1:388;ADCK1:434;ADCK1:439;JAK2:564;JAK2:567;PASK:1054;PASK:…	0.046824324	Protein kinase; unclassified specificity.
37	TyrKc	4313	160	1.1e-09	HCK:329;HCK:405;HCK:407;HCK:410;HCK:412;FGFR2:588;FGFR2:660;FGFR3:584;FGFR3:605;FGFR3:652;MAP4K4:198;PHKG1:30;ERBB4:731;ERBB4:878;TNK1:358;ZAP70:485;ZAP70:496;INSR:1152;INSR:1211;FGFR1:678;FGFR1:709;DDR2:674;PTK2:539;PTK2:585;PTK2B:537;PTK2B:561;PTK2B:584;ABL2:299;ABL2:300;ABL2:443;ABL2:508;FGFR4:516;FGFR4:650;EGFR:714;EGFR:716;EGFR:719;EGFR:720;EGFR:721;EGFR:768;EGFR:769;EGFR:772;EGFR:774;EGFR:8…	5.78e-08	Tyrosine kinase, catalytic domain
