# Supplementary material for: The mutational landscape of phosphorylation signaling in cancer
Source: Sci Rep. 2013 Oct 2;3:2651. doi: 10.1038/srep02651 (PMC3788619; doi:10.1038/srep02651)
Supplement: Supplementary Information — Supplementary Tables 1–8 [file srep02651-s2.zip › Supplementary_table_8__domain_PPI_network.csv]

	protein1	protein2	interaction	protein1_domain	protein2_domain
1	CSK	INSR	withindomain	kinase	kinase
2	MAPK1	NEK2	withindomain	kinase	kinase
3	ABL1	ATM	withindomain	kinase	kinase
4	ABL1	NTRK1	withindomain	kinase	kinase
5	TGFBR1	TGFBR2	withindomain	kinase	kinase
6	PKN2	PTPN13	interdomain	kinase	phosphatase
7	BMPR2	LIMK1	withindomain	kinase	kinase
8	STK11	STRADA	withindomain	kinase	kinase
9	EGFR	PTPN11	interdomain	kinase	phosphatase
10	CSK	EGFR	withindomain	kinase	kinase
11	ERBB2	PTPN11	interdomain	kinase	phosphatase
12	ERBB4	PTPN11	interdomain	kinase	phosphatase
13	NEK6	NEK9	withindomain	kinase	kinase
14	CAMK2A	CAMK2B	withindomain	kinase	kinase
15	CDK4	LYN	withindomain	kinase	kinase
16	MAP3K3	MARK2	withindomain	kinase	kinase
17	ABL1	PTPN6	interdomain	kinase	phosphatase
18	CDH1	MET	interdomain	cadherin	kinase
19	CDH1	SRC	interdomain	cadherin	kinase
20	BMPR2	TGFBR1	withindomain	kinase	kinase
21	ACVR1B	BMPR2	withindomain	kinase	kinase
22	ACVR1	BMPR2	withindomain	kinase	kinase
23	MAPK3	MYC	interdomain	kinase	TF
24	MAPK1	MYC	interdomain	kinase	TF
25	ABL1	ABL2	withindomain	kinase	kinase
26	BRAF	HRAS	interdomain	kinase	ras
27	ID1	MYOD1	withindomain	TF	TF
28	HAND1	PRKACA	interdomain	TF	kinase
29	MAPK3	RPS6KA2	withindomain	kinase	kinase
30	MAPK1	RPS6KA2	withindomain	kinase	kinase
31	FLT1	KDR	withindomain	kinase	kinase
32	MAP2K1	MAPK1	withindomain	kinase	kinase
33	MAPK1	MAPK14	withindomain	kinase	kinase
34	MAPK14	MAPK3	withindomain	kinase	kinase
35	BTK	PRKCB	withindomain	kinase	kinase
36	CDH1	FYN	interdomain	cadherin	kinase
37	CDH1	FER	interdomain	cadherin	kinase
38	CDH1	YES1	interdomain	cadherin	kinase
39	FYN	YES1	withindomain	kinase	kinase
40	ARAF	PBK	withindomain	kinase	kinase
41	PTK2	SRC	withindomain	kinase	kinase
42	CSNK2A1	PTEN	interdomain	kinase	phosphatase
43	CSNK2A2	PTEN	interdomain	kinase	phosphatase
44	FYN	JAK2	withindomain	kinase	kinase
45	MAPK1	RPS6KA3	withindomain	kinase	kinase
46	MAPK3	RPS6KA3	withindomain	kinase	kinase
47	PTK2B	PTPN6	interdomain	kinase	phosphatase
48	PTPN6	SYK	interdomain	phosphatase	kinase
49	PTK2B	SYK	withindomain	kinase	kinase
50	CDK2	CDK6	withindomain	kinase	kinase
51	FYN	PTK2B	withindomain	kinase	kinase
52	LYN	PTPN6	interdomain	kinase	phosphatase
53	DUSP3	EGFR	interdomain	phosphatase	kinase
54	IRAK1	PRKCZ	withindomain	kinase	kinase
55	CDK1	LYN	withindomain	kinase	kinase
56	AHR	SRC	interdomain	TF	kinase
57	MAP2K1	MAPK3	withindomain	kinase	kinase
58	PTPN6	ROS1	interdomain	phosphatase	kinase
59	PTPN11	ROS1	interdomain	phosphatase	kinase
60	PDGFRB	PTPN11	interdomain	kinase	phosphatase
61	PDGFRA	PDGFRB	withindomain	kinase	kinase
62	EGFR	PTK2	withindomain	kinase	kinase
63	JAK2	PTPN12	interdomain	kinase	phosphatase
64	JAK2	PTK2	withindomain	kinase	kinase
65	INSR	MAPK1	withindomain	kinase	kinase
66	INSR	MAPK3	withindomain	kinase	kinase
67	FYN	PRKCQ	withindomain	kinase	kinase
68	AXL	SRC	withindomain	kinase	kinase
69	KIT	YES1	withindomain	kinase	kinase
70	CDH1	EGFR	interdomain	cadherin	kinase
71	PTEN	PTK2	interdomain	phosphatase	kinase
72	BTK	PRKD1	withindomain	kinase	kinase
73	FYN	ZAP70	withindomain	kinase	kinase
74	ABL1	ZAP70	withindomain	kinase	kinase
75	MAPK9	PRKD1	withindomain	kinase	kinase
76	MAPK8	PRKD1	withindomain	kinase	kinase
77	EGFR	MAPK14	withindomain	kinase	kinase
78	RET	SRC	withindomain	kinase	kinase
79	ERBB2	ERBB4	withindomain	kinase	kinase
80	INSR	PTPN11	interdomain	kinase	phosphatase
81	FYN	SRC	withindomain	kinase	kinase
82	LYN	SRC	withindomain	kinase	kinase
83	MAP2K4	MAPK8	withindomain	kinase	kinase
84	LYN	PTK2B	withindomain	kinase	kinase
85	LYN	SYK	withindomain	kinase	kinase
86	EGFR	SRC	withindomain	kinase	kinase
87	EGFR	JAK2	withindomain	kinase	kinase
88	INSR	PTPN6	interdomain	kinase	phosphatase
89	JAK2	PTK2B	withindomain	kinase	kinase
90	CSK	FYN	withindomain	kinase	kinase
91	JAK2	PTPN11	interdomain	kinase	phosphatase
92	JAK2	YES1	withindomain	kinase	kinase
93	EGFR	PTK2B	withindomain	kinase	kinase
94	PTK2B	SRC	withindomain	kinase	kinase
95	ABL1	HCK	withindomain	kinase	kinase
96	IKBKB	PRKCQ	withindomain	kinase	kinase
97	HRAS	INSR	interdomain	ras	kinase
98	MAP2K7	MAP3K5	withindomain	kinase	kinase
99	SRC	SYK	withindomain	kinase	kinase
100	BMX	PTK2	withindomain	kinase	kinase
101	LYN	MAPK3	withindomain	kinase	kinase
102	MAPK1	MKNK1	withindomain	kinase	kinase
103	JAK2	PTPN6	interdomain	kinase	phosphatase
104	JAK2	LYN	withindomain	kinase	kinase
105	CDK1	FYN	withindomain	kinase	kinase
106	ERBB2	SRC	withindomain	kinase	kinase
107	ERBB2	JAK2	withindomain	kinase	kinase
108	BTK	RPS6KB2	withindomain	kinase	kinase
109	LYN	RPS6KB2	withindomain	kinase	kinase
110	RPS6KB2	SRC	withindomain	kinase	kinase
111	RPS6KB2	SYK	withindomain	kinase	kinase
112	KIT	LYN	withindomain	kinase	kinase
113	EGFR	PRKACA	withindomain	kinase	kinase
114	BTK	FYN	withindomain	kinase	kinase
115	BTK	LYN	withindomain	kinase	kinase
116	BTK	HCK	withindomain	kinase	kinase
117	PTK2	PTPN11	interdomain	kinase	phosphatase
118	PRKCD	PTK2B	withindomain	kinase	kinase
119	KIT	PTPN11	interdomain	kinase	phosphatase
120	EGFR	MAP4K1	withindomain	kinase	kinase
121	JAK2	KIT	withindomain	kinase	kinase
122	MAP3K7	MAP4K1	withindomain	kinase	kinase
123	HRAS	MAP2K1	interdomain	ras	kinase
124	PRKD1	SYK	withindomain	kinase	kinase
125	EPHA2	PTK2	withindomain	kinase	kinase
126	EPHA2	PTPN11	interdomain	kinase	phosphatase
127	DUSP6	MAPK14	interdomain	phosphatase	kinase
128	INSR	PRKCD	withindomain	kinase	kinase
129	LYN	TYK2	withindomain	kinase	kinase
130	EGFR	ROS1	withindomain	kinase	kinase
131	CSNK2A1	MAPK14	withindomain	kinase	kinase
132	EGFR	PTPN6	interdomain	kinase	phosphatase
133	ID1	MYF5	withindomain	TF	TF
134	CSF1R	FYN	withindomain	kinase	kinase
135	CSF1R	SRC	withindomain	kinase	kinase
136	CSF1R	YES1	withindomain	kinase	kinase
137	EPHB3	FYN	withindomain	kinase	kinase
138	IKBKB	IRAK1	withindomain	kinase	kinase
139	PTPN6	TYK2	interdomain	phosphatase	kinase
140	EGFR	PTPN1	interdomain	kinase	phosphatase
141	DUSP3	MAPK3	interdomain	phosphatase	kinase
142	DUSP3	MAPK1	interdomain	phosphatase	kinase
143	FYN	PTK2	withindomain	kinase	kinase
144	PTK2	YES1	withindomain	kinase	kinase
145	MAPK3	MKNK1	withindomain	kinase	kinase
146	FYN	PTPN11	interdomain	kinase	phosphatase
147	PIK3CB	PRKCD	withindomain	kinase	kinase
148	BRAF	RAP1A	interdomain	kinase	ras
149	PTK2	SYK	withindomain	kinase	kinase
150	LYN	PTK2	withindomain	kinase	kinase
151	MET	SRC	withindomain	kinase	kinase
152	KIT	PTPN6	interdomain	kinase	phosphatase
153	LYN	PIK3CG	withindomain	kinase	kinase
154	PTK2B	PTPN12	interdomain	kinase	phosphatase
155	MAPK14	MAPKAPK3	withindomain	kinase	kinase
156	MAPK14	RPS6KA3	withindomain	kinase	kinase
157	MAPK14	RPS6KA5	withindomain	kinase	kinase
158	MAPK14	MKNK1	withindomain	kinase	kinase
159	EIF2AK2	MAP3K5	withindomain	kinase	kinase
160	EIF2AK2	IKBKB	withindomain	kinase	kinase
161	MAP2K3	MAPK3	withindomain	kinase	kinase
162	PTK2B	PTPN11	interdomain	kinase	phosphatase
163	PTPN6	ZAP70	interdomain	phosphatase	kinase
164	PRKCD	PTPN6	interdomain	kinase	phosphatase
165	DUSP6	MAPK3	interdomain	phosphatase	kinase
166	DUSP6	MAPK1	interdomain	phosphatase	kinase
167	AKT3	PRKCZ	withindomain	kinase	kinase
168	PRKCZ	SRC	withindomain	kinase	kinase
169	PTPRA	SRC	interdomain	phosphatase	kinase
170	MAP2K3	MAPK14	withindomain	kinase	kinase
171	NTRK1	RAP1A	interdomain	kinase	ras
172	ACVR1	ACVR1B	withindomain	kinase	kinase
173	LYN	PTPRC	interdomain	kinase	phosphatase
174	EIF2AK2	PDGFRB	withindomain	kinase	kinase
175	BMX	SRC	withindomain	kinase	kinase
176	CSK	PTK2	withindomain	kinase	kinase
177	CSK	SRC	withindomain	kinase	kinase
178	DSC1	DSG2	withindomain	cadherin	cadherin
179	AHR	ARNTL	withindomain	TF	TF
180	MAP2K7	MAPK14	withindomain	kinase	kinase
181	MAP2K7	MAPK8	withindomain	kinase	kinase
182	EGFR	PDGFRB	withindomain	kinase	kinase
183	EGFR	FER	withindomain	kinase	kinase
184	NRAS	PIK3CG	interdomain	ras	kinase
185	HRAS	PIK3CG	interdomain	ras	kinase
186	KRAS	PIK3CG	interdomain	ras	kinase
187	MAPK8	MYC	interdomain	kinase	TF
188	DDR2	SRC	withindomain	kinase	kinase
189	CDK1	PRKCB	withindomain	kinase	kinase
190	FYN	PTPRA	interdomain	kinase	phosphatase
191	FYN	TYK2	withindomain	kinase	kinase
192	FYN	SYK	withindomain	kinase	kinase
193	FYN	TNK2	withindomain	kinase	kinase
194	IRAK1	IRAK4	withindomain	kinase	kinase
195	CSF1R	LYN	withindomain	kinase	kinase
196	ERBB2	PTK2B	withindomain	kinase	kinase
197	CDK2	LYN	withindomain	kinase	kinase
198	NTRK1	PTPN1	interdomain	kinase	phosphatase
199	MAP3K5	MAP3K7	withindomain	kinase	kinase
200	MAP3K7	MAP4K4	withindomain	kinase	kinase
201	IKBKB	MAP3K7	withindomain	kinase	kinase
202	CDK4	MYOD1	interdomain	kinase	TF
203	INSR	JAK2	withindomain	kinase	kinase
204	PTPN1	TYK2	interdomain	phosphatase	kinase
205	JAK2	PTPN1	interdomain	kinase	phosphatase
206	INSR	PTPN1	interdomain	kinase	phosphatase
207	EGFR	ERBB2	withindomain	kinase	kinase
208	MAP3K7	TGFBR1	withindomain	kinase	kinase
209	MAPK14	TGFBR1	withindomain	kinase	kinase
210	EPHA3	SRC	withindomain	kinase	kinase
211	EPHA3	FYN	withindomain	kinase	kinase
212	ACVR1	TGFBR2	withindomain	kinase	kinase
213	ABL1	EPHA3	withindomain	kinase	kinase
214	ABL1	SRC	withindomain	kinase	kinase
215	CDK1	HIST1H1A	interdomain	kinase	histone
216	HIST2H2BE	STK4	interdomain	histone;TF	kinase
217	MARK1	MARK2	withindomain	kinase	kinase
218	MARK2	PRKCI	withindomain	kinase	kinase
219	CLASP2	MARK2	withindomain	kinase	kinase
220	MARK2	MARK4	withindomain	kinase	kinase
221	ALK	PIK3CB	withindomain	kinase	kinase
222	ALK	MAP2K7	withindomain	kinase	kinase
223	ALK	JAK2	withindomain	kinase	kinase
224	ALK	MAP3K5	withindomain	kinase	kinase
225	ALK	MAPK1	withindomain	kinase	kinase
226	ALK	CDK13	withindomain	kinase	kinase
227	EGFR	PTPN12	interdomain	kinase	phosphatase
228	MAP3K5	PRKAA2	withindomain	kinase	kinase
229	PIK3CG	PRKAA2	withindomain	kinase	kinase
230	STK4	TAOK1	withindomain	kinase	kinase
231	HIST2H2BE	MAP4K4	interdomain	histone;TF	kinase
232	MAPK14	MAPKAPK5	withindomain	kinase	kinase
233	PRKACA	SIK3	withindomain	kinase	kinase
234	PDGFRB	SRC	withindomain	kinase	kinase
235	HIST1H3A	MYOD1	interdomain	histone	TF
236	GSK3A	MYC	interdomain	kinase	TF
237	HIST3H3	HIST4H4	withindomain	histone	histone
238	DYRK1A	HIST1H2BB	interdomain	kinase	histone;TF
239	DYRK1A	HIST1H3A	interdomain	kinase	histone
240	FGFR1	JAK2	withindomain	kinase	kinase
241	FGFR1	SRC	withindomain	kinase	kinase
242	ATM	CHEK2	withindomain	kinase	kinase
243	HCK	SRC	withindomain	kinase	kinase
244	AURKA	TLK1	withindomain	kinase	kinase
245	AURKB	HIST1H3A	interdomain	kinase	histone
246	CDK2	HIST1H1A	interdomain	kinase	histone
247	HIST1H3A	PRKCB	interdomain	histone	kinase
248	IKBKB	PRKCI	withindomain	kinase	kinase
249	IKBKB	PRKCD	withindomain	kinase	kinase
250	ABL1	STK4	withindomain	kinase	kinase
251	EGFR	TNK2	withindomain	kinase	kinase
252	HIST1H2BL	MYC	interdomain	histone;TF	TF
253	IRAK1	MYC	interdomain	kinase	TF
254	MYC	NEK9	interdomain	TF	kinase
255	CDK1	CSNK2A1	withindomain	kinase	kinase
256	SRPK1	SRPK2	withindomain	kinase	kinase
257	SRC	TNK2	withindomain	kinase	kinase
258	CDK2	CDK7	withindomain	kinase	kinase
259	CDK7	HIST1H1A	interdomain	kinase	histone
260	CDK1	HIST1H1D	interdomain	kinase	histone
261	MAP3K7	RIPK2	withindomain	kinase	kinase
262	ATM	DYRK2	withindomain	kinase	kinase
263	HIST2H2BE	RPS6KA5	interdomain	histone;TF	kinase
264	MARK4	PRKCI	withindomain	kinase	kinase
265	MARK4	STK11	withindomain	kinase	kinase
266	BUB1	BUB1B	withindomain	kinase	kinase
267	PTEN	PTK2B	interdomain	phosphatase	kinase
268	PKN2	PTEN	interdomain	kinase	phosphatase
269	PDGFRA	PTEN	interdomain	kinase	phosphatase
270	PINK1	PTEN	interdomain	kinase	phosphatase
271	FRK	PTEN	interdomain	kinase	phosphatase
272	CDH1	TTK	interdomain	cadherin	kinase
273	MAP3K7	PRKCQ	withindomain	kinase	kinase
274	IRAK1	MAP3K7	withindomain	kinase	kinase
275	IRAK1	IRAK3	withindomain	kinase	kinase
276	IRAK3	IRAK4	withindomain	kinase	kinase
277	EIF2AK2	HIST1H1C	interdomain	kinase	histone
278	IKBKB	MAPK14	withindomain	kinase	kinase
279	MAP2K4	MAPK9	withindomain	kinase	kinase
280	BMPR2	MAPK8	withindomain	kinase	kinase
281	MAPK11	MAPK14	withindomain	kinase	kinase
282	MAPK3	RPS6KA6	withindomain	kinase	kinase
283	AURKB	HIST3H3	interdomain	kinase	histone
284	AURKA	HIST3H3	interdomain	kinase	histone
285	BRAF	MAP2K1	withindomain	kinase	kinase
286	HIST1H1A	IRAK4	interdomain	histone	kinase
287	HIST1H1B	IRAK4	interdomain	histone	kinase
288	HIST1H1C	IRAK4	interdomain	histone	kinase
289	HIST1H1D	IRAK4	interdomain	histone	kinase
290	HIST1H1E	IRAK4	interdomain	histone	kinase
291	HIST1H1T	IRAK4	interdomain	histone	kinase
292	HIST3H3	JAK2	interdomain	histone	kinase
293	CDK7	PRKCI	withindomain	kinase	kinase
294	H2AFZ	HIST1H4B	withindomain	histone	histone
295	H2AFZ	HIST1H4D	withindomain	histone	histone
296	H2AFZ	HIST1H4E	withindomain	histone	histone
297	H2AFZ	HIST1H4F	withindomain	histone	histone
298	H2AFZ	HIST1H4H	withindomain	histone	histone
299	H2AFZ	HIST1H4I	withindomain	histone	histone
300	H2AFZ	HIST1H4J	withindomain	histone	histone
301	H2AFZ	HIST1H4L	withindomain	histone	histone
302	CDK2	HIST1H1D	interdomain	kinase	histone
303	CDK4	HIST1H1D	interdomain	kinase	histone
304	CDC7	CDK2	withindomain	kinase	kinase
305	CDK2	HIST1H1B	interdomain	kinase	histone
306	CDK1	HIST1H1B	interdomain	kinase	histone
307	CDK4	HIST1H1A	interdomain	kinase	histone
308	MAPK4	MAPKAPK5	withindomain	kinase	kinase
309	HIST1H1A	LIMK1	interdomain	histone	kinase
310	EGFR	PRKCB	withindomain	kinase	kinase
311	HIST3H3	PRKCZ	interdomain	histone	kinase
312	EIF2AK2	MAP3K7	withindomain	kinase	kinase
313	FRK	FYN	withindomain	kinase	kinase
314	IRAK1	MAPK14	withindomain	kinase	kinase
315	KIT	PDGFRA	withindomain	kinase	kinase
316	AXL	TNK2	withindomain	kinase	kinase
317	PDGFRB	TNK2	withindomain	kinase	kinase
318	ALK	TNK2	withindomain	kinase	kinase
319	FGFR2	LYN	withindomain	kinase	kinase
320	FGFR2	FYN	withindomain	kinase	kinase
321	KIT	SRC	withindomain	kinase	kinase
322	MERTK	TNK2	withindomain	kinase	kinase
323	ATM	MAP3K7	withindomain	kinase	kinase
324	MARK2	STK11	withindomain	kinase	kinase
325	HIST1H1A	PRKCD	interdomain	histone	kinase
326	CDK2	HIST2H2BE	interdomain	kinase	histone;TF
327	CDK2	DSC1	interdomain	kinase	cadherin
328	CDK1	CDK2	withindomain	kinase	kinase
329	KDR	SRC	withindomain	kinase	kinase
330	MAP3K3	MAP3K7	withindomain	kinase	kinase
331	IKBKB	SRC	withindomain	kinase	kinase
332	MAP2K4	MAPK10	withindomain	kinase	kinase
333	MAP2K4	MAP3K5	withindomain	kinase	kinase
334	MAP3K7	MAPK8	withindomain	kinase	kinase
335	PIK3CG	SYK	withindomain	kinase	kinase
336	HIST3H3	IRAK1	interdomain	histone	kinase
337	AURKB	BUB1B	withindomain	kinase	kinase
338	BTK	IRAK1	withindomain	kinase	kinase
339	BUB1	CDK1	withindomain	kinase	kinase
340	CDK6	CDK7	withindomain	kinase	kinase
341	MYC	PTPN11	interdomain	TF	phosphatase
342	IRAK1	PRKCD	withindomain	kinase	kinase
343	BTK	SYK	withindomain	kinase	kinase
344	MAP2K4	MAPK14	withindomain	kinase	kinase
345	MAP2K4	MAP3K3	withindomain	kinase	kinase
346	MAP2K3	MAP3K3	withindomain	kinase	kinase
347	MARK2	PINK1	withindomain	kinase	kinase
348	TNK2	YES1	withindomain	kinase	kinase
349	HCK	TNK2	withindomain	kinase	kinase
350	LYN	TNK2	withindomain	kinase	kinase
351	LRRK2	RIPK2	withindomain	kinase	kinase
352	LRRK2	PRKCZ	withindomain	kinase	kinase
353	LRRK2	STK24	withindomain	kinase	kinase
354	LRRK2	MAP2K3	withindomain	kinase	kinase
355	HIST1H3A	LRRK2	interdomain	histone	kinase
356	LRRK2	MAP2K4	withindomain	kinase	kinase
357	LRRK2	MAP2K7	withindomain	kinase	kinase
358	DAPK1	LRRK2	withindomain	kinase	kinase
359	JAK2	MAP3K5	withindomain	kinase	kinase
360	MAP3K5	PTPN11	interdomain	kinase	phosphatase
361	MAP3K7	NLK	withindomain	kinase	kinase
362	ATM	MAPK14	withindomain	kinase	kinase
363	CDK2	TTK	withindomain	kinase	kinase
364	CDK1	EGFR	withindomain	kinase	kinase
365	MAP3K7	TGFBR2	withindomain	kinase	kinase
366	OXSR1	TGFBR1	withindomain	kinase	kinase
367	OXSR1	TGFBR2	withindomain	kinase	kinase
368	MAP2K7	MAPK9	withindomain	kinase	kinase
369	MAP2K1	MAPK8	withindomain	kinase	kinase
370	MAP2K7	MAPK1	withindomain	kinase	kinase
371	DYRK1A	MAP3K5	withindomain	kinase	kinase
372	HIST1H1B	PRKCD	interdomain	histone	kinase
373	GSK3A	PRKACA	withindomain	kinase	kinase
374	HIST1H1A	PRKCB	interdomain	histone	kinase
375	HIST1H1A	PRKCZ	interdomain	histone	kinase
376	CDK12	CDK13	withindomain	kinase	kinase
377	CDK13	MAPK14	withindomain	kinase	kinase
378	MAPK9	PKN1	withindomain	kinase	kinase
379	MAP2K4	MAP2K7	withindomain	kinase	kinase
380	CDK6	HIST1H1A	interdomain	kinase	histone
381	MAP3K7	TAOK1	withindomain	kinase	kinase
382	CSNK2A1	MYC	interdomain	kinase	TF
383	MAPK14	PTPN11	interdomain	kinase	phosphatase
